# Supplementary material for: Schwann cells support oncogenic potential of pancreatic cancer cells through TGFβ signaling
Source: Cell Death Dis. 2019 Nov 25;10(12):886. doi: 10.1038/s41419-019-2116-x (PMC6877617; doi:10.1038/s41419-019-2116-x)
Supplement: Supplementary file 10 — Supplementary data 1 [file 41419_2019_2116_MOESM10_ESM.xlsx]

## Sheet: Legends
Supplementary Data 1. pSMAD2 and perineural invasion scoring raw data
Identification	Patient identity
IHC	Immunohistochemistry

## Sheet: pSMAD2 and perineural invasion
Supplementary Data 1. pSMAD2 and perineural invasion scoring raw data
Clinical Data	Morphology	IHC
Identification	Perineural invasion (1 : Yes/0 : No)	pSMAD2 (low = 0 et high = 1)
1	1	1
2	1	1
3	1	1
4	0	1
5	1	1
6	1	1
7	1	1
8	1	1
9	1	1
10	1	1
11	1	1
12	1	1
13	1	1
14	0	1
15	1	1
16	0	1
17	1	1
18	1	1
19	0	1
20	1	1
21	1	1
22	1	1
23	1	1
24	1	1
25	1	1
26	1	1
27	1	1
28	1	1
29	1	1
30	1	1
31	1	1
32	1	1
33	1	1
34	0	1
35	1	1
36	1	1
37	1	1
38	1	1
39	1	1
40	1	1
41	1	1
42	0	0
43	1	0
44	1	0
45	1	1
46	1	1
47	1	1
48	1	1
49	1	1
50	1	1
51	1	1
52	1	1
53	1	1
54	1	1
55	1	1
56	1	1
57	1	1
58	1	1
59	1	1
60	1	1
61	1	1
62	0	1
63	1	1
64	1	1
65	1	1
66	1	0
67	1	1
68	1	1
69	1	1
70	1	1
71	1	1
72	1	1
73	1	1
74	1	1
75	1	1
76	1	1
77	1	1
78	1	1
79	1	1
80	1	1
81	1	1
82	1	1
83	1	1
84	1	1
85	1	1
86	1	1
87	1	1
88	1	1
89	1	1
90	1	1
91	1	1
92	1	1
93	1	1
94	1	1
95	0	1
96	1	0
97	1	1
98	1	0
99	1	1
100	1	1
101	1	1
102	0	0
103	1	1
104	1	0
105	1	1
106	0	1
107	1	1
108	1	1
109	1	1
110	1	1
111	1	1
112	0	1
113	0	1
114	1	1
115	0	1
116	1	1
117	1	1
118	1	1
119	1	1
120	1	1
121	0	1
122	1	1
123	1	1
124	1	1
125	1	1
126	1	1
127	1	1
128	1	1
129	0	1
130	1	1
131	0	1
132	1	1
133	0	1
134	1	1
135	1	1
136	1	1
137	1	1
138	1	1
139	1	1
140	1	1
141	1	1
142	1	1
143	1	1
144	1	1
145	1	1
146	1	1
147	1	1
148	1	1
149	1	1
150	1	1
151	1	1
152	1	1
153	1	1
154	1	1
155	1	1
156	1	1
157	0	1
158	1	1
159	1	1
160	1	1
161	1	0
162	1	1
163	1	1
164	1	1
165	1	1
166	1	1
167	1	1
168	1	1
169	1	1
170	1	1
171	0	1
172	0	1
173	1	1
174	1	1
175	1	1
176	1	1
177	1	1
178	0	1
179	1	1
180	1	1
181	1	1
182	1	0
183	0	1
184	1	1
185	0	1
186	1	1
187	1	1
188	1	1
189	1	1
190	1	1
191	0	1
192	1	1
193	1	1
194	1	1
195	0	1
196	1	1
197	1	1
198	1	1
199	1	1
200	1	1
201	1	1
202	1	1
203	0	0
204	0	1
205	1	1
206	1	1
207	1	1
208	1	1
209	1	1
210	1	1
211	1	1
212	1	1
213	1	1
214	1	1
215	1	1
216	0	1
217	1	1
218	0	1
219	1	1
220	1	1
221	1	1
222	1	1
223	1	1
224	1	1
225	1	1
226	1	1
227	1	1
228	1	1
229	1	1
230	1	1
231	1	1
232	1	1
233	1	1
234	1	1
235	0	1
236	1	1
237	1	1
238	0	0
239	1	1
240	1	1
241	1	1
242	1	1
243	1	1
244	1	1
245	1	1
246	1	1
247	1	1
248	1	1
249	1	1
250	1	1
251	1	0
252	1	1
253	1	1
254	1	1
255	1	1
256	1	1
257	1	1
258	0	1
259	1	1
260	1	1
261	0	1
262	0	1
263	1	1
264	1	1
265	0	1
266	1	1
267	1	1
268	1	1
269	1	1
270	1	1
271	0	0
272	0	1
273	1	1
274	1	1
275	0	1
276	1	1
277	1	1
278	1	1
279	1	1
280	1	1
281	0	1
282	1	1
283	0	1
284	1	1
285	1	1
286	1	1
287	1	1
288	1	1
289	0	0
290	1	1
291	1	1
292	1	1
293	1	1
294	1	1
295	1	0
296	1	1
297	0	1
298	1	1
299	1	1
300	1	1
301	1	1
302	1	1
303	1	1
304	1	1
305	1	1
306	1	1
307	0	1
308	0	0
309	1	1
310	1	1
311	1	1
312	1	1
313	1	1
314	0	1
315	1	1
316	1	1
317	0	1
318	1	1
319	0	1
320	1	1
