# Supplementary material for: Schwann cells support oncogenic potential of pancreatic cancer cells through TGFβ signaling
Source: Cell Death Dis. 2019 Nov 25;10(12):886. doi: 10.1038/s41419-019-2116-x (PMC6877617; doi:10.1038/s41419-019-2116-x)
Supplement: Supplementary file 11 — Supplementary data 2 [file 41419_2019_2116_MOESM11_ESM.xlsx]

## Sheet: Legends
Suppementary Data 2. LFQ-Mass spectrometry data - Conditioned medium : Capan-2 CM, sNF96.2 CM, sNF96.2 / Capan-2 CM
Protein FDR confidence	False Discovery Rate of peptide identification was calculated by the Percolator algorithm method, and a cut-off FDR value of 1% was used
Exp. q-value : Combined	Protein level identification confidence
Sum PEP Score	Total protein score computed frome the matching peptides
Coverage (%)	% Protein sequence coverage
# Peptides	Number total of peptides identified
# PSMs	Number of Peptide Spectrum Matches
# Unique Peptides	Number of unique peptides identified
# AAs	Number of amino acids identified
Score sequest HT	Protein score of Sequest HT search engine
# Razor peptides	Number of shared peptides among multiple protein groups of proteins
Abundance (Grouped)	Summed sample abundance of replicate groups
Abundance (Normalized)	LFQ abundance values normalized to the total pepitde amount
Abundance Ratio	Pairwise Ratio Based: protein ratios were calculated as median of all possible pariwise ratios calculated between replicates of all connected peptides
Abundance Ratio Adj. P-value	Hypothesis test : ANOVA (background based)
CM C. = Capan-2	Capan-2 CM
CM S. = sNF96.2	sNF96.2 CM
CM Co. = Co-culture	sNF96.2 / Capan-2 CM
CM	Conditioned medium

## Sheet: 1 380 TOT. MS-CM
Suppementary Data 1. LFQ-Mass spectrometry data - Conditioned medium : Capan-2 CM, sNF96.2 CM, sNF96.2 / Capan-2 CM
Protein FDR Confidence: Combined	Accession	Description	Gene Symbol	Exp. q-value: Combined	Sum PEP Score	Coverage [%]	# Peptides	# PSMs	# Unique Peptides	# AAs	MW [kDa]	calc. pI	Score Sequest HT: Sequest HT	# Peptides (by Search Engine): Sequest HT	# Razor Peptides	Abundance (Grouped): Capan-2	Abundance (Grouped): Schwann sNF96.2	Abundance (Grouped): Co-culture	Abundance Ratio: (Co-culture) / (Schwann sNF96.2)	Abundance Ratio: (Co-culture) / (Capan-2)	Abundance Ratio: (Capan-2) / (Schwann sNF96.2)	Abundance Ratio Adj. P-Value: (Co-culture) / (Schwann sNF96.2)	Abundance Ratio Adj. P-Value: (Co-culture) / (Capan-2)	Abundance Ratio Adj. P-Value: (Capan-2) / (Schwann sNF96.2)	Abundance (Normalized): F1: Sample, Capan-2-1, Replicate1	Abundance (Normalized): F2: Sample, Capan-2-1, Replicate2	Abundance (Normalized): F3: Sample, Capan-2-1, Replicate3	Abundances (Normalized): F4: Sample, Capan-2-2, Replicate1	Abundance (Normalized): F5: Sample, Capan-2-2, Replicate2	Abundance (Normalized): F6: Sample, Capan-2-2, Replicate3	Abundance (Normalized): F7: Sample, Capan-2-3, Replicate1	Abundance (Normalized): F8: Sample, Capan-2-3, Replicate2	Abundance (Normalized): F9: Sample, Capan-2-3, Replicate3	Abundance (Normalized): F10: Sample, sNF96.2-1, Replicate1	Abundance (Normalized): F11: Sample, sNF96.2-1, Replicate2	Abundance (Normalized): F12: Sample, sNF96.2-1, Replicate3	Abundance (Normalized): F13: Sample, sNF96.2-2, Replicate1	Abundance (Normalized): F14: Sample, sNF96.2-2, Replicate2	Abundance (Normalized): F15: Sample, sNF96.2-2, Replicate3	Abundance (Normalized): F16: Sample, sNF96.2-3, Replicate1	Abundance (Normalized): F17: Sample, sNF96.2-3, Replicate2	Abundance (Normalized): F18: Sample, sNF96.2-3, Replicate3	Abundance (Normalized): F19: Sample, Co-culture-1, Replicate1	Abundance (Normalized): F20: Sample, Co-culture-1, Replicate2	Abundance (Normalized): F21: Sample, Co-culture-1, Replicate3	Abundance (Normalized): F22: Sample, Co-culture-2, Replicate1	Abundance (Normalized): F23: Sample,Co-culture-2, Replicate2	Abundance (Normalized): F24: Sample, Co-culture-2, Replicate3	Abundance (Normalized): F25: Sample, Co-culture-3, Replicate1
High	Q14525	Keratin, type I cuticular Ha3-II OS=Homo sapiens OX=9606 GN=KRT33B PE=1 SV=3	KRT33B	0	16.998	12	5	50	1	404	46.2	4.84	97.75	5	3	300	0	0		0.01	100		1.02527e-16	6.625e-17	8.80522e+06	8.83579e+06	8.93462e+06
High	P78385	Keratin, type II cuticular Hb3 OS=Homo sapiens OX=9606 GN=KRT83 PE=1 SV=2	KRT83	0	14.105	10	6	37	1	493	54.2	5.64	48.15	6	0	300	0	0		0.01	100		1.02527e-16	6.625e-17	3.62282e+06	3.74863e+06	3.6866e+06
High	O95395	Beta-1,3-galactosyl-O-glycosyl-glycoprotein beta-1,6-N-acetylglucosaminyltransferase 3 OS=Homo sapiens OX=9606 GN=GCNT3 PE=2 SV=1	GCNT3	0.001	8.663	8	3	8	3	438	50.8	8.25	4.1	3	0	300	0	0		0.01	100		1.02527e-16	6.625e-17	300670			1.3357e+06	946354	417006	603518	998968	1.04493e+06
High	Q96HR9	Receptor expression-enhancing protein 6 OS=Homo sapiens OX=9606 GN=REEP6 PE=1 SV=2	REEP6	0.003	3.763	6	1	5	1	211	23.4	8.56	7.32	1	0	300	0	0		0.01	100		1.02527e-16	6.625e-17		363577			290626	293295
High	Q86SQ4	Adhesion G-protein coupled receptor G6 OS=Homo sapiens OX=9606 GN=ADGRG6 PE=1 SV=3	GPR126; ADGRG6	0.004	3.342	1	1	8	1	1221	136.6	7.87	7.25	1	0	300	0	0		0.01	100		1.02527e-16	6.625e-17	679725	394562	287275	639058		528873	732783	741122	702567
High	Q02241	Kinesin-like protein KIF23 OS=Homo sapiens OX=9606 GN=KIF23 PE=1 SV=3	KIF23	0.006	3.125	2	1	3	1	960	110	8.51	0	1	0	300	0	0		0.01	100		1.02527e-16	6.625e-17		173485						444571	352839
High	P27930	Interleukin-1 receptor type 2 OS=Homo sapiens OX=9606 GN=IL1R2 PE=1 SV=1	IL1R2	0.01	2.532	3	1	1	1	398	45.4	7.9	0	1	0	300	0	0		0.01	100		1.02527e-16	6.625e-17	366076		333379	402611	199234	311350	394816	382475	292320
High	Q9GZM7	Tubulointerstitial nephritis antigen-like OS=Homo sapiens OX=9606 GN=TINAGL1 PE=1 SV=1	TINAGL1	0	72.279	52	15	101	15	467	52.4	6.99	174.67	15	0	232.8	5.8	61.4		0.281	4.433		0.0963012	0.0925834	2.27078e+07	2.79075e+07	2.60509e+07	2.66372e+07	3.09158e+07	2.63956e+07	3.5272e+07	3.52657e+07	3.20825e+07						616515		856803	578115	6.87495e+06	7.58379e+06	7.31677e+06	7.02371e+06	6.12218e+06	7.58861e+06	5.85825e+06
High	O95750	Fibroblast growth factor 19 OS=Homo sapiens OX=9606 GN=FGF19 PE=1 SV=1	FGF19	0	19.194	40	5	26	5	216	24	7.05	44.1	5	0	241.5	5.1	53.4		0.3	2.93		0.12827	0.258816	6.27521e+06	6.54666e+06	6.50832e+06	7.05327e+06	7.11267e+06	7.72492e+06	8.63462e+06	8.8696e+06	8.75529e+06				152974		148293				1.73217e+06	2.31953e+06	1.99766e+06	1.45205e+06	1.43127e+06	1.41406e+06	1.57184e+06
High	P35580	Myosin-10 OS=Homo sapiens OX=9606 GN=MYH10 PE=1 SV=3	MYH10	0	65.73	7	11	182	2	1976	228.9	5.54	292.88	11	0	0	300	0	0.01		0.01	1.21437e-16		6.625e-17										229090	216532	247492	188266	189332		170280		234686
High	P06899	Histone H2B type 1-J OS=Homo sapiens OX=9606 GN=HIST1H2BJ PE=1 SV=3	HIST1H2BJ	0	38.507	42	5	186	1	126	13.9	10.32	332.9	5	0	0	300	0	0.01		0.01	1.21437e-16		6.625e-17										580577	587310	758684
High	P36873	Serine/threonine-protein phosphatase PP1-gamma catalytic subunit OS=Homo sapiens OX=9606 GN=PPP1CC PE=1 SV=1	PPP1CC	0	30.24	25	6	42	1	323	37	6.54	52.74	6	0	0	300	0	0.01		0.01	1.21437e-16		6.625e-17										343969	515155	521318	332522	474122	549212	447209	412756	478388
High	P62140	Serine/threonine-protein phosphatase PP1-beta catalytic subunit OS=Homo sapiens OX=9606 GN=PPP1CB PE=1 SV=3	PPP1CB	0	25.748	22	5	36	1	327	37.2	6.19	41.27	5	0	0	300	0	0.01		0.01	1.21437e-16		6.625e-17										754449	818641	880670	495656	682260		898890	625855	586480
High	Q96P70	Importin-9 OS=Homo sapiens OX=9606 GN=IPO9 PE=1 SV=3	IPO9	0	12.875	5	3	10	3	1041	115.9	4.81	7.19	3	0	0	300	0	0.01		0.01	1.21437e-16		6.625e-17										557177		509497	148101		324859	256936	109024	372275
High	Q6UXH9	Inactive serine protease PAMR1 OS=Homo sapiens OX=9606 GN=PAMR1 PE=1 SV=1	PAMR1	0	12.333	9	4	18	4	720	80.1	7.46	16.75	4	0	0	300	0	0.01		0.01	1.21437e-16		6.625e-17										2.96268e+06	3.21584e+06	3.26346e+06	3.22241e+06	3.38036e+06	2.98896e+06	3.14514e+06	3.33067e+06	2.68053e+06
High	O95407	Tumor necrosis factor receptor superfamily member 6B OS=Homo sapiens OX=9606 GN=TNFRSF6B PE=1 SV=1	TNFRSF6B	0	9.832	15	3	15	3	300	32.7	8.24	22.88	3	0	0	300	0	0.01		0.01	1.21437e-16		6.625e-17										1.33e+06	958388	1.36258e+06	979625	897791	980898	949685	734529	876644
High	Q13561	Dynactin subunit 2 OS=Homo sapiens OX=9606 GN=DCTN2 PE=1 SV=4	DCTN2	0	9.74	8	2	10	2	401	44.2	5.21	23.86	2	0	0	300	0	0.01		0.01	1.21437e-16		6.625e-17										319910	230308		177271	217291
High	P14324	Farnesyl pyrophosphate synthase OS=Homo sapiens OX=9606 GN=FDPS PE=1 SV=4	FDPS	0.001	8.814	7	3	6	3	419	48.2	6.15	5.82	3	0	0	300	0	0.01		0.01	1.21437e-16		6.625e-17										3.46869e+06	917452	783700	1.09676e+06	3.8027e+06	1.17844e+06	3.50585e+06	4.1873e+06	3.79109e+06
High	O95831	Apoptosis-inducing factor 1, mitochondrial OS=Homo sapiens OX=9606 GN=AIFM1 PE=1 SV=1	AIFM1	0.001	8.249	5	2	5	2	613	66.9	8.95	8.51	2	0	0	300	0	0.01		0.01	1.21437e-16		6.625e-17										364613	887018	473013	863020	638394	721078	829369	710901	654282
High	Q92599	Septin-8 OS=Homo sapiens OX=9606 GN=SEPT8 PE=1 SV=4	SEPT8	0.001	7.392	5	2	17	1	483	55.7	6.28	14.9	2	0	0	300	0	0.01		0.01	1.21437e-16		6.625e-17											291637	505400			309073	489745	331272	335968
High	O15355	Protein phosphatase 1G OS=Homo sapiens OX=9606 GN=PPM1G PE=1 SV=1	PPM1G	0.001	7.355	6	2	7	2	546	59.2	4.36	4.36	2	0	0	300	0	0.01		0.01	1.21437e-16		6.625e-17										309197	393315	532539	1.28462e+06	622446	550714	967645	1.22946e+06	792899
High	Q13148	TAR DNA-binding protein 43 OS=Homo sapiens OX=9606 GN=TARDBP PE=1 SV=1	TARDBP	0.001	7.193	6	1	6	1	414	44.7	6.19	14.61	1	0	0	300	0	0.01		0.01	1.21437e-16		6.625e-17											950971	642451	1.04817e+06	387671	1.04297e+06	1.15941e+06	584330	797508
High	O00499	Myc box-dependent-interacting protein 1 OS=Homo sapiens OX=9606 GN=BIN1 PE=1 SV=1	BIN1	0.002	6.864	5	2	3	2	593	64.7	5.06	1.69	2	0	0	300	0	0.01		0.01	1.21437e-16		6.625e-17										255242	249103	323965				239251	307687
High	P48147	Prolyl endopeptidase OS=Homo sapiens OX=9606 GN=PREP PE=1 SV=2	PREP	0.002	6.804	4	2	3	2	710	80.6	5.86	6.14	2	0	0	300	0	0.01		0.01	1.21437e-16		6.625e-17										389613	438809	462686	346830		469357		430572	457019
High	O15511	Actin-related protein 2/3 complex subunit 5 OS=Homo sapiens OX=9606 GN=ARPC5 PE=1 SV=3	ARPC5	0.002	6.802	23	2	10	2	151	16.3	5.67	12.88	2	0	0	300	0	0.01		0.01	1.21437e-16		6.625e-17										1.35473e+06	1.24166e+06	1.21359e+06	755901	806676	1.09881e+06	864104	749869	937985
High	P31942	Heterogeneous nuclear ribonucleoprotein H3 OS=Homo sapiens OX=9606 GN=HNRNPH3 PE=1 SV=2	HNRNPH3	0.002	6.386	5	1	2	1	346	36.9	6.87	2.8	1	0	0	300	0	0.01		0.01	1.21437e-16		6.625e-17												657767		523133				377713
High	P13798	Acylamino-acid-releasing enzyme OS=Homo sapiens OX=9606 GN=APEH PE=1 SV=4	APEH	0.002	6.183	5	2	10	2	732	81.2	5.48	7.63	2	0	0	300	0	0.01		0.01	1.21437e-16		6.625e-17										1.17165e+06	1.1795e+06	492531	1.47879e+06	1.64231e+06	327982	1.44404e+06	1.1534e+06	1.37408e+06
High	P50281	Matrix metalloproteinase-14 OS=Homo sapiens OX=9606 GN=MMP14 PE=1 SV=3	MMP14	0.001	5.974	4	2	5	2	582	65.9	7.77	3.62	2	0	0	300	0	0.01		0.01	1.21437e-16		6.625e-17										1.43664e+06	1.51653e+06	1.52934e+06	1.91877e+06	1.65973e+06	1.73158e+06	1.49031e+06	1.76384e+06	1.5369e+06
High	Q9BRJ6	Uncharacterized protein C7orf50 OS=Homo sapiens OX=9606 GN=C7orf50 PE=1 SV=1	C7orf50	0.001	5.835	22	2	6	2	194	22.1	9.64	2.95	2	0	0	300	0	0.01		0.01	1.21437e-16		6.625e-17										1.15741e+06	896532	1.28543e+06	1.13246e+06	909878	928237	1.07535e+06	1.13449e+06	993747
High	Q99471	Prefoldin subunit 5 OS=Homo sapiens OX=9606 GN=PFDN5 PE=1 SV=2	PFDN5	0.001	5.704	12	1	3	1	154	17.3	6.33	10.05	1	0	0	300	0	0.01		0.01	1.21437e-16		6.625e-17											545690	767541	585572
High	Q14157	Ubiquitin-associated protein 2-like OS=Homo sapiens OX=9606 GN=UBAP2L PE=1 SV=2	UBAP2L	0.001	5.408	2	1	1	1	1087	114.5	7.11	2.94	1	0	0	300	0	0.01		0.01	1.21437e-16		6.625e-17										486647	538140	590127	514587	520069	365454	386464	440630	480010
High	Q9UN86	Ras GTPase-activating protein-binding protein 2 OS=Homo sapiens OX=9606 GN=G3BP2 PE=1 SV=2	G3BP2	0.002	5.075	4	2	4	2	482	54.1	5.55	1.76	2	0	0	300	0	0.01		0.01	1.21437e-16		6.625e-17												399971	670088	347466	456817	462894	381204	409076
High	O43818	U3 small nucleolar RNA-interacting protein 2 OS=Homo sapiens OX=9606 GN=RRP9 PE=1 SV=1	RRP9	0.002	4.56	4	1	7	1	475	51.8	7.85	4.49	1	0	0	300	0	0.01		0.01	1.21437e-16		6.625e-17										273870	321138	331364	359724			237585	306958	252372
High	Q13951	Core-binding factor subunit beta OS=Homo sapiens OX=9606 GN=CBFB PE=1 SV=2	CBFB	0.002	4.531	9	1	5	1	182	21.5	6.6	0	1	0	0	300	0	0.01		0.01	1.21437e-16		6.625e-17										698754	632710	957651	694691	351097	679434	322272	664723	342732
High	Q9P287	BRCA2 and CDKN1A-interacting protein OS=Homo sapiens OX=9606 GN=BCCIP PE=1 SV=1	BCCIP	0.002	4.244	7	1	7	1	314	36	4.61	2.25	1	0	0	300	0	0.01		0.01	1.21437e-16		6.625e-17										645426	826227	748665	512272		578609	634060	480751
High	P02792	Ferritin light chain OS=Homo sapiens OX=9606 GN=FTL PE=1 SV=2	FTL	0.002	4.233	18	2	3	2	175	20	5.78	0	2	0	0	300	0	0.01		0.01	1.21437e-16		6.625e-17										529381	579537	745996	785397	790185	840230	720214	1.08104e+06	836064
High	O15347	High mobility group protein B3 OS=Homo sapiens OX=9606 GN=HMGB3 PE=1 SV=4	HMGB3	0.002	4.198	7	1	3	1	200	23	8.37	4.45	1	0	0	300	0	0.01		0.01	1.21437e-16		6.625e-17										1.91867e+06	1.57823e+06	2.39041e+06	2.03494e+06	1.94578e+06	2.08147e+06	2.26306e+06	1.57425e+06	1.88223e+06
High	Q9NQ88	Fructose-2,6-bisphosphatase TIGAR OS=Homo sapiens OX=9606 GN=TIGAR PE=1 SV=1	C12orf5; TIGAR	0.002	4.126	4	1	3	1	270	30	7.69	5.37	1	0	0	300	0	0.01		0.01	1.21437e-16		6.625e-17										306783	398929	177007	342531		194249	262768	252473	399485
High	Q99627	COP9 signalosome complex subunit 8 OS=Homo sapiens OX=9606 GN=COPS8 PE=1 SV=1	COPS8	0.003	4.007	7	1	7	1	209	23.2	5.38	10.11	1	0	0	300	0	0.01		0.01	1.21437e-16		6.625e-17										315596	317084		327113			403621	224226	239151
High	Q14008	Cytoskeleton-associated protein 5 OS=Homo sapiens OX=9606 GN=CKAP5 PE=1 SV=3	CKAP5	0.003	3.901	1	1	3	1	2032	225.4	7.8	3.86	1	0	0	300	0	0.01		0.01	1.21437e-16		6.625e-17										827719	944231	1.23679e+06	1.05621e+06	1.30141e+06	1.16737e+06	740335	1.03698e+06	1.02444e+06
High	Q9C005	Protein dpy-30 homolog OS=Homo sapiens OX=9606 GN=DPY30 PE=1 SV=1	DPY30	0.003	3.704	16	1	2	1	99	11.2	4.88	2.23	1	0	0	300	0	0.01		0.01	1.21437e-16		6.625e-17										190596	255388	260329	230895	184243	236570	230698	145518	54853.9
High	Q8WUJ3	Cell migration-inducing and hyaluronan-binding protein OS=Homo sapiens OX=9606 GN=CEMIP PE=1 SV=2	KIAA1199; CEMIP	0.003	3.628	1	1	2	1	1361	152.9	7.85	0	1	0	0	300	0	0.01		0.01	1.21437e-16		6.625e-17										441272	394009	330600				188444	294601
High	Q14574	Desmocollin-3 OS=Homo sapiens OX=9606 GN=DSC3 PE=1 SV=3	DSC3	0.003	3.6	1	1	2	1	896	99.9	6.1	3.74	1	0	0	300	0	0.01		0.01	1.21437e-16		6.625e-17										1.03111e+06	737953	945323	1.0646e+06	987413	988971	920240	1.17645e+06	1.06873e+06
High	P62306	Small nuclear ribonucleoprotein F OS=Homo sapiens OX=9606 GN=SNRPF PE=1 SV=1	SNRPF	0.003	3.532	15	1	5	1	86	9.7	4.67	8.51	1	0	0	300	0	0.01		0.01	1.21437e-16		6.625e-17										710926	731455	879745	556009	622820	730884	334899	580373	610636
High	P10145	Interleukin-8 OS=Homo sapiens OX=9606 GN=CXCL8 PE=1 SV=1	IL8; CXCL8	0.003	3.436	16	1	1	1	99	11.1	8.84	1.86	1	0	0	300	0	0.01		0.01	1.21437e-16		6.625e-17										791441	895758	863999	988081	1.03034e+06	970173	951360	822526	816847
High	Q969G5	Caveolae-associated protein 3 OS=Homo sapiens OX=9606 GN=CAVIN3 PE=1 SV=3	PRKCDBP; CAVIN3	0.004	3.4	4	1	7	1	261	27.7	6.43	0	1	0	0	300	0	0.01		0.01	1.21437e-16		6.625e-17										775907	645947	925976	704894	845676	859441	837737	989560	1.05316e+06
High	Q86U42	Polyadenylate-binding protein 2 OS=Homo sapiens OX=9606 GN=PABPN1 PE=1 SV=3	PABPN1	0.004	3.362	4	1	3	1	306	32.7	5.06	6.89	1	0	0	300	0	0.01		0.01	1.21437e-16		6.625e-17										549950					268820	394843	484502	327584
High	Q96DI7	U5 small nuclear ribonucleoprotein 40 kDa protein OS=Homo sapiens OX=9606 GN=SNRNP40 PE=1 SV=1	SNRNP40	0.004	3.361	8	1	4	1	357	39.3	8.1	2.5	1	0	0	300	0	0.01		0.01	1.21437e-16		6.625e-17										406628	285354	525439	346982		322485		335710	408109
High	P09234	U1 small nuclear ribonucleoprotein C OS=Homo sapiens OX=9606 GN=SNRPC PE=1 SV=1	SNRPC	0.004	3.309	11	1	3	1	159	17.4	9.67	0	1	0	0	300	0	0.01		0.01	1.21437e-16		6.625e-17											493111	644161	472623	621552	737426	540241	680523	653809
High	O43660	Pleiotropic regulator 1 OS=Homo sapiens OX=9606 GN=PLRG1 PE=1 SV=1	PLRG1	0.004	3.3	5	1	2	1	514	57.2	9.17	2.1	1	0	0	300	0	0.01		0.01	1.21437e-16		6.625e-17											325981					343342	366891	312774
High	Q9HAB8	Phosphopantothenate--cysteine ligase OS=Homo sapiens OX=9606 GN=PPCS PE=1 SV=2	PPCS	0.007	3.173	3	1	2	1	311	34	6.71	3.46	1	0	0	300	0	0.01		0.01	1.21437e-16		6.625e-17										254880	332618	429864	490193	497930	452722	510213	438301	487236
High	Q9Y5K5	Ubiquitin carboxyl-terminal hydrolase isozyme L5 OS=Homo sapiens OX=9606 GN=UCHL5 PE=1 SV=3	UCHL5	0.007	3.072	2	1	4	1	329	37.6	5.33	1.67	1	0	0	300	0	0.01		0.01	1.21437e-16		6.625e-17										261408	277148	473108	447271	440226	417427	314919	518857	308491
High	P25685	DnaJ homolog subfamily B member 1 OS=Homo sapiens OX=9606 GN=DNAJB1 PE=1 SV=4	DNAJB1	0.007	3.072	3	1	3	1	340	38	8.63	0	1	0	0	300	0	0.01		0.01	1.21437e-16		6.625e-17										333038	288534	271957	213242	429368	179030	299663	210909	384453
High	Q9NRV9	Heme-binding protein 1 OS=Homo sapiens OX=9606 GN=HEBP1 PE=1 SV=1	HEBP1	0.007	3.015	5	1	3	1	189	21.1	5.8	3.51	1	0	0	300	0	0.01		0.01	1.21437e-16		6.625e-17										434753	462336					386183		408738
High	Q8WZA9	Immunity-related GTPase family Q protein OS=Homo sapiens OX=9606 GN=IRGQ PE=1 SV=1	IRGQ	0.007	2.976	2	1	1	1	623	62.7	4.88	0	1	0	0	300	0	0.01		0.01	1.21437e-16		6.625e-17													243768	226924	280979	221784	228665	205616
High	P08476	Inhibin beta A chain OS=Homo sapiens OX=9606 GN=INHBA PE=1 SV=2	INHBA	0.009	2.818	2	1	3	1	426	47.4	8.03	5.9	1	0	0	300	0	0.01		0.01	1.21437e-16		6.625e-17										556085	631810	623055				292091	239584	350147
High	Q99848	Probable rRNA-processing protein EBP2 OS=Homo sapiens OX=9606 GN=EBNA1BP2 PE=1 SV=2	EBNA1BP2	0.009	2.786	3	1	4	1	306	34.8	10.1	3.91	1	0	0	300	0	0.01		0.01	1.21437e-16		6.625e-17										443073	503048	434722		277007		435500	357702
High	O14562	Ubiquitin domain-containing protein UBFD1 OS=Homo sapiens OX=9606 GN=UBFD1 PE=1 SV=2	UBFD1	0.01	2.635	4	1	2	1	309	33.4	5.77	0	1	0	0	300	0	0.01		0.01	1.21437e-16		6.625e-17										445020	366697	403304	311106		294417	320588	419144	420742
High	Q14978	Nucleolar and coiled-body phosphoprotein 1 OS=Homo sapiens OX=9606 GN=NOLC1 PE=1 SV=2	NOLC1	0.01	2.582	1	1	3	1	699	73.6	9.47	6.33	1	0	0	300	0	0.01		0.01	1.21437e-16		6.625e-17										877683	996471	1.06286e+06		212180
High	Q14738	Serine/threonine-protein phosphatase 2A 56 kDa regulatory subunit delta isoform OS=Homo sapiens OX=9606 GN=PPP2R5D PE=1 SV=1	PPP2R5D	0.01	2.556	3	1	2	1	602	69.9	8.13	0	1	0	0	300	0	0.01		0.01	1.21437e-16		6.625e-17										201728								491303
High	Q92769	Histone deacetylase 2 OS=Homo sapiens OX=9606 GN=HDAC2 PE=1 SV=2	HDAC2	0.01	2.537	4	1	4	1	488	55.3	5.91	0	1	0	0	300	0	0.01		0.01	1.21437e-16		6.625e-17										342592	531821	423257	339988	478707	395861	493848	451985	510661
High	Q13564	NEDD8-activating enzyme E1 regulatory subunit OS=Homo sapiens OX=9606 GN=NAE1 PE=1 SV=1	NAE1	0.01	2.529	3	1	2	1	534	60.2	5.4	0	1	0	0	300	0	0.01		0.01	1.21437e-16		6.625e-17										268012	229773	311433
High	O15212	Prefoldin subunit 6 OS=Homo sapiens OX=9606 GN=PFDN6 PE=1 SV=1	PFDN6	0.003	3.432	9	1	4	1	129	14.6	8.88	4.01	1	0	75.4	224.6	0	0.01	0.01	0.326	1.21437e-16	1.02527e-16	0.933547		340968			501957		240328						1.06197e+06	1.24847e+06	1.07971e+06	1.03065e+06	953900	917853
High	O43447	Peptidyl-prolyl cis-trans isomerase H OS=Homo sapiens OX=9606 GN=PPIH PE=1 SV=1	PPIH	0.01	2.672	5	1	2	1	177	19.2	8.07	1.72	1	0	78.9	221.1	0	0.01	0.01	0.452	1.21437e-16	1.02527e-16	0.99185	516412	570449	478167	237168			354031	494318	322307	1.13835e+06	1.00998e+06	964721		939636		1.09311e+06	991704	971041
High	Q15029	116 kDa U5 small nuclear ribonucleoprotein component OS=Homo sapiens OX=9606 GN=EFTUD2 PE=1 SV=1	EFTUD2	0	16.819	8	6	12	5	972	109.4	5	8.45	6	0	82.8	217.2	0	0.01	0.01	0.382	1.21437e-16	1.02527e-16	0.978633					177928					711628	465896	950589	409697	479421	418358	466651	649177	330584
High	P37108	Signal recognition particle 14 kDa protein OS=Homo sapiens OX=9606 GN=SRP14 PE=1 SV=2	SRP14	0.004	3.269	9	1	1	1	136	14.6	10.04	0	1	0	83	217	0	0.01	0.01	0.382	1.21437e-16	1.02527e-16	0.978633		224409								575897	492383	457589	578155	600658	587051	660808	613138	676096
High	Q9P1F3	Costars family protein ABRACL OS=Homo sapiens OX=9606 GN=ABRACL PE=1 SV=1	ABRACL	0.002	4.304	16	1	4	1	81	9.1	6.29	8	1	0	84.5	215.5	0	0.01	0.01	0.46	1.21437e-16	1.02527e-16	0.99185			443105	352660	273104	419992	331787	220350		315998	899837	925543
High	P61011	Signal recognition particle 54 kDa protein OS=Homo sapiens OX=9606 GN=SRP54 PE=1 SV=1	SRP54	0.001	5.872	4	1	3	1	504	55.7	8.75	7.66	1	0	87.5	212.5	0	0.01	0.01	0.412	1.21437e-16	1.02527e-16	0.988207	116424									469916	236831	484712	224162	164239	329141	282737
High	P26196	Probable ATP-dependent RNA helicase DDX6 OS=Homo sapiens OX=9606 GN=DDX6 PE=1 SV=2	DDX6	0.002	6.688	7	2	5	2	483	54.4	8.66	0	2	0	90.3	209.7	0	0.01	0.01	0.483	1.21437e-16	1.02527e-16	0.994783		166757		187664		125568				167939		130057	257710	392740	371455	371661	426627	382596
High	P51452	Dual specificity protein phosphatase 3 OS=Homo sapiens OX=9606 GN=DUSP3 PE=1 SV=1	DUSP3	0.004	3.283	6	1	1	1	185	20.5	7.8	1.66	1	0	114.1	185.9	0	0.01	0.01	0.618	1.21437e-16	1.02527e-16	0.988207						184725				296853		449585	209226	354953	257879	284854	300792	359629
High	Q9NR28	Diablo homolog, mitochondrial OS=Homo sapiens OX=9606 GN=DIABLO PE=1 SV=1	DIABLO	0.01	2.498	4	1	1	1	239	27.1	5.9	0	1	0	114.3	185.7	0	0.01	0.01	0.583	1.21437e-16	1.02527e-16	0.99185	195437	180401			226753					323550	394938	335459	327319	203734	342920	466131	274386	362579
High	Q32MZ4	Leucine-rich repeat flightless-interacting protein 1 OS=Homo sapiens OX=9606 GN=LRRFIP1 PE=1 SV=2	LRRFIP1	0.01	2.682	1	1	1	1	808	89.2	4.65	0	1	0	140.7	159.3	0	0.01	0.01	0.883	1.21437e-16	1.02527e-16	0.897652		779956								941539	828480
High	Q9BQG0	Myb-binding protein 1A OS=Homo sapiens OX=9606 GN=MYBBP1A PE=1 SV=2	MYBBP1A	0.002	6.655	2	2	7	2	1328	148.8	9.28	7.41	2	0	154	146	0	0.01	0.01	1.003	1.21437e-16	1.02527e-16	0.848648				253386						422017	283644	339673	260032		221682	160836	245202	210446
High	O75822	Eukaryotic translation initiation factor 3 subunit J OS=Homo sapiens OX=9606 GN=EIF3J PE=1 SV=2	EIF3J	0.001	7.285	9	2	7	2	258	29	4.83	13.01	2	0	168.1	131.9	0	0.01	0.01	1.14	1.21437e-16	1.02527e-16	0.813233	867559	510349	723338	742023	740493	711426		542706		857026	704857	862276	496041	648603		447751	1.86205e+06	525069
High	Q9BQE3	Tubulin alpha-1C chain OS=Homo sapiens OX=9606 GN=TUBA1C PE=1 SV=1	TUBA1C	0	132.038	54	20	528	1	449	49.9	5.1	1040.06	20	0	179	121	0	0.01	0.01	1.436	1.21437e-16	1.02527e-16	0.703765				260940							144899		176316	176030	187262		242531	224552
High	P21926	CD9 antigen OS=Homo sapiens OX=9606 GN=CD9 PE=1 SV=4	CD9	0.002	6.646	11	1	3	1	228	25.4	7.15	10.63	1	0	238.4	61.6	0	0.01	0.01	3.868	1.21437e-16	1.02527e-16	0.132191	919647	787805	180809	1.41068e+06	704306	955404	1.19165e+06	687792				175636					311964
High	P80188	Neutrophil gelatinase-associated lipocalin OS=Homo sapiens OX=9606 GN=LCN2 PE=1 SV=2	LCN2	0	65.965	55	8	334	8	198	22.6	8.91	577.22	8	0	228.3	0.2	71.4	17.907	0.283	58.713	1.21437e-16	0.0979004	9.44987e-07	1.99379e+08	1.96685e+08	1.8785e+08	2.27342e+08	2.09991e+08	1.90384e+08	2.55605e+08	2.52254e+08	2.4634e+08	205060		153883			296636				7.07621e+07	6.38922e+07	6.57123e+07	5.63924e+07	6.24957e+07	6.51897e+07	6.80258e+07
High	P00750	Tissue-type plasminogen activator OS=Homo sapiens OX=9606 GN=PLAT PE=1 SV=1	PLAT	0	218.054	66	28	713	28	562	62.9	7.8	1449.3	28	0	240	2	58	22.349	0.261	85.563	1.21437e-16	0.0639669	9.04028e-08	8.46765e+08	9.60166e+08	9.39943e+08	1.02209e+09	9.98692e+08	9.76414e+08	1.0441e+09	1.0962e+09	1.03466e+09	9.06598e+06	8.26581e+06	9.22372e+06	8.26936e+06	8.0704e+06	8.43614e+06	7.70912e+06	9.35747e+06	8.47649e+06	2.4269e+08	2.31146e+08	2.41429e+08	2.21815e+08	2.20484e+08	2.26866e+08	2.51828e+08
High	Q8NCH0	Carbohydrate sulfotransferase 14 OS=Homo sapiens OX=9606 GN=CHST14 PE=1 SV=2	CHST14	0.003	3.569	2	1	6	1	376	43	9.48	8.72	1	0	168.4	0	131.6	100	0.815	100	1.21437e-16	0.999928	6.625e-17	384918	413370	362715	449197	502703	364949	484466	389959	419535										317004		434624	323225	362153	328061	296474
High	P42830	C-X-C motif chemokine 5 OS=Homo sapiens OX=9606 GN=CXCL5 PE=1 SV=1	CXCL5	0.001	8.09	29	3	13	3	114	12	8.88	17.35	3	0	200.1	0	99.9	100	0.528	100	1.21437e-16	0.740105	6.625e-17	5.63826e+06	5.66355e+06	5.11759e+06	7.18527e+06	6.08654e+06	6.22858e+06	6.86561e+06	6.69835e+06	7.10361e+06										2.93534e+06	2.35103e+06	3.44707e+06	2.49445e+06	3.65252e+06	3.1933e+06	3.11046e+06
High	P48735	Isocitrate dehydrogenase [NADP], mitochondrial OS=Homo sapiens OX=9606 GN=IDH2 PE=1 SV=2	IDH2	0.003	3.506	4	1	3	1	452	50.9	8.69	0	1	0	204.2	0	95.8	100	0.449	100	1.21437e-16	0.573159	6.625e-17	334936	350558	381086	431248	226396	307278
High	P04062	Glucosylceramidase OS=Homo sapiens OX=9606 GN=GBA PE=1 SV=3	GBA	0.003	3.524	2	1	2	1	536	59.7	7.61	1.79	1	0	207.1	0	92.9	100	0.46	100	1.21437e-16	0.555388	6.625e-17	517071	568730	540627	490077	476380	433082	501908	393368	520170										212465	225259	280713	178583	200798	178479	238563
High	P09237	Matrilysin OS=Homo sapiens OX=9606 GN=MMP7 PE=1 SV=1	MMP7	0.002	6.779	23	3	20	2	267	29.7	7.91	27.4	3	0	212.6	0	87.4	100	0.431	100	1.21437e-16	0.525066	6.625e-17	414735	553750	520276	396002	257516	285698	477288		455509										167421	169339	187386	196705		236331	170522
High	Q13751	Laminin subunit beta-3 OS=Homo sapiens OX=9606 GN=LAMB3 PE=1 SV=1	LAMB3	0.003	3.425	2	2	4	2	1172	129.5	7.21	3.29	2	0	214.2	0	85.8	100	0.4	100	1.21437e-16	0.386239	6.625e-17	1.36922e+06	1.2944e+06	1.28781e+06	1.55407e+06	1.41586e+06	1.486e+06	1.7015e+06	1.67239e+06	1.7115e+06										562016	649990	595495	533119	547680	584632	632936
High	P52799	Ephrin-B2 OS=Homo sapiens OX=9606 GN=EFNB2 PE=1 SV=1	EFNB2	0.001	7.028	9	2	11	2	333	36.9	8.85	14.85	2	0	217.6	0	82.4	100	0.263	100	1.21437e-16	0.0706584	6.625e-17	654820	441289	400783	465693	611978	466399	1.09469e+06	463241	967013										118070			172512		340741	113005
High	O75629	Protein CREG1 OS=Homo sapiens OX=9606 GN=CREG1 PE=1 SV=1	CREG1	0.002	6.537	10	1	13	1	220	24.1	7.59	37.76	1	0	220.9	0	79.1	100	0.396	100	1.21437e-16	0.371658	6.625e-17	2.15021e+06	1.61641e+06	1.82393e+06	3.00069e+06	2.26275e+06	2.82931e+06	2.68297e+06	2.38877e+06	2.75274e+06																1.01929e+06
High	Q08174	Protocadherin-1 OS=Homo sapiens OX=9606 GN=PCDH1 PE=1 SV=2	PCDH1	0.001	8.111	5	3	7	3	1060	114.7	5.03	5.78	3	0	221.2	0	78.8	100	0.409	100	1.21437e-16	0.395258	6.625e-17	2.04154e+06	1.87384e+06	2.28371e+06	2.7233e+06	2.15236e+06	2.37329e+06	2.76368e+06	2.60554e+06	2.57234e+06										845511	624239	1.09553e+06	519404	706720	972829	944661
High	O43240	Kallikrein-10 OS=Homo sapiens OX=9606 GN=KLK10 PE=1 SV=3	KLK10	0	23.356	29	6	35	6	276	30.2	8.59	47.16	6	0	227.6	0	72.4	100	0.331	100	1.21437e-16	0.205769	6.625e-17	7.28714e+06	6.2797e+06	6.69418e+06	7.39582e+06	6.43775e+06	7.12625e+06	7.50594e+06	9.27185e+06	8.54506e+06										2.26836e+06	2.56708e+06	1.95711e+06	1.94632e+06	2.12002e+06	2.07277e+06	2.61996e+06
High	Q86X29	Lipolysis-stimulated lipoprotein receptor OS=Homo sapiens OX=9606 GN=LSR PE=1 SV=4	LSR	0	10.894	5	3	16	3	649	71.4	7.97	20.86	3	0	228.5	0	71.5	100	0.336	100	1.21437e-16	0.220302	6.625e-17	5.2046e+06	5.20639e+06	5.22709e+06	5.76861e+06	4.75711e+06	4.99022e+06	5.41343e+06	5.61942e+06	6.01181e+06										2.10315e+06	1.99749e+06	2.06962e+06	1.57721e+06	1.91831e+06	1.62773e+06	1.57321e+06
High	P25815	Protein S100-P OS=Homo sapiens OX=9606 GN=S100P PE=1 SV=2	S100P	0.001	5.762	14	1	6	1	95	10.4	4.88	16.05	1	0	228.7	0	71.3	100	0.351	100	1.21437e-16	0.257201	6.625e-17	1.76667e+06	1.3622e+06	1.53381e+06	1.53589e+06	1.88003e+06	1.23081e+06	918737	947183	941744												334442	478468			494149
High	O14944	Proepiregulin OS=Homo sapiens OX=9606 GN=EREG PE=1 SV=1	EREG	0.01	2.663	5	1	9	1	169	19	7.53	5.63	1	0	229.5	0	70.5	100	0.309	100	1.21437e-16	0.137092	6.625e-17	2.71958e+06	2.47375e+06	2.62289e+06	2.68689e+06	2.21754e+06	2.2176e+06	2.71753e+06	2.57804e+06	2.53649e+06										638207	701218	685860	862766	835599	884261	674123
High	P26447	Protein S100-A4 OS=Homo sapiens OX=9606 GN=S100A4 PE=1 SV=1	S100A4	0	18.464	29	3	26	3	101	11.7	6.11	48.56	3	0	230.4	0	69.6	100	0.297	100	1.21437e-16	0.123538	6.625e-17	4.36911e+07	6.0509e+07	5.33053e+07	6.91703e+07	7.35684e+07	7.18623e+07	3.9537e+07	4.78589e+07	4.01418e+07										7.56309e+06	1.50431e+07	1.44414e+07	1.66369e+07	1.60928e+07	1.52191e+07	2.10076e+07
High	Q14508	WAP four-disulfide core domain protein 2 OS=Homo sapiens OX=9606 GN=WFDC2 PE=1 SV=2	WFDC2	0	22.055	39	3	29	3	124	13	4.84	56.91	3	0	230.6	0	69.4	100	0.245	100	1.21437e-16	0.0443072	6.625e-17	1.01429e+07	1.09886e+07	1.16607e+07	1.0413e+07	1.19762e+07	1.11169e+07	1.21271e+07	1.7552e+07	1.49227e+07										3.34472e+06	3.34396e+06	2.94698e+06	1.98775e+06	1.86808e+06	2.1959e+06	2.30805e+06
High	Q9UBX7	Kallikrein-11 OS=Homo sapiens OX=9606 GN=KLK11 PE=1 SV=2	KLK11	0.003	3.622	4	1	4	1	282	31	8.94	8.05	1	0	230.8	0	69.2	100	0.288	100	1.21437e-16	0.0988661	6.625e-17	660403	742423	775104	840507	886176	806159	772104	928954	807201										213793	280935	241841		196675	201385
High	Q9UGM3	Deleted in malignant brain tumors 1 protein OS=Homo sapiens OX=9606 GN=DMBT1 PE=1 SV=2	DMBT1	0	59.129	31	13	101	13	2413	260.6	5.44	141.17	13	0	232.7	0.3	66.9	100	0.282	100	1.21437e-16	0.0972279	6.625e-17	5.50204e+07	6.96384e+07	6.9938e+07	5.58907e+07	5.43741e+07	5.61349e+07	6.71392e+07	6.62243e+07	6.5196e+07	87138.7									1.89679e+07	1.90476e+07	1.9088e+07	1.50392e+07	1.75487e+07	1.78151e+07	1.94751e+07
High	P40199	Carcinoembryonic antigen-related cell adhesion molecule 6 OS=Homo sapiens OX=9606 GN=CEACAM6 PE=1 SV=3	CEACAM6	0.009	2.722	4	1	1	1	344	37.2	5.82	0	1	0	233.4	0	66.6	100	0.288	100	1.21437e-16	0.125475	6.625e-17	1.09008e+06	1.20012e+06	1.26093e+06	1.33076e+06	1.15651e+06	1.19649e+06	878177	965138	995850													285103		286851
High	Q68D85	Natural cytotoxicity triggering receptor 3 ligand 1 OS=Homo sapiens OX=9606 GN=NCR3LG1 PE=1 SV=1	NCR3LG1	0.003	3.619	3	1	6	1	454	50.8	5.59	2.28	1	0	234.4	0	65.6	100	0.28	100	1.21437e-16	0.0963012	6.625e-17	537514	653361	641120	664232	547460	434457	530027	602395	623611											168433
High	Q9Y2T3	Guanine deaminase OS=Homo sapiens OX=9606 GN=GDA PE=1 SV=1	GDA	0	11.469	13	4	9	4	454	51	5.68	6.45	4	0	234.8	0	65.2	100	0.32	100	1.21437e-16	0.162614	6.625e-17	1.20727e+06	1.65311e+06	972867	782349	987001	1.29981e+06	726495	694589	642690										206176	218292	276171	621563	274063	267636	264715
High	Q03403	Trefoil factor 2 OS=Homo sapiens OX=9606 GN=TFF2 PE=1 SV=2	TFF2	0	27.757	51	5	48	5	129	14.3	5.81	87.68	5	0	237.3	0	62.7	100	0.297	100	1.21437e-16	0.122735	6.625e-17	1.3448e+07	1.62261e+07	1.7581e+07	1.52595e+07	1.48629e+07	1.61884e+07	2.12552e+07	2.0966e+07	2.06629e+07										3.93887e+06	2.81225e+06	4.40668e+06	4.15748e+06	4.49569e+06	4.28875e+06	4.34818e+06
High	Q99574	Neuroserpin OS=Homo sapiens OX=9606 GN=SERPINI1 PE=1 SV=1	SERPINI1	0.009	2.812	3	1	4	1	410	46.4	4.91	7.28	1	0	238.7	0	61.3	100	0.289	100	1.21437e-16	0.105244	6.625e-17	909792	827740	688807	571010	446978	632707	756461	623206	590620														128449		181597
High	P25774	Cathepsin S OS=Homo sapiens OX=9606 GN=CTSS PE=1 SV=3	CTSS	0.001	8.289	9	3	24	3	331	37.5	8.34	26.08	3	0	243.7	0	56.3	100	0.303	100	1.21437e-16	0.159995	6.625e-17	3.62401e+06	3.99554e+06	4.01249e+06	4.8202e+06	3.26243e+06	3.84474e+06	4.97138e+06	4.76407e+06	4.43777e+06										796013	894651	957059	777969	923126	1.05741e+06	824071
High	Q31612	HLA class I histocompatibility antigen, B-73 alpha chain OS=Homo sapiens OX=9606 GN=HLA-B PE=1 SV=1	HLA-B	0	31.599	29	7	65	1	363	40.4	6.24	129.8	7	0	246.9	0	53.1	100	0.253	100	1.21437e-16	0.0533213	6.625e-17	729835	747875	604603	644282	877292	908314	598960	563838	730359										156881			100351	168022		199991
High	P31947	14-3-3 protein sigma OS=Homo sapiens OX=9606 GN=SFN PE=1 SV=1	SFN	0	19.512	26	6	271	2	248	27.8	4.74	473.29	6	0	246.9	0	53.1	100	0.291	100	1.21437e-16	0.109329	6.625e-17	892256	866742	697162	999676	961132	861304	748543	819192	732700										181084	186344	205109	189860	95783.1	148832	242937
High	P21266	Glutathione S-transferase Mu 3 OS=Homo sapiens OX=9606 GN=GSTM3 PE=1 SV=3	GSTM3	0	12.287	23	4	15	4	225	26.5	5.54	20.62	4	0	253.9	0	46.1	100	0.474	100	1.21437e-16	0.609573	6.625e-17	1.85087e+06	1.12366e+06	1.68182e+06	1.32126e+06	1.46125e+06	1.36213e+06		244296	230620													221416		176763	327901
High	P10696	Alkaline phosphatase, placental-like OS=Homo sapiens OX=9606 GN=ALPPL2 PE=2 SV=4	ALPPL2	0	27.632	27	10	37	10	532	57.3	6.34	39.69	10	0	254.8	0	45.2	100	0.258	100	1.21437e-16	0.0609545	6.625e-17	9.87843e+06	8.25148e+06	9.71446e+06	1.35486e+07	1.06948e+07	1.02458e+07	6.69276e+06	8.43615e+06	7.52716e+06										1.55476e+06	1.62204e+06	1.34627e+06	1.60588e+06	2.1575e+06	1.72227e+06	2.46131e+06
High	Q9GZN4	Brain-specific serine protease 4 OS=Homo sapiens OX=9606 GN=PRSS22 PE=1 SV=1	PRSS22	0.001	5.871	7	2	8	2	317	33.7	7.61	3.52	2	0	257.4	0	42.6	100	0.274	100	1.21437e-16	0.0731631	6.625e-17	2.41629e+06	2.49877e+06	2.63657e+06	2.98141e+06	2.61392e+06	2.73811e+06	3.57273e+06	3.43194e+06	3.12851e+06										278311	457901	453635	876087		273887	906671
High	P16422	Epithelial cell adhesion molecule OS=Homo sapiens OX=9606 GN=EPCAM PE=1 SV=2	EPCAM	0	17.15	19	4	22	4	314	34.9	7.46	39.75	4	0	261.7	0	38.3	100	0.286	100	1.21437e-16	0.103832	6.625e-17	4.32364e+06	5.86576e+06	6.26456e+06	6.80696e+06	6.7781e+06	6.62319e+06	6.29106e+06	6.95222e+06	2.52971e+06										486976	549590	701400	742155	1.82844e+06	1.45295e+06	886673
High	P05154	Plasma serine protease inhibitor OS=Homo sapiens OX=9606 GN=SERPINA5 PE=1 SV=3	SERPINA5	0.001	5.837	6	2	12	2	406	45.6	9.26	16.09	2	0	266.1	0	33.9	100	0.246	100	1.21437e-16	0.0464573	6.625e-17	1.06301e+06	1.09006e+06	929298	626249	1.18033e+06	913855	1.24839e+06	1.05923e+06	1.03537e+06										117242	83443.7	149519			153977	134738
High	P20062	Transcobalamin-2 OS=Homo sapiens OX=9606 GN=TCN2 PE=1 SV=3	TCN2	0	13.4	13	5	21	5	427	47.5	7.01	19.29	5	0	273.1	0	26.9	100	0.248	100	1.21437e-16	0.0443603	6.625e-17	3.15048e+06	3.5006e+06	3.25708e+06	3.27884e+06	2.76577e+06	3.4393e+06	3.8206e+06	3.78364e+06	3.17475e+06										323189	268609	491516	186984	417330	515633	463860
High	P08833	Insulin-like growth factor-binding protein 1 OS=Homo sapiens OX=9606 GN=IGFBP1 PE=1 SV=1	IGFBP1	0.001	5.893	10	2	13	2	259	27.9	5.19	0	2	0	279.1	0	20.9	100	0.199	100	1.21437e-16	0.0137135	6.625e-17	4.65392e+06	3.81057e+06	4.3974e+06	3.30564e+06	3.37537e+06	3.2758e+06	5.3236e+06	4.89756e+06	4.19558e+06											701929	154300	781287	145879	171973	416166
High	Q99538	Legumain OS=Homo sapiens OX=9606 GN=LGMN PE=1 SV=1	LGMN	0	65.549	35	10	134	10	433	49.4	6.55	216.2	10	0	238.2	2.2	59.5	13.235	0.302	43.02	5.35941e-15	0.132917	5.77762e-06	2.71316e+07	3.07463e+07	2.74331e+07	3.58214e+07	2.90978e+07	3.23656e+07	3.91553e+07	3.77008e+07	3.92257e+07	157398	304223	294857	390158	304177	283156	240279	411950	435881	6.62506e+06	7.73284e+06	8.24243e+06	7.60945e+06	8.08718e+06	8.40763e+06	7.00701e+06
High	P09668	Pro-cathepsin H OS=Homo sapiens OX=9606 GN=CTSH PE=1 SV=4	CTSH	0	39.781	28	7	67	7	335	37.4	8.07	110.88	7	0	219.7	3.9	76.4	10.022	0.382	24.534	8.28244e-13	0.34709	0.000113324	1.92847e+07	1.87424e+07	2.05314e+07	2.11248e+07	2.10099e+07	2.11228e+07	2.84594e+07	2.35542e+07	2.58148e+07	378554	396280	331046	734038	319478	295475	306015	587506	661970	5.55216e+06	7.32081e+06	8.23011e+06	7.34048e+06	7.59235e+06	6.42376e+06	7.39985e+06
High	P03973	Antileukoproteinase OS=Homo sapiens OX=9606 GN=SLPI PE=1 SV=2	SLPI	0	21.081	38	6	53	6	132	14.3	8.75	61.02	6	0	225.1	0.7	74.2	9.695	0.321	29.247	1.49281e-12	0.181802	4.66388e-05	2.92241e+07	3.34813e+07	3.04751e+07	2.78185e+07	2.89831e+07	2.48216e+07	3.28038e+07	3.24016e+07	3.26944e+07			63697.8		110604	74936.8		105206		6.08075e+06	1.00469e+07	1.09701e+07	8.16824e+06	1.00452e+07	8.76493e+06	1.3864e+07
High	P04259	Keratin, type II cytoskeletal 6B OS=Homo sapiens OX=9606 GN=KRT6B PE=1 SV=5	KRT6B	0	131.529	46	30	404	1	564	60	8	670.59	30	0	0	30.5	269.5	8.552	100	0.01	1.32481e-11	1.02527e-16	6.625e-17										485278	587491	863597				351618	400659		4.1501e+06	4.04906e+06	4.49571e+06
High	Q9Y2A9	N-acetyllactosaminide beta-1,3-N-acetylglucosaminyltransferase 3 OS=Homo sapiens OX=9606 GN=B3GNT3 PE=1 SV=2	B3GNT3	0	10.9	11	4	25	4	372	42.5	8.68	22.07	4	0	237.9	2.1	60	7.766	0.298	23.936	6.67832e-11	0.142253	0.000127704	3.95978e+06	4.62437e+06	4.20807e+06	4.54297e+06	4.43668e+06	4.65096e+06	5.09726e+06	5.11665e+06	5.04705e+06							40209.8			1.17121e+06	957485	1.14541e+06	1.07142e+06	1.08368e+06	997179	944561
High	P31431	Syndecan-4 OS=Homo sapiens OX=9606 GN=SDC4 PE=1 SV=2	SDC4	0	24.843	18	5	41	5	198	21.6	4.5	76.17	5	0	232.6	7.8	59.5	7.456	0.27	25.712	1.30069e-10	0.0784012	8.98736e-05	2.32617e+07	2.39593e+07	2.35072e+07	2.89947e+07	2.65574e+07	2.47187e+07	3.17693e+07	3.18946e+07	3.04259e+07	978929	1.01206e+06	1.11599e+06	1.02977e+06	895063	386183	581004	677978	439429	1.04167e+07	9.95755e+06	1.03076e+07	5.49149e+06	6.03761e+06	7.226e+06	5.95166e+06
High	Q9Y624	Junctional adhesion molecule A OS=Homo sapiens OX=9606 GN=F11R PE=1 SV=1	F11R	0	16.575	15	5	11	5	299	32.6	7.9	18.03	5	0	250.5	1.4	48.1	7.352	0.279	18.271	1.62609e-10	0.0933888	0.000460739	7.11618e+06	7.09616e+06	6.32492e+06	7.70691e+06	6.94918e+06	7.06704e+06	7.03417e+06	7.96902e+06	7.40587e+06			41273.1					48059.6	29053.5	1.1421e+06	1.48765e+06	1.36168e+06	1.26519e+06	1.10116e+06	1.43154e+06	1.94233e+06
High	Q9H3G5	Probable serine carboxypeptidase CPVL OS=Homo sapiens OX=9606 GN=CPVL PE=1 SV=2	CPVL	0	39.866	25	10	114	10	476	54.1	5.62	187.54	10	0	227.7	7.2	65.1	6.33	0.281	21.688	1.73999e-09	0.0963012	0.00020636	2.6908e+07	2.82978e+07	2.71964e+07	3.05368e+07	2.81402e+07	2.60173e+07	3.31123e+07	3.26893e+07	3.27211e+07	921311	796859	1.13276e+06	967364	546956	889333	600754	728821	724827	7.85877e+06	8.61755e+06	8.04173e+06	6.57947e+06	7.92368e+06	8.67474e+06	8.06692e+06
High	O00584	Ribonuclease T2 OS=Homo sapiens OX=9606 GN=RNASET2 PE=1 SV=2	RNASET2	0.003	3.501	4	1	2	1	256	29.5	7.08	4.12	1	0	221.1	10.4	68.5	6.314	0.317	19.544	1.79736e-09	0.174115	0.00033839	1.71932e+06	1.16108e+06	1.56085e+06	1.38554e+06	1.0752e+06	1.38787e+06	1.84175e+06	1.95604e+06	1.83633e+06		67731.2				208569		76218	70954.3	483480	479059	517710	421658	583354	558432	363714
High	P08727	Keratin, type I cytoskeletal 19 OS=Homo sapiens OX=9606 GN=KRT19 PE=1 SV=4	KRT19	0	84.841	52	21	315	13	400	44.1	5.14	528.39	21	3	131.6	77.3	91.1	5.319	0.428	12.811	2.33853e-08	0.479762	0.00218253	1.05771e+09	1.0646e+09	1.07135e+09	1.1808e+09	1.12088e+09	1.02289e+09	1.19443e+09	1.12698e+09	1.10903e+09	6.61489e+08	6.95101e+08	6.81897e+08	6.57861e+08	6.87049e+08	6.17726e+08	6.41712e+08	5.98691e+08	5.85998e+08	7.52005e+08	7.6402e+08	8.60386e+08	8.11716e+08	8.55507e+08	7.51669e+08	7.75582e+08
High	P98088	Mucin-5AC OS=Homo sapiens OX=9606 GN=MUC5AC PE=1 SV=4	MUC5AC	0	41.526	7	13	62	13	5654	585.2	7.02	33.63	13	0	188.8	15.5	95.7	4.902	0.479	10.354	7.46178e-08	0.625068	0.00515089	1.26904e+07	1.30661e+07	1.2202e+07	1.363e+07	1.48558e+07	1.40062e+07	1.62412e+07	1.60393e+07	1.38069e+07	650273	705561	795133	2.27518e+06	2.07035e+06	1.85586e+06	1.14873e+06	1.28904e+06	897778	6.79339e+06	5.93827e+06	7.49706e+06	5.50317e+06	8.20417e+06	7.12189e+06	5.8148e+06
High	Q04695	Keratin, type I cytoskeletal 17 OS=Homo sapiens OX=9606 GN=KRT17 PE=1 SV=2	KRT17	0	46.237	26	13	172	4	432	48.1	5.02	317.69	13	0	89.1	156.6	54.3	4.557	5.745	0.824	2.04826e-07	0.000585502	0.917923				1.28244e+06	321820	620326				2.07663e+06	1.94216e+06	1.3405e+06		629353		790311	1.10831e+06	1.09068e+06	8.53917e+06	8.92265e+06	9.50032e+06	298457		325451	378431
High	P38571	Lysosomal acid lipase/cholesteryl ester hydrolase OS=Homo sapiens OX=9606 GN=LIPA PE=1 SV=2	LIPA	0.002	6.673	9	2	8	2	399	45.4	6.92	6.49	2	0	224.3	11.1	64.6	4.32	0.296	12.043	4.1918e-07	0.115887	0.00279298	1.86461e+06	2.31387e+06	1.68931e+06	1.9543e+06	2.16292e+06	1.87909e+06	2.6136e+06	2.60498e+06	2.18327e+06						88181.4		96357	117009	676488	512476	432741	516994	562588	608295	596793
High	Q9Y5Y6	Suppressor of tumorigenicity 14 protein OS=Homo sapiens OX=9606 GN=ST14 PE=1 SV=2	ST14	0	34.443	14	8	59	8	855	94.7	6.55	90.85	8	0	239.2	2.1	58.6	4.301	0.293	19.315	4.39335e-07	0.115363	0.000356498	1.30489e+07	1.3561e+07	1.30247e+07	1.55575e+07	1.57241e+07	1.42399e+07	1.6338e+07	1.56645e+07	1.53176e+07	119747	221331	234232			138818	82248.8	120561		3.24829e+06	3.39286e+06	4.24049e+06	3.81201e+06	3.47615e+06	4.25395e+06	3.85387e+06
High	Q92876	Kallikrein-6 OS=Homo sapiens OX=9606 GN=KLK6 PE=1 SV=1	KLK6	0	22.2	42	6	21	6	244	26.8	7.44	27.73	6	0	219.5	4.9	75.5	4.02	0.337	12.053	1.06578e-06	0.221752	0.00279194	4.80127e+06	4.82978e+06	4.67133e+06	3.39713e+06	5.38262e+06	4.76774e+06	6.35413e+06	7.51703e+06	5.36483e+06		107476		223292		79869	75536.6	95153.7	80046.2	1.9631e+06	1.09273e+06	1.66576e+06	1.52534e+06	1.41114e+06	1.83634e+06	2.16888e+06
High	P05787	Keratin, type II cytoskeletal 8 OS=Homo sapiens OX=9606 GN=KRT8 PE=1 SV=7	KRT8	0	104.908	49	26	391	16	483	53.7	5.59	584.54	26	1	218.8	16.4	64.9	3.763	0.416	9.487	2.47409e-06	0.440638	0.0071999	1.23351e+08	1.19211e+08	1.14e+08	1.31483e+08	1.21124e+08	1.18152e+08	6.24099e+07	6.02746e+07	5.68111e+07	8.32806e+06	8.92494e+06	9.07737e+06	7.2625e+06	8.02262e+06	6.45012e+06	8.98764e+06	9.24139e+06	8.50517e+06	2.74495e+07	3.04658e+07	3.06309e+07	3.53455e+07	3.33901e+07	3.56522e+07	4.41061e+07
High	Q06481	Amyloid-like protein 2 OS=Homo sapiens OX=9606 GN=APLP2 PE=1 SV=2	APLP2	0	70.488	24	14	147	13	763	86.9	4.79	265.78	14	0	221.2	18.3	60.5	3.458	0.298	12.771	6.98914e-06	0.124437	0.00220454	3.59647e+07	3.91461e+07	3.77108e+07	4.21305e+07	3.94712e+07	3.62004e+07	4.6216e+07	4.58113e+07	4.23833e+07	3.01342e+06	2.41571e+06	2.98581e+06	3.45866e+06	3.2915e+06	3.262e+06	2.97089e+06	3.27393e+06	3.3154e+06	1.20034e+07	1.04695e+07	1.07738e+07	1.07941e+07	9.441e+06	1.09261e+07	1.15089e+07
High	Q9UBR2	Cathepsin Z OS=Homo sapiens OX=9606 GN=CTSZ PE=1 SV=1	CTSZ	0	21.817	18	5	70	5	303	33.8	7.11	115.99	5	0	207.5	17	75.5	3.323	0.394	8.507	1.12347e-05	0.377962	0.0107833	1.24696e+07	1.93637e+07	2.03116e+07	2.43045e+07	2.84891e+07	2.10155e+07	2.35032e+07	2.247e+07	3.34075e+07	1.76942e+06	2.09045e+06	1.81973e+06	2.14126e+06	1.93786e+06	1.7571e+06	2.04457e+06	1.5607e+06	1.92547e+06	1.09317e+07	7.87384e+06	9.42447e+06	8.99532e+06	7.82117e+06	8.55208e+06	7.47363e+06
High	P07339	Cathepsin D OS=Homo sapiens OX=9606 GN=CTSD PE=1 SV=1	CTSD	0	89.286	51	16	277	16	412	44.5	6.54	445.31	16	0	193.4	25	81.5	2.992	0.426	6.87	3.81408e-05	0.475083	0.0233221	9.32304e+07	9.92075e+07	9.30076e+07	1.01843e+08	1.02042e+08	9.98887e+07	1.0718e+08	1.08593e+08	1.10126e+08	1.4363e+07	1.33986e+07	1.43169e+07	1.20589e+07	1.27029e+07	1.25576e+07	1.18844e+07	1.35227e+07	1.31809e+07	4.1402e+07	4.21614e+07	4.37204e+07	4.32397e+07	4.29399e+07	4.07246e+07	4.51282e+07
High	P08779	Keratin, type I cytoskeletal 16 OS=Homo sapiens OX=9606 GN=KRT16 PE=1 SV=4	KRT16	0	105.175	54	24	274	12	473	51.2	5.05	493.62	24	10	137	99.8	63.2	2.985	0.918	0.817	3.89051e-05	0.999928	0.91972	5.58123e+07	5.35521e+07	5.99557e+07	6.214e+07	5.93372e+07	5.45896e+07	4.25689e+07	4.15932e+07	4.06968e+07	5.51301e+07	5.52364e+07	5.86771e+07	1.2541e+07	1.14681e+07	1.14195e+07	3.94163e+07	4.06345e+07	4.08976e+07	2.91097e+08	2.91847e+08	3.13263e+08	2.03423e+07	1.98928e+07	1.98638e+07	2.57391e+07
High	P28799	Granulins OS=Homo sapiens OX=9606 GN=GRN PE=1 SV=2	GRN	0	23.336	19	7	32	7	593	63.5	6.83	24.59	7	0	240.7	8.5	50.8	2.977	0.301	9.86	3.98781e-05	0.131927	0.00623054	1.27969e+07	1.0802e+07	1.26205e+07	9.21779e+06	9.3162e+06	1.01983e+07	1.35937e+07	1.24005e+07	1.37267e+07	945405	1.00732e+06	808189	166061	75793.6	171591	513742	413170	446198	2.05232e+06	2.23123e+06	2.36014e+06	2.05531e+06	2.66595e+06	2.674e+06	2.73348e+06
High	Q16787	Laminin subunit alpha-3 OS=Homo sapiens OX=9606 GN=LAMA3 PE=1 SV=2	LAMA3	0	14.767	2	4	20	3	3333	366.4	7.24	16.97	4	0	226	12.1	61.9	2.739	0.28	9.176	0.000100514	0.0963012	0.0081643	2.72108e+06	2.76756e+06	2.68544e+06	3.20775e+06	2.85623e+06	2.98295e+06	2.94232e+06	3.13772e+06	3.16837e+06					145007			176110		851733	796549	817734	803206	908657	880611	882130
High	Q9NPR2	Semaphorin-4B OS=Homo sapiens OX=9606 GN=SEMA4B PE=1 SV=3	SEMA4B	0	20.963	10	6	27	6	832	92.1	6.95	28.06	6	0	196.8	18.1	85.1	2.736	0.452	5.646	0.000101399	0.552521	0.0442845	7.13294e+06	6.82531e+06	6.42555e+06	8.59686e+06	7.63154e+06	7.43071e+06	7.98489e+06	8.39081e+06	7.46303e+06	469352	638989	675688	908703	529686	703233	868696	863486	697876	3.29952e+06	3.18561e+06	3.41246e+06	3.38253e+06	3.55055e+06	3.56115e+06	3.20629e+06
High	P53634	Dipeptidyl peptidase 1 OS=Homo sapiens OX=9606 GN=CTSC PE=1 SV=2	CTSC	0	34.699	23	10	106	10	463	51.8	6.99	115.68	10	0	195.2	26.2	78.6	2.654	0.396	6.695	0.00014013	0.385593	0.0254549	2.67739e+07	2.80153e+07	2.55907e+07	3.14991e+07	2.81752e+07	2.77604e+07	2.9228e+07	3.38833e+07	2.96347e+07	3.89361e+06	3.11185e+06	3.78448e+06	4.21123e+06	3.80492e+06	3.49381e+06	2.76045e+06	3.42651e+06	3.37596e+06	1.14956e+07	1.04503e+07	1.27494e+07	9.73196e+06	1.07935e+07	1.03209e+07	1.11053e+07
High	P55058	Phospholipid transfer protein OS=Homo sapiens OX=9606 GN=PLTP PE=1 SV=1	PLTP	0.001	8.587	5	2	31	2	493	54.7	7.01	65.43	2	0	152.7	41.7	105.6	2.575	0.788	3.006	0.000192963	0.999928	0.247344	5.1834e+06	4.86305e+06	4.86527e+06	5.39962e+06	4.74442e+06	5.19328e+06	5.75226e+06	5.5716e+06	6.09756e+06	1.09142e+06	1.23707e+06	1.2498e+06	1.62438e+06	1.5054e+06	1.33596e+06	1.41768e+06	1.35522e+06	1.58749e+06	3.23519e+06	3.58377e+06	3.5733e+06	3.76022e+06	3.59322e+06	3.22958e+06	3.09261e+06
High	P05783	Keratin, type I cytoskeletal 18 OS=Homo sapiens OX=9606 GN=KRT18 PE=1 SV=2	KRT18	0	57.291	36	16	255	14	430	48	5.45	482.32	16	0	200.8	27.7	71.6	2.539	0.441	5.784	0.000222439	0.523693	0.0411153	1.1528e+08	1.16602e+08	1.13874e+08	1.22676e+08	1.28076e+08	1.25137e+08	5.44196e+07	5.59989e+07	5.35388e+07	1.61031e+07	1.54246e+07	1.58874e+07	1.53933e+07	1.57602e+07	1.44193e+07	1.75659e+07	1.67291e+07	1.75726e+07	3.17064e+07	3.2072e+07	3.36379e+07	4.38072e+07	4.06153e+07	4.10861e+07	4.775e+07
High	Q8NES3	Beta-1,3-N-acetylglucosaminyltransferase lunatic fringe OS=Homo sapiens OX=9606 GN=LFNG PE=1 SV=2	LFNG	0	21.242	25	6	21	6	379	41.7	9.17	23.79	6	0	237.2	5.7	57.1	2.532	0.347	12.638	0.000227867	0.24714	0.00229656	5.58744e+06	6.0739e+06	6.12518e+06	7.06223e+06	6.45768e+06	6.11699e+06	6.66194e+06	6.21067e+06	6.41893e+06	160911	145714								1.80319e+06	1.48363e+06	2.21544e+06	1.24345e+06	1.82876e+06	1.45136e+06	1.41144e+06
High	O14672	Disintegrin and metalloproteinase domain-containing protein 10 OS=Homo sapiens OX=9606 GN=ADAM10 PE=1 SV=1	ADAM10	0	131.144	46	24	273	24	748	84.1	7.77	462.61	24	0	212.2	12.5	75.3	2.5	0.35	5.438	0.000258363	0.255826	0.0496128	1.16223e+08	1.2152e+08	1.13332e+08	1.28509e+08	1.2239e+08	1.18468e+08	1.40983e+08	1.43679e+08	1.36834e+08	7.03076e+06	7.88719e+06	7.45254e+06	6.9358e+06	6.51305e+06	7.57387e+06	6.33132e+06	7.22504e+06	8.01572e+06	4.34109e+07	4.03267e+07	4.47168e+07	4.10538e+07	4.24547e+07	4.18511e+07	3.93874e+07
High	P31937	3-hydroxyisobutyrate dehydrogenase, mitochondrial OS=Homo sapiens OX=9606 GN=HIBADH PE=1 SV=2	HIBADH	0.003	3.453	4	1	2	1	336	35.3	8.13	0	1	0	0	279.5	20.5	0.073	100	0.01	0.000394655	1.02527e-16	6.625e-17													642316	8.81527e+06
High	Q9BXJ4	Complement C1q tumor necrosis factor-related protein 3 OS=Homo sapiens OX=9606 GN=C1QTNF3 PE=1 SV=1	C1QTNF3	0.001	8.446	10	2	4	2	246	27	6.52	4.45	2	0	97.1	85.3	117.5	2.379	1.204	1.886	0.000427089	0.891043	0.589499	2.37197e+06	1.53959e+06	3.15298e+06	3.97368e+06	1.96146e+06		4.64113e+06	1.89947e+06	1.7265e+06	3.80044e+06	108145	2.31154e+06	2.02795e+06		2.14166e+06	807223	999036	1.02213e+06		4.1266e+06	1.58971e+06	8.22185e+06		1.5124e+06	694344
High	Q86Y46	Keratin, type II cytoskeletal 73 OS=Homo sapiens OX=9606 GN=KRT73 PE=1 SV=1	KRT73	0.001	9.129	5	3	56	1	540	58.9	7.23	92.13	3	0	127.1	67.2	105.7	2.318	0.866	2.745	0.000548352	0.999928	0.295497		663838	401058				1.86193e+06	1.96794e+06	1.99978e+06		290156	587133				687519	716851	534538	1.42358e+06	1.30068e+06	1.96019e+06		493841
High	P84243	Histone H3.3 OS=Homo sapiens OX=9606 GN=H3F3A PE=1 SV=2	H3F3A; H3F3AP4; H3F3B	0	14.297	34	3	31	1	136	15.3	11.27	72.71	3	0	121.2	165.6	13.3	0.08	0.098	0.935	0.000931429	2.7746e-05	0.87097	791545	633042	163895	3.27542e+06	4.08131e+06	4.80613e+06	245710	198249		773945	1.11656e+06	298427	865016	942123	207510	1.01038e+06	952038	639539			69414.6
High	P08729	Keratin, type II cytoskeletal 7 OS=Homo sapiens OX=9606 GN=KRT7 PE=1 SV=5	KRT7	0	78.355	37	19	229	15	469	51.4	5.48	449.45	19	0	236.8	1.4	61.8	2.179	0.349	5.587	0.000999265	0.252989	0.0457071	7.37942e+07	7.86605e+07	7.03238e+07	8.37655e+07	7.92414e+07	7.58948e+07	3.74028e+07	3.59852e+07	3.04132e+07	347019	449082	398492	669599	668326	609679	371767	451451	466640	1.4971e+07	1.40201e+07	1.63958e+07	1.88015e+07	1.92484e+07	1.96205e+07	2.55004e+07
High	P48668	Keratin, type II cytoskeletal 6C OS=Homo sapiens OX=9606 GN=KRT6C PE=1 SV=3	KRT6C; KRT6A	0	138.737	47	31	402	1	564	60	8	650.16	31	2	96.2	145.4	58.3	2.151	6.428	0.731	0.00112379	0.00017953	0.944553	1.50934e+06	1.60627e+06	1.57201e+06	2.05203e+06	2.10362e+06	1.74466e+06	1.6208e+06	1.13568e+06	1.32061e+06	3.19239e+06	2.93343e+06	3.39129e+06	476223	479114	427378	2.37562e+06	2.61175e+06	2.33709e+06	1.58438e+07	1.63396e+07	1.75064e+07	256594	395415	273964	583729
High	Q9H0B8	Cysteine-rich secretory protein LCCL domain-containing 2 OS=Homo sapiens OX=9606 GN=CRISPLD2 PE=2 SV=1	CRISPLD2	0.002	4.888	5	2	8	2	497	55.9	8.02	2.05	2	0	247.5	16.4	36.2	2.098	0.275	7.847	0.00142086	0.0923313	0.0145096	720686	1.05503e+06	1.7372e+06	1.64006e+06	1.73e+06	1.55851e+06	1.70425e+06	1.98023e+06	1.39723e+06									108367	227395		223100		441564	221295
High	Q01638	Interleukin-1 receptor-like 1 OS=Homo sapiens OX=9606 GN=IL1RL1 PE=1 SV=4	IL1RL1	0	10.757	8	3	6	3	556	63.3	8.35	7.02	3	0	137.9	57.2	104.9	2.045	0.882	2.487	0.00179256	0.999928	0.361052	2.68075e+06	3.66714e+06	2.87647e+06	3.69631e+06	2.07608e+06	2.64622e+06	2.95053e+06	4.00546e+06	2.18786e+06	546759	662641	720545	1.41037e+06	1.07025e+06	1.19336e+06	1.38249e+06	1.0439e+06	1.34653e+06	2.14282e+06	2.60348e+06	2.65063e+06	1.94336e+06	2.05856e+06	2.70021e+06	2.37467e+06
High	Q03692	Collagen alpha-1(X) chain OS=Homo sapiens OX=9606 GN=COL10A1 PE=1 SV=2	COL10A1	0.002	4.372	2	1	25	1	680	66.1	9.67	28.88	1	0	92.6	61	146.4	1.977	1.356	1.458	0.00243487	0.803403	0.698986	2.38597e+06	2.31601e+06	2.26743e+06	2.66724e+06	2.04452e+06	2.22445e+06	2.82459e+06	2.72188e+06	2.21094e+06	2.1064e+06	2.04183e+06	2.00952e+06	1.38655e+06	1.52543e+06	1.60706e+06	1.50106e+06	1.60248e+06	1.23491e+06	2.58671e+06	3.90913e+06	3.81178e+06	3.01559e+06	2.99087e+06	3.04785e+06	3.65927e+06
High	Q9Y287	Integral membrane protein 2B OS=Homo sapiens OX=9606 GN=ITM2B PE=1 SV=1	ITM2B	0	18.927	24	5	25	5	266	30.3	5.14	30.72	5	0	189	47.7	63.3	1.974	0.342	5.308	0.00245342	0.234475	0.0535146	1.22504e+07	1.16564e+07	1.05647e+07	1.31267e+07	1.27624e+07	1.16596e+07	1.51402e+07	1.43288e+07	1.40506e+07	3.27551e+06	3.84426e+06	3.62046e+06	3.22253e+06	3.12826e+06	3.36386e+06	2.70154e+06	3.10444e+06	3.34533e+06	5.09329e+06	4.34194e+06	5.37858e+06	3.84896e+06	4.27679e+06	4.27118e+06	3.51735e+06
High	P02656	Apolipoprotein C-III OS=Homo sapiens OX=9606 GN=APOC3 PE=1 SV=1	APOC3	0	12.069	16	1	19	1	99	10.8	5.41	42.92	1	0	63.7	78.6	157.7	1.961	2.423	0.811	0.00259188	0.141635	0.920731	3.69234e+06	3.72496e+06	3.59243e+06	3.874e+06	3.78656e+06	3.86907e+06	4.33723e+06	3.75925e+06	3.5858e+06	4.6992e+06	4.75899e+06	5.37027e+06	4.34315e+06	4.49965e+06	4.55487e+06	4.63899e+06	4.55121e+06	4.807e+06	8.25831e+06	8.48824e+06	9.37612e+06	9.48187e+06	9.53834e+06	8.30686e+06	9.31041e+06
High	P15586	N-acetylglucosamine-6-sulfatase OS=Homo sapiens OX=9606 GN=GNS PE=1 SV=3	GNS	0	14.565	12	6	11	6	552	62	8.31	11.14	6	0	226.4	15.8	57.8	1.935	0.339	5.657	0.0028911	0.226783	0.0441243	9.90731e+06	1.00556e+07	1.09397e+07	9.71363e+06	8.54674e+06	9.98309e+06	9.97873e+06	9.75898e+06	1.07191e+07	687056	460522	723179	764414	391273	979797	735552	500196	695134	1.98294e+06	1.89031e+06	2.99648e+06	2.64828e+06	2.34973e+06	2.5487e+06	2.47868e+06
High	P02750	Leucine-rich alpha-2-glycoprotein OS=Homo sapiens OX=9606 GN=LRG1 PE=1 SV=2	LRG1	0	13.382	20	4	12	4	347	38.2	6.95	22.93	4	0	224.1	4.8	71.1	1.891	0.296	6.004	0.00354905	0.121663	0.0365278	6.38072e+06	4.91655e+06	5.67435e+06	5.15069e+06	5.5486e+06	5.54827e+06	6.45036e+06	5.8087e+06	5.73257e+06	148717							99429.3		1.5377e+06	1.91335e+06	1.81648e+06	1.79954e+06	1.95143e+06	1.55068e+06	1.63647e+06
High	P35443	Thrombospondin-4 OS=Homo sapiens OX=9606 GN=THBS4 PE=1 SV=2	THBS4	0	65.07	17	12	234	9	961	105.8	4.68	328.13	12	3	121.5	81.5	96.9	1.285	0.803	1.595	0.0500209	0.999928	0.686834	4.54908e+07	3.89965e+07	4.03756e+07	4.334e+07	4.21676e+07	3.59285e+07	5.23535e+07	4.98729e+07	4.39128e+07	2.71437e+07	2.60766e+07	2.75055e+07	2.90023e+07	2.83456e+07	2.97851e+07	2.56381e+07	2.82942e+07	2.88042e+07	2.9393e+07	3.36356e+07	3.51401e+07	3.23832e+07	3.13062e+07	3.64762e+07	3.33858e+07
High	Q96P44	Collagen alpha-1(XXI) chain OS=Homo sapiens OX=9606 GN=COL21A1 PE=2 SV=1	COL21A1	0.006	3.119	1	1	9	1	957	99.3	8.32	0	1	0	119.1	75.4	105.5	1.281	0.863	1.607	0.0508956	0.999928	0.684172	272977	321480	360129	358465	365672	281359	429856	517428	455762		275238		222046	226836	280434	169910	215603	260698	328447	317271	311788	279721	309395	290513	267190
High	O95678	Keratin, type II cytoskeletal 75 OS=Homo sapiens OX=9606 GN=KRT75 PE=1 SV=2	KRT75	0	41.236	17	12	200	1	551	59.5	7.74	330.38	12	0	137.5	71.1	91.4	1.273	0.672	1.892	0.0526945	0.926925	0.588575	1.42886e+07	1.49707e+07	1.49573e+07	1.3353e+07	1.2001e+07	1.1741e+07	1.47442e+07	1.43742e+07	1.33953e+07	5.68956e+06	5.8645e+06	7.05822e+06	8479596	8.88613e+06	7.96613e+06	7.07281e+06	7.50658e+06	7.43432e+06	8.69939e+06	8.66699e+06	9.07405e+06	9.6019e+06	1.08862e+07	9.13262e+06	8.80555e+06
High	P02649	Apolipoprotein E OS=Homo sapiens OX=9606 GN=APOE PE=1 SV=1	APOE	0	12.71	11	4	41	4	317	36.1	5.73	68.66	4	0	123	78.9	98.1	1.272	0.821	1.532	0.0529556	0.999928	0.694764	2.54242e+07	2.67234e+07	2.46472e+07	2.5596e+07	1.904e+07	2.37778e+07	2.54672e+07	2.7809e+07	2.53393e+07	1.7922e+07	1.7021e+07	1.71296e+07	1.72947e+07	1.6226e+07	1.63203e+07	1.61949e+07	1.507e+07	1.4267e+07	1.89475e+07	2.0823e+07	2.20095e+07	1.92567e+07	2.04535e+07	2.02475e+07	2.02793e+07
High	Q9BZP6	Acidic mammalian chitinase OS=Homo sapiens OX=9606 GN=CHIA PE=1 SV=1	CHIA	0.01	2.61	2	1	24	1	476	52.2	5.85	4.94	1	0	117	79.9	103.1	1.269	0.854	1.467	0.0534946	0.999928	0.698986	7.02703e+06	6.7916e+06	6.29508e+06	6.56672e+06	6.53173e+06	6.48383e+06	7.21449e+06	6.82484e+06	7.42035e+06	4.00078e+06	4.68861e+06	4.59592e+06	4896259	4.38874e+06	4.88204e+06	4.62934e+06	4.69913e+06	4.63852e+06	5.89439e+06	6.58091e+06	6.19397e+06	5.27485e+06	5.66032e+06	5.29762e+06	5.37365e+06
High	P02538	Keratin, type II cytoskeletal 6A OS=Homo sapiens OX=9606 GN=KRT6A PE=1 SV=3	KRT6A	0	134.072	47	31	389	2	564	60	8	629.58	31	18	125.1	120.5	54.4	1.264	0.67	0.723	0.0546427	0.926925	0.946816	2.88038e+07	2.99497e+07	3.01809e+07	2.91079e+07	2.65274e+07	2.48354e+07	2.30843e+07	2.50415e+07	2.25991e+07	5.698e+07	5.84607e+07	5.81507e+07	6.75684e+06	5.74771e+06	5.42074e+06	2.14317e+07	2.55455e+07	2.83857e+07	2.13614e+08	2.19723e+08	2.37529e+08	6.58269e+06	7.15795e+06	7.54296e+06	1.12623e+07
High	P02753	Retinol-binding protein 4 OS=Homo sapiens OX=9606 GN=RBP4 PE=1 SV=3	RBP4	0	18.708	21	4	79	4	201	23	6.07	157.94	4	0	124.4	80	95.6	1.247	0.802	1.56	0.0593109	0.999928	0.694333	6.53864e+07	6.89976e+07	7.33492e+07	6.24226e+07	5.63345e+07	5.39084e+07	6.92483e+07	6.07816e+07	6.69037e+07	4.74592e+07	4.92323e+07	5.20796e+07	41120031	4.29978e+07	4.43295e+07	3.6066e+07	3.72085e+07	3.97696e+07	4.82445e+07	4.67187e+07	5.04999e+07	4.76599e+07	5.13925e+07	5.25274e+07	4.6715e+07
High	P20774	Mimecan OS=Homo sapiens OX=9606 GN=OGN PE=1 SV=1	OGN	0.002	6.062	6	1	13	1	298	33.9	5.63	28.09	1	0	90.2	95.4	114.4	1.242	1.254	0.998	0.0606752	0.880186	0.848648				468065	416528		536581	403296		543796		523422	661139		347313	402498		405477		640107	516634	458149	609883	511265
High	P33992	DNA replication licensing factor MCM5 OS=Homo sapiens OX=9606 GN=MCM5 PE=1 SV=5	MCM5	0.001	8.015	4	2	6	2	734	82.2	8.37	8.05	2	0	134.8	77.8	87.4	1.236	0.688	1.797	0.0622407	0.935636	0.630268	1.51824e+07	1.66064e+07	1.58629e+07	1.32335e+07	1.12544e+07	1.07378e+07	1.61619e+07	1.47789e+07	1.41902e+07	7.95965e+06	8.534e+06	1.04163e+07	8.91773e+06	9.27677e+06	8.18192e+06	6.97533e+06	7.88346e+06	7.31684e+06	8.05184e+06	8.945e+06	1.04121e+07	9.58815e+06	9.90034e+06	9.17388e+06	1.07186e+07
High	P09525	Annexin A4 OS=Homo sapiens OX=9606 GN=ANXA4 PE=1 SV=4	ANXA4	0	11.739	12	3	9	3	319	35.9	6.13	17.81	3	0	262.5	11.7	25.9	1.233	0.308	3.236	0.0629837	0.136025	0.206181	2.8602e+06	2.92607e+06	2.80777e+06	2.99601e+06	2.65958e+06	2.43258e+06	378422	458597	442007							118219						111117			527767
High	P49747	Cartilage oligomeric matrix protein OS=Homo sapiens OX=9606 GN=COMP PE=1 SV=2	COMP	0	64.439	21	12	254	9	757	82.8	4.6	469.62	12	0	120.2	77.8	102	1.232	0.81	1.531	0.0630358	0.999928	0.694764	1.67515e+07	1.61701e+07	1.78798e+07	1.94344e+07	2.04228e+07	1.91639e+07	2.34355e+07	2.41993e+07	2.24503e+07	1.06688e+07	1.08758e+07	1.24925e+07	1.33603e+07	1.34473e+07	1.43876e+07	1.24858e+07	1.31945e+07	1.25754e+07	1.97378e+07	1.55096e+07	1.64957e+07	1.57748e+07	1.52308e+07	1.49893e+07	1.52824e+07
High	P06865	Beta-hexosaminidase subunit alpha OS=Homo sapiens OX=9606 GN=HEXA PE=1 SV=2	HEXA	0	20.752	14	7	41	6	529	60.7	5.16	71.78	7	1	183.6	44.7	71.8	1.229	0.437	2.697	0.0639762	0.513874	0.304981	8.89411e+06	9.19798e+06	9.24964e+06	9.87576e+06	9.34657e+06	9.663e+06	9.5594e+06	1.06182e+07	8.97215e+06	2.32697e+06	2.08394e+06	2.32976e+06	2.77668e+06	2.3977e+06	2.66104e+06	2.31074e+06	2.83678e+06	2.00212e+06	3.36915e+06	3.88817e+06	3.91137e+06	3.37225e+06	3.04351e+06	3.14322e+06	3.72995e+06
High	P02748	Complement component C9 OS=Homo sapiens OX=9606 GN=C9 PE=1 SV=2	C9	0	11.391	4	2	57	2	559	63.1	5.59	79.65	2	0	122.5	79.2	98.3	1.225	0.84	1.487	0.0653075	0.999928	0.698986	1.83285e+07	1.72341e+07	1.86473e+07	1.82177e+07	1.67102e+07	1.4293e+07	1.59968e+07	1.80816e+07	1.80409e+07	1.17087e+07	1.17837e+07	1.30227e+07	1.21152e+07	1.15469e+07	1.13347e+07	1.17809e+07	1.00903e+07	1.16576e+07	1.19278e+07	1.53531e+07	1.68565e+07	1.33616e+07	1.31285e+07	1.31057e+07	1.3563e+07
High	Q14563	Semaphorin-3A OS=Homo sapiens OX=9606 GN=SEMA3A PE=1 SV=1	SEMA3A	0	24.565	12	7	61	7	771	88.8	7.42	35.76	7	0	164	63.4	72.6	1.223	0.472	2.573	0.0658088	0.608386	0.339215	7.77353e+06	8.42613e+06	7.88351e+06	9.72007e+06	9.58332e+06	8.57929e+06	9.65564e+06	1.05925e+07	9.60826e+06	4.01602e+06	3.81643e+06	4.15571e+06	3.70402e+06	4.03676e+06	2.98141e+06	3.42746e+06	3.5302e+06	2.98915e+06	4.1782e+06	4.24252e+06	4.76966e+06	3.81043e+06	3.91469e+06	3.77891e+06	4.67413e+06
High	P02458	Collagen alpha-1(II) chain OS=Homo sapiens OX=9606 GN=COL2A1 PE=1 SV=3	COL2A1	0	18.271	4	5	55	2	1487	141.7	6.92	91.58	5	0	158	62.9	79.1	1.206	0.481	2.526	0.0709935	0.625101	0.353046	3.05376e+06	2.86527e+06	3.00915e+06	2.94369e+06	2.95165e+06	2.7048e+06	3.54539e+06	3.36484e+06	3.44043e+06	1.16289e+06	1.25182e+06	1.54456e+06	793348	1.13186e+06	716395	1.31153e+06	1.19833e+06	1.19389e+06	1.52421e+06	1.50788e+06	1.41855e+06	1.12901e+06	1.20195e+06	1.66755e+06	1.57573e+06
High	P01008	Antithrombin-III OS=Homo sapiens OX=9606 GN=SERPINC1 PE=1 SV=1	SERPINC1	0	25.669	10	4	221	4	464	52.6	6.71	351.01	4	0	125.2	78.8	96.1	1.206	0.756	1.617	0.0709935	0.99466	0.680972	3.02201e+08	3.02637e+08	3.14015e+08	3.49715e+08	3.24403e+08	3.1942e+08	3.52243e+08	3.65202e+08	3.73048e+08	2.04163e+08	2.12008e+08	1.87383e+08	2.08575e+08	2.02062e+08	2.10783e+08	1.93321e+08	2.02358e+08	2.01802e+08	2.41806e+08	2.66042e+08	2.76762e+08	2.44797e+08	2.57015e+08	2.48932e+08	2.3419e+08
High	P02788	Lactotransferrin OS=Homo sapiens OX=9606 GN=LTF PE=1 SV=6	LTF	0	22.774	9	6	382	6	710	78.1	8.12	698.89	6	0	119	79.6	101.4	1.2	0.78	1.534	0.0732194	0.999928	0.694764	2.07149e+09	2.05385e+09	2.07631e+09	2.01241e+09	2.07881e+09	1.89737e+09	2.1802e+09	2.39506e+09	2.21646e+09	1.14902e+09	1.34126e+09	1.30042e+09	1.40059e+09	1.4642e+09	1.4233e+09	1.34152e+09	1.38595e+09	1.40009e+09	1.54929e+09	1.78159e+09	1.84494e+09	1.73779e+09	1.61762e+09	1.72225e+09	1.73645e+09
High	P36955	Pigment epithelium-derived factor OS=Homo sapiens OX=9606 GN=SERPINF1 PE=1 SV=4	SERPINF1	0	18.97	9	3	63	3	418	46.3	6.38	170.79	3	0	115.4	82.2	102.4	1.199	0.82	1.467	0.0734427	0.999928	0.698986	5.9054e+07	4.35811e+07	5.28707e+07	4.59676e+07	6.57109e+07	5.74073e+07	6.61185e+07	6.59839e+07	6.26475e+07	4.49656e+07	4.20886e+07	4.4162e+07	4.43597e+07	3.86786e+07	3.84704e+07	4.38949e+07	4.08629e+07	3.53829e+07	4.99786e+07	5.09258e+07	5.3979e+07	4.84441e+07	4.76214e+07	4.94486e+07	4.99279e+07
High	P17936	Insulin-like growth factor-binding protein 3 OS=Homo sapiens OX=9606 GN=IGFBP3 PE=1 SV=2	IGFBP3	0	31.847	32	7	121	7	291	31.7	8.69	111.19	7	0	114	87.6	98.4	1.198	0.875	1.493	0.0735303	0.999928	0.698986	2.07932e+07	2.00523e+07	1.85391e+07	1.86148e+07	1.84569e+07	1.72758e+07	1.94995e+07	2.27187e+07	2.09688e+07	1.28441e+07	1.45997e+07	1.53553e+07	1.87207e+07	1.88155e+07	1.70512e+07	1.54174e+07	1.54666e+07	1.50608e+07	1.85488e+07	1.80593e+07	1.81995e+07	1.60781e+07	1.7112e+07	1.70548e+07	1.73078e+07
High	Q9NPG4	Protocadherin-12 OS=Homo sapiens OX=9606 GN=PCDH12 PE=1 SV=1	PCDH12	0.001	8.191	2	2	22	2	1184	128.9	5.29	27.54	2	0	132.7	76.4	90.9	1.193	0.621	1.559	0.0748617	0.874015	0.694333	3.29564e+06	3.09892e+06	3.05995e+06	2.4061e+06	2.78601e+06	2.67017e+06	3.67628e+06	3.65778e+06	2.30909e+06	1.08782e+06	1.35482e+06	1.08182e+06	2.37551e+06	2.12852e+06	2.28032e+06	1.77332e+06	2.33539e+06	1.7832e+06	2.1225e+06	2.05369e+06	2.2261e+06	1.93093e+06	1.86549e+06	1.87589e+06	2.16202e+06
High	P01024	Complement C3 OS=Homo sapiens OX=9606 GN=C3 PE=1 SV=2	C3	0	80.511	9	10	447	10	1663	187	6.4	879.23	10	0	122.4	82.4	95.1	1.193	0.858	1.428	0.0748617	0.999928	0.707734	2.23244e+08	2.38582e+08	2.39247e+08	2.86498e+08	2.73677e+08	2.74628e+08	3.08819e+08	3.04289e+08	2.67277e+08	1.76881e+08	1.84899e+08	1.99245e+08	1.90509e+08	1.83739e+08	1.89992e+08	1.83764e+08	1.81889e+08	1.75623e+08	2.24175e+08	2.3145e+08	2.32661e+08	2.05094e+08	2.1545e+08	2.08712e+08	2.04211e+08
High	P49788	Retinoic acid receptor responder protein 1 OS=Homo sapiens OX=9606 GN=RARRES1 PE=1 SV=2	RARRES1	0	22.833	29	6	55	6	294	33.3	8.51	56.5	6	0	160.8	65.4	73.9	1.192	0.499	2.371	0.0750505	0.669482	0.399967	7.58664e+06	1.36721e+07	8.68955e+06	1.3425e+07	9.36706e+06	1.16509e+07	1.37161e+07	1.01762e+07	1.26231e+07	4.821e+06	4.28253e+06	4.64602e+06	4.43509e+06	5.05566e+06	4.73943e+06	4.83754e+06	5.10329e+06	4.43024e+06	5.27645e+06	4.5456e+06	6.35564e+06	5.10548e+06	5.35278e+06	5.72817e+06	6.81954e+06
High	P02790	Hemopexin OS=Homo sapiens OX=9606 GN=HPX PE=1 SV=2	HPX	0.002	4.56	3	1	23	1	462	51.6	7.02	40.37	1	0	116.4	83.9	99.7	1.189	0.87	1.393	0.0757005	0.999928	0.72335	2.39686e+06	2.45793e+06	2.41986e+06	2.84101e+06	2.28714e+06	2.52255e+06	2.64056e+06	2.83311e+06	2.61889e+06	2.70935e+06	2.59965e+06	2.36545e+06	1.81765e+06	1.85366e+06	1.56176e+06	1.72781e+06	1.72027e+06	1.40662e+06	1.7778e+06	2.1611e+06	2.48625e+06	2.12497e+06	2.08481e+06	2.29765e+06	2.09923e+06
High	P00450	Ceruloplasmin OS=Homo sapiens OX=9606 GN=CP PE=1 SV=1	CP	0	21.331	5	5	61	5	1065	122.1	5.72	58.76	5	0	153.6	62	84.4	1.186	0.6	1.768	0.0764965	0.860195	0.636522	5.93817e+06	6.12844e+06	6.19386e+06	6.72082e+06	7.17955e+06	6.70027e+06	8.42176e+06	9.28277e+06	7.68896e+06	2.50849e+06	4.28242e+06	3.6864e+06	2.71356e+06	3.50136e+06	2.59262e+06	2.70689e+06	2.63518e+06	2.72857e+06	4.30586e+06	3.36312e+06	3.5886e+06	3.47332e+06	3.69154e+06	4.17546e+06	3.2898e+06
High	Q16853	Membrane primary amine oxidase OS=Homo sapiens OX=9606 GN=AOC3 PE=1 SV=3	AOC3	0.001	7.964	5	3	41	3	763	84.6	6.52	70.86	3	0	120.6	82.2	97.2	1.185	0.8	1.473	0.0765887	0.999928	0.698986	7.91591e+06	6.9879e+06	7.68143e+06	7.51073e+06	7.02922e+06	7.56608e+06	7.93303e+06	9.11046e+06	8.99387e+06	5.74703e+06	5.76466e+06	6.23814e+06	5.27278e+06	4.73405e+06	5.23991e+06	4.63806e+06	4.79746e+06	5.0661e+06	5.4965e+06	6.29806e+06	6.38486e+06	5.7734e+06	5.76766e+06	6.15508e+06	5.93195e+06
High	P12107	Collagen alpha-1(XI) chain OS=Homo sapiens OX=9606 GN=COL11A1 PE=1 SV=4	COL11A1	0	13.455	3	5	44	4	1806	181	5.17	52.52	5	0	122.4	81.7	95.9	1.181	0.789	1.473	0.0777318	0.999928	0.698986	4.91187e+06	4.49273e+06	3.35748e+06	3.71725e+06	4.07441e+06	4.15429e+06	5.34381e+06	4.84981e+06	3.7086e+06	2.85203e+06	3.60617e+06	4.06144e+06	3.01173e+06	2.56088e+06	2.99967e+06	2.59619e+06	2.54443e+06	2.28812e+06	3.09869e+06	3.00326e+06	3.75722e+06	3.51849e+06	3.61249e+06	3.1954e+06	3.54407e+06
High	P12268	Inosine-5'-monophosphate dehydrogenase 2 OS=Homo sapiens OX=9606 GN=IMPDH2 PE=1 SV=2	IMPDH2	0.001	5.449	4	2	13	2	514	55.8	6.9	21.24	2	0	105.9	88.3	105.8	1.178	1.105	1.152	0.0790377	0.935636	0.809267	2.58368e+06	2.01575e+06	2.27806e+06	2.33078e+06	2.56598e+06	1.69073e+06	1.25537e+06	1.129e+06	1.57534e+06	1.90075e+06	1.9916e+06	1.55629e+06	1.80314e+06	1.91063e+06	1.86581e+06	2.63472e+06	2.43277e+06	2.587e+06	2.10895e+06	2.19601e+06	2.34307e+06	2.47893e+06	2.43902e+06	1.77578e+06	2.27665e+06
High	P49454	Centromere protein F OS=Homo sapiens OX=9606 GN=CENPF PE=1 SV=2	CENPF	0.002	4.938	1	2	2	1	3210	367.5	5.07	1.82	2	0	89.5	95.5	115	1.169	1.131	1.102	0.0827124	0.916425	0.82689	1.05762e+07	1.08767e+07	9.46274e+06	5.30645e+06	6.1284e+06	1.20092e+07	6.56441e+06	1.16144e+07	7.69531e+06	9.85236e+06	8.86864e+06	1.08134e+07	9007561	4.78931e+06	6.44381e+06	9.59889e+06	7.34206e+06	8.21199e+06	9.88585e+06	8.42604e+06	1.1107e+07	1.12209e+07	1.35818e+07	9.90219e+06	9.03538e+06
High	P19823	Inter-alpha-trypsin inhibitor heavy chain H2 OS=Homo sapiens OX=9606 GN=ITIH2 PE=1 SV=2	ITIH2	0	65.253	12	10	470	10	946	106.4	6.86	875.14	10	0	119.3	81.4	99.3	1.167	0.817	1.448	0.0831871	0.999928	0.700883	7.2056e+08	6.80452e+08	7.22929e+08	7.55482e+08	7.97058e+08	7.09083e+08	7.97571e+08	8.02245e+08	7.83671e+08	5.30235e+08	5.24166e+08	5.53357e+08	5.58329e+08	5.09012e+08	5.15565e+08	4.95505e+08	5.08234e+08	5.11357e+08	6.78812e+08	6.04573e+08	6.37876e+08	6.0044e+08	6.0286e+08	5.71117e+08	6.66563e+08
High	P02461	Collagen alpha-1(III) chain OS=Homo sapiens OX=9606 GN=COL3A1 PE=1 SV=4	COL3A1	0	37.124	5	7	126	7	1466	138.5	6.61	231.6	7	0	104.6	91.8	103.6	1.165	0.913	1.171	0.0835952	0.999928	0.800363	2.66819e+07	2.52838e+07	2.60163e+07	2.76846e+07	2.52137e+07	2.43945e+07	2.60642e+07	2.71069e+07	2.54568e+07	2.54146e+07	2.717e+07	2.65062e+07	2.32018e+07	2.24541e+07	2.28466e+07	2.21359e+07	2.09013e+07	2.23341e+07	2.52573e+07	2.65107e+07	2.78983e+07	2.58164e+07	2.44388e+07	2.57812e+07	2.28178e+07
High	P00734	Prothrombin OS=Homo sapiens OX=9606 GN=F2 PE=1 SV=2	F2	0	46.491	13	7	210	7	622	70	5.9	414.05	7	0	115.9	80.5	103.6	1.154	0.749	1.526	0.0886794	0.988231	0.694764	6.58688e+07	6.43453e+07	6.42006e+07	7.62157e+07	6.91555e+07	6.95116e+07	8.59711e+07	8.4736e+07	8.04831e+07	4.45944e+07	4.83022e+07	5.36576e+07	5.47855e+07	5.3535e+07	5.1669e+07	4.66069e+07	4.36587e+07	4.73796e+07	5.66799e+07	6.21044e+07	6.70258e+07	5.40879e+07	5.89343e+07	6.07489e+07	5.08426e+07
High	P05067	Amyloid-beta A4 protein OS=Homo sapiens OX=9606 GN=APP PE=1 SV=3	APP	0	75.95	25	16	273	15	770	86.9	4.82	473.05	16	1	145.6	82.4	72	1.152	0.39	2.932	0.0886794	0.370724	0.258816	6.18745e+07	6.76008e+07	6.21551e+07	6.9394e+07	6.42614e+07	6.53522e+07	7.32043e+07	8.25469e+07	7.93347e+07	3.51639e+07	3.83415e+07	4.09418e+07	3.69987e+07	3.70233e+07	3.52858e+07	3.16404e+07	3.43415e+07	3.59444e+07	3.01456e+07	3.31402e+07	3.26802e+07	2.87444e+07	2.99729e+07	3.02155e+07	2.81776e+07
High	P26927	Hepatocyte growth factor-like protein OS=Homo sapiens OX=9606 GN=MST1 PE=1 SV=2	MST1	0	13.086	7	5	36	5	711	80.3	7.68	48.38	5	0	122.2	82.6	95.2	1.152	0.711	1.621	0.0886794	0.957426	0.680972	6.4721e+06	6.1068e+06	6.96202e+06	6.15082e+06	5.87475e+06	6.14627e+06	6.34233e+06	5.75129e+06	7.00466e+06	3.36133e+06	4.07605e+06	3.66427e+06	3.15017e+06	4.2874e+06	4.39194e+06	4.41499e+06	4.35838e+06	3.91774e+06	4.73211e+06	5.321e+06	4.94175e+06	4.93863e+06	4.84568e+06	4.72952e+06	5.01487e+06
High	P27701	CD82 antigen OS=Homo sapiens OX=9606 GN=CD82 PE=1 SV=1	CD82	0.007	2.968	4	1	1	1	267	29.6	5.24	1.7	1	0	117.6	78.9	103.5	1.152	0.878	1.283	0.0886794	0.999928	0.752357	2.28207e+06	2.52562e+06	3.28386e+06	3.38372e+06	3.0399e+06	3.2862e+06	3.21144e+06	2.74098e+06	3.3755e+06	2.87595e+06	2.89834e+06	3.02855e+06	2.08223e+06	2.15397e+06	2.15876e+06	1.96797e+06	1.96518e+06	2.14878e+06	2.84496e+06	2.86139e+06	2.88495e+06	2.82159e+06	2.96442e+06	2.82454e+06	2.26775e+06
High	Q04756	Hepatocyte growth factor activator OS=Homo sapiens OX=9606 GN=HGFAC PE=1 SV=1	HGFAC	0	19.45	7	4	88	4	655	70.6	7.24	179.83	4	0	128.7	80.9	90.5	1.151	0.682	1.748	0.0886794	0.926925	0.641964	1.70882e+07	1.92403e+07	1.96026e+07	2.27308e+07	1.9464e+07	1.97204e+07	2.5727e+07	2.65278e+07	2.36091e+07	1.32878e+07	1.27823e+07	1.28277e+07	1.15351e+07	1.20807e+07	1.12937e+07	1.14266e+07	1.23945e+07	1.30616e+07	1.39099e+07	1.31859e+07	1.30551e+07	1.36306e+07	1.38694e+07	1.42002e+07	1.35949e+07
High	P01031	Complement C5 OS=Homo sapiens OX=9606 GN=C5 PE=1 SV=4	C5	0	16.039	3	4	45	4	1676	188.2	6.52	75.22	4	0	124.5	81.4	94.1	1.151	0.768	1.492	0.0886794	0.997156	0.698986	1.54644e+07	1.52649e+07	1.54532e+07	1.77782e+07	1.66043e+07	1.62374e+07	1.88625e+07	1.92092e+07	1.70009e+07	1.08473e+07	1.0957e+07	9.00853e+06	1.14579e+07	1.17317e+07	1.16047e+07	9.61857e+06	1.11145e+07	1.07235e+07	1.1949e+07	1.25454e+07	1.38618e+07	1.21652e+07	1.22977e+07	1.21442e+07	1.26035e+07
High	P98160	Basement membrane-specific heparan sulfate proteoglycan core protein OS=Homo sapiens OX=9606 GN=HSPG2 PE=1 SV=4	HSPG2	0	97.098	10	31	148	31	4391	468.5	6.51	113	31	0	199.5	48.5	52.1	1.148	0.31	3.576	0.0896391	0.152333	0.161629	2.02102e+07	2.06587e+07	2.42235e+07	2.63316e+07	2.52561e+07	2.41041e+07	3.01596e+07	2.7448e+07	2.60227e+07	5.0408e+06	6.40687e+06	6.43446e+06	5.92236e+06	7.03324e+06	5.29815e+06	6.29472e+06	5.15679e+06	6.13835e+06	7.96692e+06	6.11449e+06	6.27867e+06	7.31658e+06	6.59184e+06	5.98185e+06	6.75336e+06
High	O95965	Integrin beta-like protein 1 OS=Homo sapiens OX=9606 GN=ITGBL1 PE=2 SV=1	ITGBL1	0	12.25	14	4	9	4	494	53.9	5.64	8.27	4	0	164.2	41.3	94.5	1.148	0.675	1.711	0.0895437	0.925789	0.660644	368349	487229	876889	1.07425e+06	1.59256e+06	1.54146e+06	1.16396e+06	1.75063e+06	1.24825e+06	231203	615872	313847	695913	861526	1.00357e+06	554570	140344	135976	330782	733329	718502	843739	490852	905128	455574
High	O75144	ICOS ligand OS=Homo sapiens OX=9606 GN=ICOSLG PE=1 SV=2	ICOSLG; LOC102723996	0.003	3.842	3	1	24	1	302	33.3	5.31	25.75	1	0	113.4	87.5	99	1.147	0.843	1.458	0.0899155	0.999928	0.698986	1.81325e+06	1.29485e+06	1.22423e+06	1.87393e+06	1.21932e+06	1.5611e+06	2.11538e+06	1.35909e+06	1.69187e+06	751843	1.32015e+06	1.20298e+06	691988	1.34224e+06	1.24385e+06	664329	1.20484e+06	1.24403e+06	1.18646e+06	1.36322e+06	1.62278e+06	873026	1.29975e+06	1.42046e+06	1.22187e+06
High	P02771	Alpha-fetoprotein OS=Homo sapiens OX=9606 GN=AFP PE=1 SV=1	AFP	0	29.809	12	6	281	6	609	68.6	5.68	527.49	6	0	120	84.6	95.4	1.143	0.821	1.453	0.0913674	0.999928	0.698986	5.1663e+08	5.16099e+08	5.26148e+08	6.28234e+08	6.03387e+08	6.30481e+08	5.96117e+08	6.00783e+08	6.22766e+08	4.65563e+08	4.92275e+08	5.05294e+08	4.23693e+08	4.25833e+08	4.06868e+08	3.69987e+08	4.14733e+08	3.81864e+08	4.89029e+08	5.24489e+08	5.2103e+08	4.57143e+08	4.54962e+08	4.64592e+08	4.09765e+08
High	P00488	Coagulation factor XIII A chain OS=Homo sapiens OX=9606 GN=F13A1 PE=1 SV=4	F13A1	0.001	7.708	4	2	15	2	732	83.2	6.09	16.67	2	0	120.6	84.2	95.2	1.143	0.841	1.375	0.0913674	0.999928	0.726026	2.12659e+06	2.48589e+06	2.34787e+06	2.23871e+06	2.014e+06	2.0754e+06	2.59276e+06	2.66076e+06	2.18425e+06	1.60396e+06	1.79108e+06	2.0445e+06	1709517	1.63961e+06	1.40377e+06	1.33287e+06	1.50861e+06	1.37684e+06	1.97313e+06	1.8293e+06	1.68893e+06	1.86154e+06	1.58719e+06	1.85286e+06	2.11519e+06
High	P05452	Tetranectin OS=Homo sapiens OX=9606 GN=CLEC3B PE=1 SV=3	CLEC3B	0	34.939	36	5	167	5	202	22.5	5.67	268.55	5	0	118.4	83.3	98.2	1.142	0.788	1.453	0.0913674	0.999928	0.698986	6.16194e+07	5.62459e+07	6.3797e+07	6.58529e+07	6.24515e+07	5.66308e+07	7.67405e+07	7.35932e+07	6.85237e+07	4.58128e+07	4.54839e+07	4.89486e+07	4.72742e+07	4.39339e+07	4.2296e+07	4.19561e+07	4.359e+07	4.30781e+07	5.20051e+07	5.07039e+07	5.48289e+07	4.74953e+07	5.20661e+07	4.95669e+07	4.69268e+07
High	P04278	Sex hormone-binding globulin OS=Homo sapiens OX=9606 GN=SHBG PE=1 SV=2	SHBG	0.001	8.302	4	1	23	1	402	43.8	6.71	22.64	1	0	125.3	83.8	91	1.139	0.79	1.442	0.0926777	0.999928	0.701099	1.56579e+06	1.52933e+06	1.5599e+06	1.75565e+06	1.79734e+06	1.09823e+06	1.21864e+06	2.06542e+06	2.02092e+06	1.18552e+06	1.0815e+06	1.44232e+06	1168390	1.15513e+06	991829	1.17397e+06	689362	1.21723e+06	831282	1.60605e+06	1.38698e+06	1.02517e+06	1.00069e+06	1.39057e+06	1.25647e+06
High	B9A064	Immunoglobulin lambda-like polypeptide 5 OS=Homo sapiens OX=9606 GN=IGLL5 PE=2 SV=2	IGLL5	0.01	2.589	4	1	43	1	214	23	8.84	85.16	1	0	124.2	78.5	97.3	1.138	0.768	1.518	0.092702	0.997156	0.695933	1.11173e+07	1.15155e+07	1.12554e+07	1.02914e+07	1.11679e+07	1.02653e+07	1.22271e+07	1.29466e+07	1.25672e+07	8.14882e+06	8.14265e+06	8.16602e+06	1.48294e+07	6.71788e+06	7.04377e+06	7.11812e+06	7.08761e+06	7.41242e+06	7.87635e+06	9.67662e+06	9.26024e+06	8.54978e+06	8.8228e+06	8.98078e+06	7.90201e+06
High	P14923	Junction plakoglobin OS=Homo sapiens OX=9606 GN=JUP PE=1 SV=3	JUP	0	14.921	7	3	26	2	745	81.7	6.14	47.5	3	0	0	140.3	159.7	1.138	100	0.01	0.092702	1.02527e-16	6.625e-17										338540		370746							403259
High	Q16629	Serine/arginine-rich splicing factor 7 OS=Homo sapiens OX=9606 GN=SRSF7 PE=1 SV=1	SRSF7	0.001	8.19	11	2	10	1	238	27.4	11.82	10.78	2	0	119.8	83.4	96.8	1.136	0.797	1.298	0.0936237	0.999928	0.746569	2.5831e+08	2.45254e+08	2.49319e+08	2.99772e+08	3.2021e+08	2.83492e+08	3.34993e+08	3.11749e+08	3.23416e+08	2.62361e+08	2.85018e+08	2.67647e+08	211707600	2.08691e+08	2.04952e+08	1.63038e+08	1.98954e+08	1.96407e+08	2.42352e+08	2.46476e+08	2.40971e+08	2.22597e+08	2.42888e+08	2.50149e+08	2.01992e+08
High	Q6UX71	Plexin domain-containing protein 2 OS=Homo sapiens OX=9606 GN=PLXDC2 PE=1 SV=1	PLXDC2	0.002	4.06	2	1	21	1	529	59.5	6.46	2.32	1	0	102.7	94.5	102.9	1.135	1.025	1.087	0.0937762	0.997156	0.833174	734729	732162	580206	729009	969217	712263	775557	444021	647187	638983	512420	538839	738167	658347	753427	688450	642250	670643	637503	911168	854577	611358	750535	730287	871571
High	P04114	Apolipoprotein B-100 OS=Homo sapiens OX=9606 GN=APOB PE=1 SV=2	APOB	0	41.154	2	10	216	10	4563	515.3	7.05	445.23	10	0	120.3	92.5	87.1	1.131	0.67	1.663	0.0953103	0.926925	0.680972	5.81888e+07	5.95697e+07	5.76798e+07	6.58284e+07	5.7883e+07	5.80726e+07	7.09911e+07	7.49672e+07	7.00752e+07	4.13576e+07	4.10636e+07	4.3995e+07	4.48397e+07	4.40754e+07	4.47628e+07	4.36618e+07	4.57585e+07	4.59825e+07	4.29292e+07	4.02093e+07	4.59943e+07	3.92475e+07	4.28788e+07	4.11497e+07	4.21528e+07
High	P19827	Inter-alpha-trypsin inhibitor heavy chain H1 OS=Homo sapiens OX=9606 GN=ITIH1 PE=1 SV=3	ITIH1	0	19.193	4	3	53	3	911	101.3	6.79	96.25	3	0	116.4	87.3	96.3	1.126	0.838	1.34	0.0965501	0.999928	0.736065	3.34196e+07	3.33634e+07	3.32578e+07	3.91387e+07	3.72599e+07	3.5511e+07	4.10656e+07	3.87639e+07	4.02039e+07	2.82364e+07	2.86846e+07	3.21956e+07	2.79487e+07	2.85752e+07	2.64611e+07	2.52306e+07	2.4471e+07	2.79616e+07	2.99177e+07	3.08097e+07	3.47181e+07	3.10523e+07	3.19663e+07	3.20952e+07	2.49356e+07
High	P02774	Vitamin D-binding protein OS=Homo sapiens OX=9606 GN=GC PE=1 SV=1	GC	0	75.332	12	7	539	7	474	52.9	5.54	1413.82	7	0	120.2	86	93.8	1.126	0.876	1.34	0.0965501	0.999928	0.736065	7.78375e+08	8.18279e+08	8.57523e+08	9.41984e+08	9.02294e+08	9.15413e+08	1.00714e+09	9.73049e+08	1.02197e+09	7.46037e+08	7.4407e+08	7.35924e+08	6.54523e+08	6.71964e+08	6.54912e+08	6.04442e+08	6.18553e+08	6.01915e+08	7.07e+08	7.13957e+08	7.9875e+08	6.57726e+08	6.95177e+08	7.16981e+08	7.03745e+08
High	Q8NHM4	Putative trypsin-6 OS=Homo sapiens OX=9606 GN=PRSS3P2 PE=5 SV=2	PRSS3P2	0	11.988	20	2	25	2	247	26.5	6.01	39.29	2	0	218.1	35.7	46.2	1.126	0.214	4.274	0.0965501	0.0209305	0.102123	3.68388e+06	2.45391e+06	2.28634e+06	4.2237e+06	3.56948e+06	4.54124e+06	5.80234e+06	6.49146e+06	6.11861e+06	692355	603018	886627	893558	585211	262368	391998	1.51997e+06	1.37849e+06	927427	765238	766300	2.8173e+06	490177	894376	847370
High	Q93088	Betaine--homocysteine S-methyltransferase 1 OS=Homo sapiens OX=9606 GN=BHMT PE=1 SV=2	BHMT	0.003	3.601	2	1	11	1	406	45	7.03	21.86	1	0	125.8	81.4	92.8	1.122	0.704	1.563	0.0977157	0.936362	0.694333	904965	1.05525e+06	1.07748e+06	1.0754e+06	988019	894973	1.28066e+06	1.197e+06	1.17637e+06	683099	679356	804181	689556	825289	607837	659871	639255	615276	733482	795376	779023	744079	682158	757126	690149
High	O00401	Neural Wiskott-Aldrich syndrome protein OS=Homo sapiens OX=9606 GN=WASL PE=1 SV=2	ASB15; WASL	0.01	2.517	2	1	23	1	505	54.8	7.93	31.29	1	0	143.1	74.1	82.8	1.121	0.58	1.89	0.0983761	0.830324	0.588575	1.13038e+06	1.04809e+06	1.16337e+06	927654	652155	853026	1.32304e+06	1.16425e+06	1.08232e+06	307955	261472	275958	562034	585285	644163	692735	676235	616008	508062	486466	591272	584028	654191	739351	761624
High	P38117	Electron transfer flavoprotein subunit beta OS=Homo sapiens OX=9606 GN=ETFB PE=1 SV=3	ETFB	0.002	4.776	8	2	13	2	255	27.8	8.1	19.66	2	0	123.2	82.2	94.6	1.118	0.726	1.621	0.0993834	0.967057	0.680972	2.55499e+07	2.79768e+07	2.77028e+07	3.10827e+07	3.05997e+07	3.04838e+07	3.21931e+07	3.37662e+07	3.18521e+07	1.45243e+07	1.52518e+07	1.59795e+07	2.04003e+07	2.03523e+07	2.24535e+07	1.99476e+07	2.07372e+07	2.05796e+07	2.11696e+07	2.41043e+07	2.5484e+07	2.05311e+07	2.1967e+07	2.27237e+07	2.20457e+07
High	P15924	Desmoplakin OS=Homo sapiens OX=9606 GN=DSP PE=1 SV=3	DSP	0	10.294	1	4	7	4	2871	331.6	6.81	7.67	4	0	76.8	115.9	107.3	1.114	2.207	1.06	0.101132	0.274893	0.841224		433859	231957							299384		765303		403021	454670	397487		618442	1.68064e+06	1.62294e+06	1.65262e+06	360727		363426	435557
High	Q9NPH3	Interleukin-1 receptor accessory protein OS=Homo sapiens OX=9606 GN=IL1RAP PE=1 SV=2	IL1RAP	0.001	8.442	5	3	40	3	570	65.4	8.12	53.03	3	0	120.3	87.7	91.9	1.109	0.785	1.37	0.103711	0.999928	0.726026	5.63573e+06	5.20547e+06	6.08565e+06	5.77831e+06	5.4259e+06	5.82221e+06	5.00665e+06	5.43725e+06	5.54832e+06	4.10963e+06	3.98694e+06	4.36755e+06	3.97124e+06	4.11236e+06	4.07121e+06	4.13237e+06	4.03234e+06	4.26784e+06	4.57932e+06	5.32496e+06	5.02821e+06	4.34857e+06	4.11328e+06	3.73802e+06	4.4807e+06
High	Q8NHP8	Putative phospholipase B-like 2 OS=Homo sapiens OX=9606 GN=PLBD2 PE=1 SV=2	PLBD2	0.003	3.825	2	2	11	2	589	65.4	6.8	5.6	2	0	152.3	73.7	74	1.105	0.513	2.181	0.105656	0.699685	0.468036	1.77139e+06	1.6621e+06	1.87571e+06	1.36668e+06	1.50593e+06	1.54708e+06	1.25442e+06	1.70086e+06	1.86178e+06	822680	665797	845478	831119	876175	673443	819472	738432	793805	1.01317e+06	861959	1.03798e+06	694589	764737	838581	825954
High	P30043	Flavin reductase (NADPH) OS=Homo sapiens OX=9606 GN=BLVRB PE=1 SV=3	BLVRB	0.001	7.659	12	2	6	2	206	22.1	7.65	0	2	0	133.5	81.9	84.6	1.101	0.707	1.639	0.107935	0.940638	0.680972	2.08355e+06	2.23772e+06	2.03335e+06	2.06802e+06	2.0576e+06	1.90852e+06	1.19563e+06	1.46048e+06	1.3356e+06	1.17536e+06	1.31245e+06	1.26335e+06	1.3221e+06	1.30737e+06	1.19032e+06	1.04874e+06	1.19799e+06	1.52654e+06	1.36934e+06	1.02334e+06	1.304e+06	1.25064e+06	1.10535e+06	1.50999e+06	1.71254e+06
High	Q14515	SPARC-like protein 1 OS=Homo sapiens OX=9606 GN=SPARCL1 PE=1 SV=2	SPARCL1	0	11.513	5	3	45	3	664	75.2	4.81	33.34	3	0	117.5	88.9	93.6	1.099	0.821	1.282	0.108233	0.999928	0.752357	2.48748e+06	2.86821e+06	3.33993e+06	3.65937e+06	3.65551e+06	3.63476e+06	3.8445e+06	3.92154e+06	3.93419e+06	2.34054e+06	2.6005e+06	2.4176e+06	2.76469e+06	2.30663e+06	3.17511e+06	3.44965e+06	3.12512e+06	2.67779e+06	2.74788e+06	2.68299e+06	3.21259e+06	2.49511e+06	3.01548e+06	3.18644e+06	2.38069e+06
High	P20742	Pregnancy zone protein OS=Homo sapiens OX=9606 GN=PZP PE=1 SV=4	PZP	0	29.919	4	4	572	2	1482	163.8	6.38	978.9	4	0	119.4	85.5	95.1	1.097	0.75	1.599	0.109259	0.989273	0.685827	2.78545e+08	2.39413e+08	2.76389e+08	3.07368e+08	3.11956e+08	3.26579e+08	3.06931e+08	2.89344e+08	2.84518e+08	2.09938e+08	1.83658e+08	2.23714e+08	1.41649e+08	1.28714e+08	1.51252e+08	2.1715e+08	1.80621e+08	2.07244e+08	2.30615e+08	2.65243e+08	2.25031e+08	1.93112e+08	1.90116e+08	2.38226e+08	2.38034e+08
High	Q9Y3U8	60S ribosomal protein L36 OS=Homo sapiens OX=9606 GN=RPL36 PE=1 SV=3	RPL36	0.01	2.513	10	1	5	1	105	12.2	11.59	7.96	1	0	115.6	96.4	88	1.095	0.924	1.22	0.109259	0.999928	0.776515	312554	280748	293462	363687	393907	274890	380541	354442		146738		214837		414507		338477	271952		346906		369989	276737	298537	259461	351409
High	P13647	Keratin, type II cytoskeletal 5 OS=Homo sapiens OX=9606 GN=KRT5 PE=1 SV=3	KRT5	0	120.003	42	30	353	15	590	62.3	7.74	603.28	30	0	107.1	139	53.8	1.089	0.765	1.002	0.112449	0.997156	0.848648	1.69698e+07	1.77371e+07	1.68619e+07	9.38613e+06	1.25316e+07	1.21501e+07	2.63552e+07	2.75895e+07	2.58348e+07	2.43336e+07	2.43875e+07	2.60527e+07	6.5852e+06	7.43285e+06	7.34651e+06	2.20266e+07	2.24493e+07	2.15654e+07	5.07478e+07	5.68578e+07	6.05175e+07	7.17808e+06	8.52619e+06	9.12928e+06	6.78625e+06
High	P08123	Collagen alpha-2(I) chain OS=Homo sapiens OX=9606 GN=COL1A2 PE=1 SV=7	COL1A2	0	30.673	6	7	96	7	1366	129.2	8.95	170.87	7	0	132	79.9	88.1	1.088	0.671	1.63	0.112449	0.926925	0.680972	1.56585e+07	1.51258e+07	1.5666e+07	1.59458e+07	1.58556e+07	1.53278e+07	1.73332e+07	1.81353e+07	1.78598e+07	7.34843e+06	7.21597e+06	7.49654e+06	1.13963e+07	1.13432e+07	1.02796e+07	9.59429e+06	8.99821e+06	9.70386e+06	1.01274e+07	1.15463e+07	1.1316e+07	1.02016e+07	1.00964e+07	1.1277e+07	1.05849e+07
High	P48740	Mannan-binding lectin serine protease 1 OS=Homo sapiens OX=9606 GN=MASP1 PE=1 SV=3	MASP1	0.002	6.763	3	2	37	1	699	79.2	5.49	52.28	2	0	114.8	89.6	95.6	1.088	0.878	1.276	0.112449	0.999928	0.754717	1.32303e+06	1.40587e+06	1.3019e+06	1.17034e+06	1.14198e+06	1.17179e+06	1.1311e+06	1.68336e+06	1.23742e+06	703780	895029	739539	1.19656e+06	1.3855e+06	1.25506e+06	964927	1.02351e+06	946358	959976	904972	1.36153e+06	1.03002e+06	1.16171e+06	970832	1.28896e+06
High	P35858	Insulin-like growth factor-binding protein complex acid labile subunit OS=Homo sapiens OX=9606 GN=IGFALS PE=1 SV=1	IGFALS	0.001	5.697	2	1	11	1	605	66	6.79	0	1	0	108.1	92.1	99.8	1.088	1.05	1.116	0.112449	0.967767	0.81803	813599	764244	755270	1.3789e+06	1.35831e+06	1.06712e+06	1.25266e+06	1.11723e+06	735777	1.1125e+06	952107	741572	1.21687e+06	1.09678e+06	948120	970394	787273	632532	856418	1.0723e+06	1.3637e+06	938329	844895	1.15571e+06	1.17275e+06
High	P00747	Plasminogen OS=Homo sapiens OX=9606 GN=PLG PE=1 SV=2	PLG	0	33.217	8	5	191	5	810	90.5	7.24	276.64	5	0	122.4	86.4	91.2	1.087	0.768	1.362	0.112798	0.997156	0.731079	4.86688e+07	5.46028e+07	5.40953e+07	5.88918e+07	6.54256e+07	6.13626e+07	6.55157e+07	6.69523e+07	6.38788e+07	4.95124e+07	4.67009e+07	5.25115e+07	4.23812e+07	4.56719e+07	4.3319e+07	3.68024e+07	3.99275e+07	3.73064e+07	3.41909e+07	5.17336e+07	5.07159e+07	4.57033e+07	4.5918e+07	4.45749e+07	3.05182e+07
High	Q86UD1	Out at first protein homolog OS=Homo sapiens OX=9606 GN=OAF PE=2 SV=1	OAF	0.002	4.976	13	2	7	2	273	30.7	6.84	0	2	0	136.3	85.2	78.5	1.081	0.646	1.668	0.11562	0.894442	0.680972	1.7327e+06	1.64493e+06	1.65027e+06	1.11363e+06	1.79967e+06	1.15779e+06	1.16303e+06	1.30705e+06	1.66382e+06	811098	816805	1.08994e+06	1.01478e+06	1.164e+06	685624	693965	782306	684588	987449	1.22819e+06	1.22829e+06	740756	741285	741736	841510
High	Q9UJJ9	N-acetylglucosamine-1-phosphotransferase subunit gamma OS=Homo sapiens OX=9606 GN=GNPTG PE=1 SV=1	GNPTG	0.001	5.913	7	2	13	2	305	34	6.95	8.83	2	0	71.9	100.2	127.9	1.074	0.599	1.355	0.119202	0.844132	0.732971	378063	545895	437602	1.12978e+06	455479	369381	478727	527912	985875	225637		503705	932556	932547	893520	703654	332824	634900	310801	756856	1.05843e+06	774311	964763	810424	927071
High	Q9UK55	Protein Z-dependent protease inhibitor OS=Homo sapiens OX=9606 GN=SERPINA10 PE=1 SV=1	SERPINA10	0.001	5.91	4	2	49	2	444	50.7	8.27	87.41	2	0	119.3	90.7	90	1.073	0.848	1.285	0.119999	0.999928	0.752357	1.85531e+07	1.6194e+07	1.89691e+07	2.33485e+07	2.40855e+07	2.27295e+07	2.29786e+07	2.32699e+07	1.88355e+07	3.59059e+07	8.61476e+07	8.99484e+07	1.81164e+07	1.74774e+07	1.64224e+07	1.63373e+07	1.48767e+07	1.61079e+07	1.69433e+07	1.73434e+07	1.79485e+07	3.25273e+07	3.38095e+07	3.15471e+07	1.6037e+07
High	O95497	Pantetheinase OS=Homo sapiens OX=9606 GN=VNN1 PE=1 SV=2	VNN1	0	23.335	7	3	83	3	513	57	5.55	139.28	3	0	130.9	81.1	88	1.07	0.662	1.537	0.12143	0.925789	0.694764	4.07934e+07	3.91513e+07	4.03716e+07	5.75277e+07	5.39221e+07	5.58251e+07	5.76434e+07	5.54315e+07	5.04493e+07	3.47813e+07	2.54069e+07	3.4324e+07	3.58384e+07	2.99493e+07	3.55373e+07	3.743e+07	3.42767e+07	2.59497e+07	3.8362e+07	4.1201e+07	4.16739e+07	3.14768e+07	3.93225e+07	3.09157e+07	3.72414e+07
High	O00754	Lysosomal alpha-mannosidase OS=Homo sapiens OX=9606 GN=MAN2B1 PE=1 SV=3	MAN2B1	0.004	3.387	1	1	6	1	1011	113.7	7.28	13.56	1	0	137.9	79.5	82.6	1.064	0.606	1.763	0.125117	0.85121	0.636597	458850	633433	618908	685277	636971	467863	744510	691499	643747				357842	391421	389380	301365	365868	346278	422490	375065	415513		354033	349602
High	Q7Z7M9	Polypeptide N-acetylgalactosaminyltransferase 5 OS=Homo sapiens OX=9606 GN=GALNT5 PE=1 SV=1	GALNT5	0.007	3.005	1	1	6	1	940	106.2	9.47	5.12	1	0	161.8	70	68.1	1.058	0.423	2.601	0.129439	0.459727	0.331114	511095	435379	534708	378897	440424	375604	468018	572595	530403	221130				124574	143751			222111		216788		124054		161435	215129
High	P50995	Annexin A11 OS=Homo sapiens OX=9606 GN=ANXA11 PE=1 SV=1	ANXA11	0.002	4.952	4	2	2	2	505	54.4	7.65	3.94	2	0	116.9	89.3	93.9	1.058	0.708	1.501	0.129439	0.940638	0.698986	264725	480951	281401	678357	633465	504112	153880	185098	249249	263830	123344	175136	276364	229071	283283	215004	180009	353661						181914	240841
High	P07148	Fatty acid-binding protein, liver OS=Homo sapiens OX=9606 GN=FABP1 PE=1 SV=1	FABP1	0.003	3.726	8	1	22	1	127	14.2	7.18	19.66	1	0	120.8	87.8	91.5	1.053	0.76	1.373	0.131995	0.986594	0.726026	1.38467e+06	1.4786e+06	1.5815e+06	1.59303e+06	1.64308e+06	1.5977e+06	1.87204e+06	1.80095e+06	1.68366e+06	2.10292e+06	2.06686e+06	1.96028e+06	1.16068e+06	1.25495e+06	1.0153e+06	1.04717e+06	1.0487e+06	957401	1.25778e+06	1.43612e+06	1.26756e+06	1.24903e+06	1.14998e+06	1.20962e+06	1.10455e+06
High	P10619	Lysosomal protective protein OS=Homo sapiens OX=9606 GN=CTSA PE=1 SV=2	CTSA	0	17.209	13	4	42	4	480	54.4	6.61	23.08	4	0	173.7	54.6	71.7	1.045	0.502	2.021	0.137617	0.675513	0.538325	5.43525e+06	4.22988e+06	3.93187e+06	4.31171e+06	6.34603e+06	5.75566e+06	5.26219e+06	6.74245e+06	5.79948e+06	2.20654e+06	2.73915e+06	2.61772e+06	1.89629e+06	1.80604e+06	1.79542e+06	1.80908e+06	1.86127e+06	1.63525e+06	2.34389e+06	3.28028e+06	2.37462e+06	2.21474e+06	2.43723e+06	1.96144e+06	3.29497e+06
High	P18065	Insulin-like growth factor-binding protein 2 OS=Homo sapiens OX=9606 GN=IGFBP2 PE=1 SV=2	IGFBP2	0	62.748	54	15	223	15	325	34.8	7.5	397.61	15	0	111.5	93.4	95.1	1.04	0.797	1.331	0.141217	0.999928	0.736239	4.77598e+07	4.97476e+07	4.94838e+07	5.46543e+07	4.96266e+07	4.8512e+07	5.80302e+07	6.06411e+07	5.57936e+07	4.32205e+07	4.48895e+07	4.70324e+07	41562098	4.15967e+07	4.11888e+07	3.82711e+07	3.78457e+07	4.02038e+07	4.25369e+07	4.39632e+07	4.54678e+07	3.97651e+07	4.23033e+07	4.33379e+07	4.11181e+07
High	Q13217	DnaJ homolog subfamily C member 3 OS=Homo sapiens OX=9606 GN=DNAJC3 PE=1 SV=1	DNAJC3	0.009	2.727	2	1	7	1	504	57.5	6.15	1.63	1	0	162.8	70.6	66.6	1.036	0.57	1.828	0.143679	0.792595	0.620533	788371	764681	552081	787895	693045	843437	474478	473916	492460	375232	464898	370671	283970	263777	269374	489897	301737	331531	280619	311453	294584	504280	312570	294072	397684
High	P13591	Neural cell adhesion molecule 1 OS=Homo sapiens OX=9606 GN=NCAM1 PE=1 SV=3	NCAM1	0.002	6.639	5	3	8	3	858	94.5	4.87	0	3	0	121.2	88.6	90.2	1.034	0.809	1.313	0.144813	0.999928	0.740467	3.53574e+06	2.84702e+06	3.51809e+06	2.9298e+06	2.93052e+06	3.12712e+06	3.34748e+06	2.87515e+06	3.22481e+06	2.40624e+06	2.63115e+06	302433	2.53156e+06	2.35691e+06	2.29973e+06	2.35021e+06	2.14119e+06	2.25284e+06	170784	2.40097e+06	3.12153e+06	2.00792e+06	2.18704e+06	2.42669e+06	2.41604e+06
High	P0CG39	POTE ankyrin domain family member J OS=Homo sapiens OX=9606 GN=POTEJ PE=3 SV=1	POTEJ	0	39.256	6	5	281	1	1038	117.3	5.97	391.03	5	0	102	96	102	1.033	0.901	1.122	0.14551	0.999928	0.81803	320138				1.07953e+06	750097		505017		477260	910918				475424	416104			698975	905411	940495
High	P11717	Cation-independent mannose-6-phosphate receptor OS=Homo sapiens OX=9606 GN=IGF2R PE=1 SV=3	IGF2R	0	21.073	3	7	90	7	2491	274.2	5.94	143.24	7	0	106.8	98.6	94.6	1.03	0.818	1.282	0.147994	0.999928	0.752357	7.79389e+06	8.6176e+06	7.06531e+06	9.56353e+06	7.80238e+06	7.74717e+06	8.89807e+06	9.29858e+06	8.15771e+06	7.56436e+06	7.91884e+06	8.54267e+06	6.59739e+06	6.70492e+06	6.30953e+06	6.38844e+06	7.19807e+06	7.41043e+06	6.31946e+06	7.198e+06	7.4707e+06	6.76699e+06	5.99685e+06	7.25566e+06	6.1663e+06
High	P61769	Beta-2-microglobulin OS=Homo sapiens OX=9606 GN=B2M PE=1 SV=1	B2M	0	40.799	50	4	174	4	119	13.7	6.52	371.69	4	0	150.7	74.6	74.7	1.027	0.489	2.061	0.149567	0.637972	0.519144	2.75781e+08	2.30233e+08	2.77365e+08	3.86838e+08	3.44771e+08	3.21961e+08	3.42847e+08	4.11995e+08	3.901e+08	1.6882e+08	1.62656e+08	1.81169e+08	1.70724e+08	1.86096e+08	1.62094e+08	1.75639e+08	1.4334e+08	1.79184e+08	1.70886e+08	1.52594e+08	2.02345e+08	1.60673e+08	1.61566e+08	1.77819e+08	1.61588e+08
High	P01023	Alpha-2-macroglobulin OS=Homo sapiens OX=9606 GN=A2M PE=1 SV=3	A2M	0	45.771	9	10	700	8	1474	163.2	6.46	1059.08	10	3	114.8	83.8	101.4	1.025	0.808	1.379	0.150696	0.999928	0.725183	5.71125e+08	5.47063e+08	5.80483e+08	6.9342e+08	5.76185e+08	5.12151e+08	6.00022e+08	6.02436e+08	5.41476e+08	4.25997e+08	6.10838e+08	5.19666e+08	3.69816e+08	3.53793e+08	3.91311e+08	4.20949e+08	3.36973e+08	4.88655e+08	4.92882e+08	5.52599e+08	5.26988e+08	5.09105e+08	4.57518e+08	5.38056e+08	4.59538e+08
High	Q9BQT9	Calsyntenin-3 OS=Homo sapiens OX=9606 GN=CLSTN3 PE=1 SV=1	CLSTN3	0.001	6.005	3	2	3	2	956	106	5.44	0	2	0	131.1	106.6	62.3	1.015	0.721	1.422	0.158481	0.94608	0.708907	386125		352135	760533	346623	733486	971204	987983	414983	261860	503442	218414	636453	324064	640174	704064	465373	596564	584723	561720	355052	227949	280206	591689	341289
High	Q9BY67	Cell adhesion molecule 1 OS=Homo sapiens OX=9606 GN=CADM1 PE=1 SV=2	CADM1	0.004	3.345	3	1	8	1	442	48.5	5.07	13.13	1	0	117.2	91.9	90.9	1.015	0.763	1.306	0.158481	0.973652	0.740467	731308	869857	581128	703667	754066	713061	747520	849965	823160	573559	549205	630466	458657	546800	679066	631828	518991	574210	594048	544361	669092	554866	395490	654260	567416
High	O60462	Neuropilin-2 OS=Homo sapiens OX=9606 GN=NRP2 PE=1 SV=3	NRP2	0	11.87	5	4	17	4	931	104.8	5.17	23.92	4	0	143.6	76.2	80.2	1.013	0.579	1.765	0.159774	0.847601	0.636597	2.95807e+06	3.50611e+06	3.93036e+06	3.63451e+06	4.18373e+06	3.8501e+06	4.07293e+06	4.08004e+06	3.82818e+06	2.26941e+06	2.19762e+06	2.10022e+06	2.38996e+06	1.3651e+06	1.59047e+06	2.04186e+06	2.21721e+06	1.98694e+06	1.92583e+06	2.6878e+06	2.49574e+06	2.05848e+06	2.15178e+06	2.14895e+06	1.78512e+06
High	P05543	Thyroxine-binding globulin OS=Homo sapiens OX=9606 GN=SERPINA7 PE=1 SV=2	SERPINA7	0	20.695	11	4	158	4	415	46.3	6.3	253.99	4	0	116.2	88.4	95.4	1.01	0.778	1.311	0.161955	0.999928	0.740467	3.53512e+07	3.59154e+07	3.8787e+07	4.53689e+07	3.62675e+07	3.97009e+07	5.25625e+07	4.85566e+07	4.16753e+07	3.02738e+07	3.14236e+07	3.39095e+07	2.46825e+07	2.90581e+07	2.82313e+07	2.49355e+07	3.02076e+07	3.12764e+07	3.84718e+07	3.34497e+07	3.72231e+07	2.37644e+07	2.72078e+07	2.97875e+07	2.98208e+07
High	P06737	Glycogen phosphorylase, liver form OS=Homo sapiens OX=9606 GN=PYGL PE=1 SV=4	PYGL	0	14.089	7	5	21	2	847	97.1	7.17	29.26	5	0	125	90.4	84.6	1.008	0.64	1.717	0.163321	0.888639	0.658028	996423	1.12206e+06	1.08937e+06	1.09708e+06	749339	769656	797783	673086	662136	365413	502094	235726	639110	612175	539870	556579	446766	775190	456905	560892	721047	574696	450737	508335	540898
High	P02786	Transferrin receptor protein 1 OS=Homo sapiens OX=9606 GN=TFRC PE=1 SV=2	TFRC	0	44.192	22	13	83	13	760	84.8	6.61	118.53	13	0	187.2	56.4	56.5	0.999	0.331	3.002	0.170663	0.205769	0.247375	1.6152e+07	1.54746e+07	1.68869e+07	1.78687e+07	1.67428e+07	1.76589e+07	1.60441e+07	1.42029e+07	1.53233e+07	3.85288e+06	3.99845e+06	4.32451e+06	5.18368e+06	4.86402e+06	4.66698e+06	5.60338e+06	5.58247e+06	5.20739e+06	4.44911e+06	3.64292e+06	3.85821e+06	4.71824e+06	4.87177e+06	5.39587e+06	5.23031e+06
High	P13640	Metallothionein-1G OS=Homo sapiens OX=9606 GN=MT1G PE=1 SV=2	MT1G	0.002	6.495	32	2	13	2	62	6.1	7.96	7.67	2	0	24.4	159.3	116.3	0.999	3.861	0.227	0.170663	0.0101056	0.81803	529743	542738	582494		751674	366220	560598	231914	349848	3.30326e+06	1.87271e+06	3.32555e+06	3.85818e+06	2.53169e+06	4.01174e+06	3.42233e+06	2.25329e+06	4.00689e+06	2.90549e+06	2.4997e+06	1.9578e+06	3.31578e+06	1.87362e+06	2.44328e+06	1.22989e+06
High	P07711	Cathepsin L1 OS=Homo sapiens OX=9606 GN=CTSL PE=1 SV=2	CTSL; CTSL1	0	14.322	13	3	21	3	333	37.5	5.45	34.63	3	0	146.3	76.3	77.4	0.993	0.543	1.867	0.175537	0.777057	0.598478	3.50142e+06	4.09654e+06	3.60042e+06	3.65911e+06	3.5442e+06	3.24713e+06	4.21199e+06	4.52934e+06	4.09553e+06	1.84948e+06	1.89089e+06	1.77419e+06	2.15339e+06	1.87646e+06	1.86623e+06	2.00694e+06	1.84155e+06	2.14271e+06	2.05011e+06	2.48274e+06	2.36228e+06	1.69076e+06	1.84605e+06	1.7239e+06	1.9047e+06
High	P04004	Vitronectin OS=Homo sapiens OX=9606 GN=VTN PE=1 SV=1	VTN	0	11.385	3	1	36	1	478	54.3	5.8	76.77	1	0	111	93.3	95.7	0.992	0.719	1.307	0.176751	0.957994	0.740467	2.01246e+07	2.25706e+07	1.96476e+07	2.81474e+07	2.47571e+07	2.68438e+07	1.7126e+07	1.97561e+07	2.13215e+07	2.07639e+07	1.52688e+07	1.63115e+07	1.89996e+07	1.14109e+07	1.902e+07	1.69195e+07	1.75481e+07	9.58383e+06	1.48439e+07	1.88585e+07	1.99197e+07	1.73517e+07	1.18587e+07	1.78008e+07	1.3856e+07
High	P02533	Keratin, type I cytoskeletal 14 OS=Homo sapiens OX=9606 GN=KRT14 PE=1 SV=4	KRT14	0	93.503	49	21	273	8	472	51.5	5.16	491.65	21	2	91.8	165.3	42.8	0.991	0.739	0.686	0.176751	0.981674	0.968526	8.7511e+06	7.90647e+06	7.10405e+06	6.89004e+06	6.1152e+06	6.18067e+06	1.13454e+07	1.14759e+07	1.14588e+07	1.97042e+07	1.87911e+07	2.03836e+07	2.83744e+06	2.95108e+06	2.94965e+06	1.25625e+07	1.42371e+07	1.43317e+07	5.75011e+07	5.87118e+07	6.25963e+07	2.93623e+06	3.09268e+06	3.15976e+06	3.69284e+06
High	Q9UBS4	DnaJ homolog subfamily B member 11 OS=Homo sapiens OX=9606 GN=DNAJB11 PE=1 SV=1	DNAJB11	0.001	5.425	4	1	13	1	358	40.5	6.18	15.6	1	0	137.1	89.5	73.4	0.988	0.618	1.579	0.17914	0.860195	0.692228	508623	658943	588782	571410	486369	650582	551966	479715	598899	255233	351806	355450	378974	387712	342160	372862	430509	317762	245290	273411	437488	295499		316599	478495
High	Q06033	Inter-alpha-trypsin inhibitor heavy chain H3 OS=Homo sapiens OX=9606 GN=ITIH3 PE=1 SV=2	ITIH3	0	30.565	5	5	146	5	890	99.8	5.74	333.89	5	0	126.2	84.2	89.6	0.979	0.728	1.381	0.18768	0.967767	0.725183	6.76454e+07	7.54483e+07	6.94261e+07	8.44439e+07	7.44275e+07	8.51409e+07	9.37024e+07	9.77751e+07	8.47217e+07	6.43512e+07	5.66673e+07	6.80074e+07	5.36212e+07	5.05936e+07	5.50364e+07	5.63736e+07	5.91741e+07	5.07052e+07	5.73754e+07	5.99996e+07	6.24691e+07	5.56451e+07	5.77999e+07	5.56628e+07	6.12808e+07
High	Q9H444	Charged multivesicular body protein 4b OS=Homo sapiens OX=9606 GN=CHMP4B PE=1 SV=1	CHMP4B	0.004	3.388	6	1	2	1	224	24.9	4.82	1.7	1	0	128.5	86.7	84.8	0.979	0.749	1.307	0.18768	0.959263	0.740467				806324				607928	620505						474858
High	P05546	Heparin cofactor 2 OS=Homo sapiens OX=9606 GN=SERPIND1 PE=1 SV=3	SERPIND1	0.001	8.033	2	1	36	1	499	57	6.9	2.57	1	0	116.5	90.5	93	0.979	0.868	1.118	0.18768	0.999928	0.81803	4.5946e+06	5.29043e+06	1.26124e+07	1.36686e+07	1.57971e+07	1.56546e+07	2.20196e+07	9.48014e+06	2.09323e+07	8.67698e+06	1.24459e+07	1.21663e+07	14129953	1.39052e+07	1.49115e+07	9.08463e+06	1.08719e+07	1.19057e+07	8.18308e+06	1.00602e+07	1.19087e+07	1.09466e+07	1.25086e+07	1.25147e+07	9.59485e+06
High	Q5M9N0	Coiled-coil domain-containing protein 158 OS=Homo sapiens OX=9606 GN=CCDC158 PE=2 SV=2	CCDC158	0.002	4.581	2	2	34	2	1113	127.1	6.46	10.97	2	0	107.2	85.6	107.2	0.975	1.105	0.737	0.190965	0.926925	0.943674	1.88335e+07	2.05007e+07	2.066e+07	2.1465e+07	2.10287e+07	2.01068e+07	2.33362e+07	2.46159e+07	2.2042e+07	1.86974e+07	1.97262e+07	1.8616e+07	1.64509e+07	1.82774e+07	1.68033e+07	1.62425e+07	1.64914e+07	1.62072e+07	2.04145e+07	1.93051e+07	2.12382e+07	2.15804e+07	2.26188e+07	2.11669e+07	2.02586e+07
High	Q92859	Neogenin OS=Homo sapiens OX=9606 GN=NEO1 PE=1 SV=2	NEO1	0	15.849	4	4	32	4	1461	159.9	6.54	46.45	4	0	120.7	76.2	103.1	0.97	0.943	0.946	0.196605	0.999928	0.868445	2.75976e+06	2.57262e+06	2.24751e+06	2.58239e+06	2.59376e+06	2.12397e+06	2.70662e+06	1.75769e+06	2.91825e+06	1.44097e+06	1.53496e+06	1.68895e+06	1.82e+06	1.63002e+06	1.51313e+06	2.1974e+06	2.38612e+06	2.22285e+06	2.11105e+06	2.2042e+06	2.29329e+06	2.45502e+06	1.75297e+06	1.7345e+06	2.45867e+06
High	P07225	Vitamin K-dependent protein S OS=Homo sapiens OX=9606 GN=PROS1 PE=1 SV=1	PROS1	0.007	2.999	1	1	15	1	676	75.1	5.67	24.65	1	0	135	87.5	77.5	0.957	0.569	1.728	0.209792	0.819384	0.655169	1.12732e+07	1.05504e+07	9.98071e+06	1.10091e+07	1.03956e+07	1.18579e+07	1.37203e+07	1.3376e+07	1.11674e+07	3.397e+06	3.66826e+06	3.40918e+06	7.742e+06	7.49952e+06	6.54105e+06	7.13828e+06	6.64412e+06	7.41942e+06	6.51033e+06	6.86432e+06	6.96592e+06	6.26256e+06	6.41752e+06	5.73044e+06	6.56051e+06
High	O15230	Laminin subunit alpha-5 OS=Homo sapiens OX=9606 GN=LAMA5 PE=1 SV=8	LAMA5	0	125.941	14	37	251	36	3695	399.5	7.02	267.27	37	1	121.9	96.9	81.2	0.956	0.636	1.51	0.210548	0.892919	0.697846	3.34093e+07	3.12053e+07	2.82817e+07	3.26163e+07	3.49579e+07	3.23271e+07	3.86174e+07	3.77773e+07	3.81941e+07	2.05351e+07	1.98458e+07	2.12967e+07	2.76984e+07	2.81055e+07	2.61759e+07	2.44777e+07	2.5916e+07	2.699e+07	1.9862e+07	2.2105e+07	2.17384e+07	2.3393e+07	2.16085e+07	1.98546e+07	2.17781e+07
High	P61916	NPC intracellular cholesterol transporter 2 OS=Homo sapiens OX=9606 GN=NPC2 PE=1 SV=1	NPC2	0	36.336	66	8	158	8	151	16.6	7.65	254.13	8	0	148.6	78.3	73.1	0.955	0.529	1.788	0.211468	0.740105	0.633279	4.72131e+07	4.65914e+07	4.71568e+07	5.29306e+07	5.11105e+07	4.87085e+07	5.60507e+07	5.72809e+07	5.29264e+07	3.11529e+07	3.10909e+07	3.44984e+07	2.59579e+07	2.9495e+07	2.69487e+07	2.38833e+07	2.76283e+07	2.43756e+07	2.56776e+07	2.67964e+07	2.75293e+07	2.51385e+07	2.3769e+07	2.55588e+07	2.49308e+07
High	Q10469	Alpha-1,6-mannosyl-glycoprotein 2-beta-N-acetylglucosaminyltransferase OS=Homo sapiens OX=9606 GN=MGAT2 PE=1 SV=1	MGAT2	0.007	2.954	3	1	2	1	447	51.5	8.76	0	1	0	134.3	79.2	86.5	0.947	0.645	1.619	0.220659	0.891043	0.680972	305020	302968		195715		260043	360346	312932					151693	235655				170123	236297		235511	133359	140213		195776
High	P61224	Ras-related protein Rap-1b OS=Homo sapiens OX=9606 GN=RAP1B PE=1 SV=1	RAP1B	0	10.412	17	3	16	3	184	20.8	5.78	25.72	3	0	123.1	115.3	61.6	0.932	1.107	1.189	0.238668	0.926925	0.789347	2.39648e+06	1.79595e+06	3.35952e+06	3.87486e+06	2.5877e+06	3.57495e+06	2.49696e+06	1.5862e+06	2.07038e+06	3.09248e+06	1.17762e+06	2.26804e+06	2.25826e+06	1.36859e+06	1.482e+06	2.24456e+06	1.3889e+06	2.47061e+06	681742		712172	1.84935e+06		778724	12952
High	O43505	Beta-1,4-glucuronyltransferase 1 OS=Homo sapiens OX=9606 GN=B4GAT1 PE=1 SV=1	B3GNT1; B4GAT1	0	16.423	21	5	46	5	415	47.1	7.2	65.89	5	0	79.3	107.1	113.7	0.932	0.974	0.933	0.239058	0.999928	0.871753	1.87873e+06	1.10385e+06	2.28024e+06	3.02787e+06	2.39022e+06	2.47453e+06	2.97639e+06	2.23953e+06	3.19134e+06	3.34286e+06	3.2975e+06	4.33666e+06	4.51229e+06	3.25852e+06	3.31771e+06	3.89779e+06	4.17924e+06	3.56819e+06	3.84898e+06	3.54872e+06	2.51633e+06	3.46951e+06	3.3862e+06	3.52438e+06	3.62399e+06
High	P00742	Coagulation factor X OS=Homo sapiens OX=9606 GN=F10 PE=1 SV=2	F10	0.002	4.395	2	1	24	1	488	54.7	5.94	40.29	1	0	127.3	88.1	84.6	0.922	0.701	1.239	0.25249	0.936362	0.768654	1.86243e+06	977837	1.71815e+06	1.08713e+06	1.57337e+06	1.5727e+06	1.68594e+06	1.41787e+06	1.6527e+06	1.4521e+06	1.42181e+06	1.19238e+06	1.33767e+06	945031	1.14406e+06	1.36137e+06	1.101e+06	1.00484e+06	929489	1.30494e+06	1.64656e+06	1.46618e+06	683616	1.06395e+06	1.09887e+06
High	Q00325	Phosphate carrier protein, mitochondrial OS=Homo sapiens OX=9606 GN=SLC25A3 PE=1 SV=2	SLC25A3	0.007	3.165	3	1	3	1	362	40.1	9.38	5.42	1	0	137.8	81.2	81	0.919	0.571	1.631	0.254491	0.788188	0.680972	1.72559e+06	1.88902e+06	2.06974e+06	2.00614e+06	1.63263e+06	1.56688e+06				617252	831828	951307	1.01504e+06	1.03503e+06	1.24235e+06	1.65722e+06	1.47449e+06	1.52604e+06							917929
High	O95498	Vascular non-inflammatory molecule 2 OS=Homo sapiens OX=9606 GN=VNN2 PE=1 SV=3	VNN2	0.002	4.555	3	1	23	1	520	58.5	6.52	53.17	1	0	142.5	81.5	76	0.907	0.477	1.904	0.271939	0.609753	0.585838	4.53809e+06	4.05212e+06	3.4794e+06	4.16857e+06	3.32726e+06	4.30704e+06	5.22102e+06	5.13572e+06	4.85913e+06	1.93913e+06	2.05764e+06	2.54497e+06	2.56399e+06	2.1376e+06	2.42038e+06	2.38291e+06	2.43868e+06	2.15961e+06	2.30689e+06	2.4676e+06	2.73175e+06	1.28402e+06	1.61509e+06	1.72598e+06	2.22142e+06
High	Q14118	Dystroglycan OS=Homo sapiens OX=9606 GN=DAG1 PE=1 SV=2	DAG1	0	18.07	9	5	56	5	895	97.4	8.56	76.64	5	0	134.7	82.4	82.9	0.903	0.592	1.481	0.27634	0.859413	0.698986	4.58657e+06	5.05118e+06	5.09932e+06	5.28411e+06	4.77464e+06	4.49676e+06	4.29373e+06	6.9545e+06	6.58256e+06	5.51866e+06	5.05313e+06	5.71541e+06	3089951	2.16371e+06	3.42597e+06	2.35396e+06	2.29318e+06	3.20672e+06	3.25371e+06	3.05039e+06	3.10701e+06	1.86485e+06	3.03281e+06	2.35592e+06	3.0137e+06
High	P78386	Keratin, type II cuticular Hb5 OS=Homo sapiens OX=9606 GN=KRT85 PE=1 SV=1	KRT85	0	16.51	12	7	36	2	507	55.8	6.55	49.61	7	3	106.6	101.6	91.8	0.903	0.861	1.049	0.27634	0.999928	0.841781	9.29918e+06	8.99156e+06	9.539e+06	559501	693632	642691	500113	635170	632957									612633				553253
High	O15067	Phosphoribosylformylglycinamidine synthase OS=Homo sapiens OX=9606 GN=PFAS PE=1 SV=4	PFAS	0	11.953	5	3	11	3	1338	144.6	5.76	3.18	3	0	81	115.5	103.5	0.896	1.219	0.891	0.28662	0.883101	0.892819	2.59914e+06	2.71852e+06	2.61605e+06	3.69524e+06	2.73706e+06	2.41232e+06	3.31573e+06	2.85618e+06	2.5311e+06	3.90052e+06	3.54373e+06	4.06161e+06	3.91569e+06	3.4126e+06	4.0738e+06	3.58039e+06	3.40166e+06	4.34767e+06	3.29374e+06	3.25952e+06	3.33856e+06	3.49418e+06	3.72315e+06	3.35489e+06	3.49415e+06
High	Q96D15	Reticulocalbin-3 OS=Homo sapiens OX=9606 GN=RCN3 PE=1 SV=1	RCN3	0	24.824	23	6	48	6	328	37.5	4.89	76.9	6	0	126.5	88.9	84.6	0.888	0.677	1.336	0.299751	0.926925	0.736239	6.19923e+06	5.63523e+06	5.93778e+06	4.83392e+06	4.79182e+06	4.80743e+06	5.49685e+06	5.12118e+06	4.42862e+06	3.7531e+06	3.37804e+06	4.94014e+06	3.65769e+06	2.94402e+06	3.60148e+06	3.24666e+06	2.32914e+06	2.16756e+06	3.77926e+06	2.60837e+06	3.42447e+06	3.08765e+06	3.46917e+06	2.832e+06	2.65473e+06
High	P04080	Cystatin-B OS=Homo sapiens OX=9606 GN=CSTB PE=1 SV=2	CSTB	0	17.935	46	3	29	3	98	11.1	7.56	23.97	3	0	157.2	82	60.8	0.883	0.506	1.781	0.306693	0.683016	0.636117	1.13633e+07	1.15237e+07	1.25015e+07	1.41403e+07	1.29471e+07	1.16946e+07	8.77318e+06	8.25172e+06	8.65678e+06	5.70451e+06	6.01258e+06	7.27723e+06	6.68823e+06	5.28603e+06	6.72931e+06	6.08719e+06	5.89077e+06	4.83331e+06	4.45463e+06	4.77327e+06	4.40192e+06	4.51425e+06	4.19423e+06	4.32113e+06	4.69809e+06
High	P52823	Stanniocalcin-1 OS=Homo sapiens OX=9606 GN=STC1 PE=1 SV=1	STC1	0.001	7.87	9	2	14	2	247	27.6	7.99	17.95	2	0	0	157.1	142.9	0.882	100	0.01	0.308594	1.02527e-16	6.625e-17										1.79636e+06	1.98312e+06	2.03914e+06	2.45773e+06	2.22823e+06	2.25223e+06	2.21885e+06	2.10698e+06	1.90611e+06	1.7766e+06	1.94912e+06	2.04957e+06	1.80303e+06	1.74331e+06	1.65792e+06	1.92673e+06
High	Q13907	Isopentenyl-diphosphate Delta-isomerase 1 OS=Homo sapiens OX=9606 GN=IDI1 PE=1 SV=2	IDI1	0.004	3.324	8	1	1	1	227	26.3	6.34	0	1	0	127.9	89.9	82.2	0.878	0.597	1.536	0.31476	0.851853	0.694764	1.33632e+06	2.12573e+06	1.51024e+06	1.11428e+06	1.39341e+06	804340	1.37301e+06	1.40571e+06	1.78643e+06	324149	426664	365503	861632	1.18973e+06	988749	1.34603e+06	1.29158e+06	1.16304e+06	972799		838842	597465	565779	831762	1.00119e+06
High	O15131	Importin subunit alpha-6 OS=Homo sapiens OX=9606 GN=KPNA5 PE=1 SV=2	KPNA5	0.002	5.119	5	2	12	2	536	60.3	5.16	4.31	2	0	111.9	82.3	105.8	0.873	0.87	1.453	0.322527	0.999928	0.698986	1.30625e+07	1.37739e+07	1.34154e+07	1.41933e+07	1.31745e+07	1.29685e+07	1.54464e+07	1.29749e+07	1.45378e+07	9.01893e+06	9.33779e+06	9.67967e+06	1.08391e+07	1.01409e+07	9.80095e+06	8.80971e+06	1.00264e+07	9.86872e+06	1.12221e+07	1.27864e+07	1.26917e+07	1.11672e+07	1.14524e+07	1.1534e+07	1.21261e+07
High	P10586	Receptor-type tyrosine-protein phosphatase F OS=Homo sapiens OX=9606 GN=PTPRF PE=1 SV=2	PTPRF	0	16.405	4	5	20	5	1907	212.7	6.3	19.41	5	0	171	67	62	0.871	0.437	2.157	0.324793	0.502047	0.47675	2.94321e+06	3.13705e+06	2.98843e+06	3.106e+06	2.87517e+06	2.82933e+06	2.7136e+06	4.00109e+06	2.40652e+06	910479	609267	678923	1.30465e+06	1.54416e+06	1.27062e+06	988042	1.33037e+06	1.12629e+06	986947	1.18159e+06	1.0416e+06	506479	494332	837843	587507
High	Q16576	Histone-binding protein RBBP7 OS=Homo sapiens OX=9606 GN=RBBP7 PE=1 SV=1	RBBP7	0	24.72	24	6	36	3	425	47.8	5.05	52.87	6	0	76.8	161	62.3	0.864	0.786	1.129	0.338122	0.997156	0.81803	1.20472e+06		1.15879e+06	854396	916407	791658	954275	893445	856174	1.87373e+06	1.49531e+06	2.192e+06	2.08253e+06	1.63513e+06	2.1725e+06	1.74159e+06	1.77934e+06	1.91771e+06	1.08241e+06	725031	694306	697046	709439	711769	950016
High	Q13822	Ectonucleotide pyrophosphatase/phosphodiesterase family member 2 OS=Homo sapiens OX=9606 GN=ENPP2 PE=1 SV=3	ENPP2	0	11.826	5	4	12	4	863	98.9	7.37	5.5	4	0	47.4	198	54.6	0.859	1.402	0.702	0.346391	0.788188	0.960225	61270.4	797874	457953		327149	198959	1.21096e+06	1.08498e+06	290891	1.9118e+06	1.96423e+06	1.75002e+06	2.22284e+06	2.23924e+06	1.91589e+06	1.80999e+06	1.75993e+06	2.19673e+06	526915	500874	2.00488e+06	428603	476817	426132	468315
High	Q15262	Receptor-type tyrosine-protein phosphatase kappa OS=Homo sapiens OX=9606 GN=PTPRK PE=1 SV=2	PTPRK	0.001	7.251	2	3	21	3	1439	162	5.9	24.13	3	0	197	56.9	46.1	0.858	0.443	1.946	0.348351	0.518935	0.567879	828170	855134	926514	1.78088e+06	1.8208e+06	880606	1.88604e+06	1.65303e+06	1.92092e+06	383975	456935	479173	1.0869e+06	890764	435443	514154	416857	533948	346001	346696	412191	416427	391509	439242	763086
High	Q15904	V-type proton ATPase subunit S1 OS=Homo sapiens OX=9606 GN=ATP6AP1 PE=1 SV=2	ATP6AP1	0	24.659	22	6	46	6	470	52	6.14	91.33	6	0	114	100.4	85.6	0.854	0.774	1.091	0.355204	0.999928	0.829651	4.67613e+06	4.89014e+06	4.31277e+06	6.0156e+06	6.72708e+06	6.40522e+06	8.33121e+06	8.88573e+06	7.03403e+06	4.58831e+06	5.01485e+06	5.31212e+06	7.10215e+06	5.9915e+06	6.52883e+06	4.97217e+06	5.64018e+06	6.51937e+06	5.61271e+06	4.8098e+06	4.79807e+06	4.88564e+06	5.05483e+06	5.56233e+06	4.83994e+06
High	P42704	Leucine-rich PPR motif-containing protein, mitochondrial OS=Homo sapiens OX=9606 GN=LRPPRC PE=1 SV=3	LRPPRC	0	11.471	3	3	10	3	1394	157.8	6.13	10.89	3	0	213.3	47.8	38.9	0.853	0.359	2.516	0.355999	0.281959	0.353046	2.01574e+06	1.69061e+06	1.3274e+06	1.70774e+06	1.86034e+06	1.37309e+06				278601	340653	436886	405285	380720	310999			430267				293551
High	Q01469	Fatty acid-binding protein 5 OS=Homo sapiens OX=9606 GN=FABP5 PE=1 SV=3	FABP5	0	16.396	41	4	33	4	135	15.2	7.01	38.82	4	0	95.7	121.4	82.9	0.85	0.885	0.994	0.361041	0.999928	0.848648	6.50127e+06	1.06038e+07	1.16263e+07	6.0388e+06	5.51539e+06	6.07506e+06	4.14995e+06	4.04317e+06	4.22435e+06	7.66458e+06	7.75545e+06	5.86575e+06	3.95954e+06	6.38638e+06	8.53005e+06	4.80173e+06	7.70825e+06	8.46137e+06	1.29892e+07	1.34371e+07	1.37075e+07	4.26806e+06	3.92137e+06	4.30245e+06	4.56208e+06
High	Q10471	Polypeptide N-acetylgalactosaminyltransferase 2 OS=Homo sapiens OX=9606 GN=GALNT2 PE=1 SV=1	GALNT2	0	24.418	16	8	54	8	571	64.7	8.35	48.47	8	0	149.8	80.5	69.7	0.849	0.522	1.626	0.36254	0.72214	0.680972	5.02012e+06	5.73582e+06	6.18428e+06	6.29731e+06	5.98721e+06	5.8058e+06	6.22454e+06	5.73191e+06	5.71746e+06	3.08409e+06	2.81995e+06	3.92175e+06	2.76656e+06	2.99061e+06	3.17349e+06	2.78424e+06	3.1921e+06	3.4698e+06	2.75064e+06	1.57127e+06	2.66766e+06	2.51403e+06	1.90819e+06	2.46025e+06	2.6054e+06
High	P07602	Prosaposin OS=Homo sapiens OX=9606 GN=PSAP PE=1 SV=2	PSAP	0	56.671	30	14	189	14	524	58.1	5.17	312.29	14	0	150.5	79.2	70.3	0.848	0.462	1.818	0.364266	0.576214	0.623565	5.70909e+07	5.86304e+07	5.85038e+07	6.16588e+07	5.53075e+07	5.37316e+07	6.13289e+07	6.52491e+07	6.03973e+07	3.13649e+07	3.32267e+07	3.83435e+07	3.05561e+07	2.96902e+07	2.93567e+07	2.69362e+07	3.1874e+07	3.07962e+07	2.25075e+07	2.73504e+07	2.76102e+07	2.62291e+07	2.58949e+07	2.62146e+07	2.51712e+07
High	P07686	Beta-hexosaminidase subunit beta OS=Homo sapiens OX=9606 GN=HEXB PE=1 SV=3	HEXB	0	10.162	7	4	12	3	556	63.1	6.76	20.91	4	0	134.1	70.9	95	0.842	0.552	1.632	0.375292	0.785266	0.680972	3.05438e+06	2.46877e+06	2.47504e+06	2.6705e+06	2.32622e+06	2.45262e+06	2.64663e+06	2.86815e+06	2.88717e+06	1.14788e+06	1.22498e+06	677319	1.51312e+06	1.3082e+06	1.22066e+06	1.83409e+06	2.27862e+06	2.09034e+06	1.05155e+06	1.21134e+06	1.82365e+06	1.90322e+06	2.34695e+06	1.79535e+06	1.75396e+06
High	P16870	Carboxypeptidase E OS=Homo sapiens OX=9606 GN=CPE PE=1 SV=1	CPE	0	22.016	23	8	60	8	476	53.1	5.14	71.02	8	0	132	95	73	0.83	0.624	1.342	0.39794	0.881812	0.736065	1.27411e+07	1.18672e+07	1.3484e+07	1.51999e+07	1.44922e+07	1.42283e+07	1.48313e+07	1.60897e+07	1.52563e+07	9.83491e+06	1.08278e+07	1.13156e+07	1.04354e+07	1.06198e+07	9.7837e+06	1.00102e+07	1.00223e+07	1.01899e+07	8.78271e+06	8.46395e+06	9.12341e+06	7.82282e+06	8.20778e+06	8.02124e+06	7.94964e+06
High	O75340	Programmed cell death protein 6 OS=Homo sapiens OX=9606 GN=PDCD6 PE=1 SV=1	PDCD6	0.001	7.292	11	2	31	2	191	21.9	5.4	42.71	2	0	152.5	86	61.5	0.828	0.479	1.748	0.400971	0.619422	0.641964	1.64316e+06	1.65776e+06	1.69735e+06	2.09926e+06	2.10682e+06	1.88709e+06	1.1662e+06	1.46594e+06	1.15027e+06	935036	1.11777e+06	742060	1.11014e+06	866400	1.10286e+06	781958	924723	823092	619261	675372	590008	588395	853921	668077	787033
High	P00533	Epidermal growth factor receptor OS=Homo sapiens OX=9606 GN=EGFR PE=1 SV=2	EGFR	0.003	3.844	1	1	7	1	1210	134.2	6.68	6.77	1	0	127.5	94.5	78	0.822	0.543	1.456	0.414183	0.740105	0.698986	785296	768799	771368	841012	741337	735209	842235	1.09316e+06	976514	509248	536647	589641	548485	574231	578492	592050	434775	571665	399064	524792	472110	463079	366837	417353	553766
High	Q06210	Glutamine--fructose-6-phosphate aminotransferase [isomerizing] 1 OS=Homo sapiens OX=9606 GN=GFPT1 PE=1 SV=3	GFPT1	0.001	5.934	3	2	12	2	699	78.8	7.11	3.77	2	0	151.5	64.5	84	0.821	0.677	1.2	0.415556	0.924987	0.786	1.12722e+06	1.06713e+06	941458	1.04005e+06	945370	915898	297766	442738	405694	424489	402412	639213	417284	382004	379655	402480	551108	335557	155754	366832	333206	416761	524538	532665	684289
High	P10768	S-formylglutathione hydrolase OS=Homo sapiens OX=9606 GN=ESD PE=1 SV=2	ESD	0.002	4.057	4	1	6	1	282	31.4	7.02	11.67	1	0	159.3	77.4	63.4	0.819	0.378	2.13	0.417519	0.319775	0.488215	908054	794467	1.03573e+06	742176	1.04982e+06	596505												398814	326556					287195	383229
High	P08574	Cytochrome c1, heme protein, mitochondrial OS=Homo sapiens OX=9606 GN=CYC1 PE=1 SV=3	CYC1	0.002	4.657	11	2	5	2	325	35.4	9	0	2	0	94.9	128.5	76.7	0.81	0.513	1.604	0.43443	0.675513	0.684172	274342	494166	1.01986e+06	908719	567009	593178			220772	680172	444278	657481	684939	298260	738769	669226	954648	381949		399465		127898	140749		524383
High	Q14520	Hyaluronan-binding protein 2 OS=Homo sapiens OX=9606 GN=HABP2 PE=1 SV=1	HABP2	0.002	6.586	4	2	30	2	560	62.6	6.54	53.77	2	0	143.3	87.9	68.8	0.807	0.533	1.467	0.439233	0.748625	0.698986	3.83496e+06	4.08938e+06	4.15137e+06	4.87529e+06	5.01486e+06	4.465e+06	5.54349e+06	5.33556e+06	5.22526e+06	3.66895e+06	3.58343e+06	4.28359e+06	2.99184e+06	3.00596e+06	2.96936e+06	2.77609e+06	2.68266e+06	2.65699e+06	2.20925e+06	2.14141e+06	2.40545e+06	2.30456e+06	2.34088e+06	2.45121e+06	2.47678e+06
High	P35052	Glypican-1 OS=Homo sapiens OX=9606 GN=GPC1 PE=1 SV=2	GPC1	0	51.474	31	12	143	12	558	61.6	7.3	301.75	12	0	126.5	98.1	75.5	0.807	0.58	1.371	0.439233	0.842305	0.726026	2.15401e+07	2.35084e+07	2.11479e+07	2.31033e+07	2.1251e+07	2.14745e+07	2.47128e+07	2.53475e+07	2.49407e+07	1.95601e+07	1.82056e+07	2.00299e+07	1.76117e+07	1.65037e+07	1.67068e+07	1.4693e+07	1.40417e+07	1.39311e+07	1.1672e+07	1.28926e+07	1.4187e+07	1.19755e+07	1.34693e+07	1.17768e+07	1.24835e+07
High	Q9UNF0	Protein kinase C and casein kinase substrate in neurons protein 2 OS=Homo sapiens OX=9606 GN=PACSIN2 PE=1 SV=2	PACSIN2	0.004	3.307	2	1	2	1	486	55.7	5.2	1.92	1	0	117.8	101.5	80.7	0.805	0.706	1.15	0.442189	0.940638	0.809618	1.61314e+06	1.91864e+06	1.84201e+06	2.31471e+06	2.26385e+06	2.33732e+06	2.20037e+06	2.12215e+06	2.06847e+06	1.41265e+06	1.52979e+06	1.56189e+06	2.0775e+06	2.13659e+06	1.99231e+06	1.79826e+06	1.88386e+06	1.82738e+06	1.31462e+06	1.63369e+06	1.66859e+06	1.47168e+06	1.45336e+06	1.34787e+06	1.36514e+06
High	Q12931	Heat shock protein 75 kDa, mitochondrial OS=Homo sapiens OX=9606 GN=TRAP1 PE=1 SV=3	TRAP1	0	17.67	5	3	55	2	704	80.1	8.21	121.49	3	0	132	116.2	51.8	0.801	0.695	1.615	0.450349	0.926925	0.680972	878543	914607	752414	951238			316176	329568		483266	465542	544239	1.23704e+06							273493		238315	345054	386906	474015
High	P30740	Leukocyte elastase inhibitor OS=Homo sapiens OX=9606 GN=SERPINB1 PE=1 SV=1	SERPINB1	0.001	7.25	5	2	32	1	379	42.7	6.28	43.04	2	0	150.5	81.9	67.6	0.8	0.451	1.794	0.450694	0.552521	0.630268	1.26058e+06	1.51475e+06	1.27037e+06	1.3334e+06	1.17124e+06	1.31499e+06	746846	922963	883122	179440	156246		691583	754352	559444	774377	734736	731129	417890	395178	475967	571227	590551	550898	570352
High	P05156	Complement factor I OS=Homo sapiens OX=9606 GN=CFI PE=1 SV=2	CFI	0	28.036	15	7	74	7	583	65.7	7.5	75.99	7	0	114.4	89.2	96.4	0.797	0.82	1.333	0.454545	0.999928	0.736239	2.5608e+07	2.59184e+07	2.55237e+07	2.61811e+07	2.46739e+07	2.831e+07	2.71811e+07	2.90098e+07	2.57989e+07	1.75203e+07	1.9961e+07	1.99992e+07	2.22178e+07	2.1095e+07	2.01894e+07	2.04128e+07	2.12681e+07	1.98786e+07	1.99627e+07	2.20688e+07	2.28302e+07	1.97165e+07	2.06867e+07	2.18023e+07	2.08204e+07
High	P24593	Insulin-like growth factor-binding protein 5 OS=Homo sapiens OX=9606 GN=IGFBP5 PE=1 SV=1	IGFBP5	0	42.46	37	9	167	9	272	30.6	8.21	226.82	9	0	1.8	172.8	125.4	0.797	13.055	0.066	0.454545	2.07628e-08	0.130809		802325	387041	634272	564594	955459		313927	410188	5.06239e+07	5.23518e+07	5.67103e+07	5.46719e+07	5.51275e+07	5.19826e+07	4.82233e+07	5.10782e+07	5.03612e+07	4.1245e+07	3.80543e+07	4.08669e+07	3.47005e+07	3.88348e+07	3.78598e+07	3.26717e+07
High	Q9H9B4	Sideroflexin-1 OS=Homo sapiens OX=9606 GN=SFXN1 PE=1 SV=4	SFXN1	0.01	2.595	3	1	1	1	322	35.6	9.07	1.7	1	0	159	79.8	61.2	0.793	0.391	2.009	0.461712	0.377962	0.541615	514499	516896	469413	536138	353590	503008				225434	278253	289113	225326	126415	247177	255335	330171	234241							179605
High	P04264	Keratin, type II cytoskeletal 1 OS=Homo sapiens OX=9606 GN=KRT1 PE=1 SV=6	KRT1	0	246.146	56	36	957	28	644	66	8.12	2059.35	36	8	104.7	123	72.2	0.793	0.842	1.011	0.461712	0.999928	0.848648	5.21246e+08	5.35433e+08	5.13607e+08	3.43372e+08	3.16148e+08	3.18315e+08	6.86566e+08	7.51849e+08	7.26634e+08	7.54789e+08	7.37081e+08	7.27388e+08	2.72104e+08	2.63989e+08	2.66785e+08	6.2433e+08	6.05167e+08	6.12311e+08	8.53061e+08	8.45886e+08	8.87754e+08	3.2146e+08	3.43046e+08	3.27665e+08	3.30894e+08
High	P46108	Adapter molecule crk OS=Homo sapiens OX=9606 GN=CRK PE=1 SV=2	CRK	0	17.344	28	5	11	5	304	33.8	5.55	9.28	5	0	44	214.5	41.5	0.793	1.454	0.618	0.461712	0.785266	0.988207		348090		291060						885244	1.15941e+06	1.83923e+06	2.36251e+06	1.23384e+06	1.6467e+06	1.55349e+06	1.60363e+06	1.36775e+06	438518	206443				156871
High	O75787	Renin receptor OS=Homo sapiens OX=9606 GN=ATP6AP2 PE=1 SV=2	ATP6AP2	0	18.198	16	4	60	4	350	39	6.1	66.84	4	0	55.7	155.7	88.6	0.793	1.483	0.6	0.461712	0.670512	0.990223	4.39731e+06	4.6403e+06	4.08212e+06	2.78866e+06	5.03154e+06	4.76889e+06	2.45806e+06	2.36418e+06	2.89019e+06	7.78825e+06	7.92625e+06	6.43955e+06	1.15434e+07	1.22814e+07	1.27972e+07	1.49337e+07	1.41344e+07	1.42706e+07	7.17658e+06	6.15609e+06	6.99179e+06	6.83438e+06	6.96289e+06	8.08509e+06	7.22727e+06
High	P23142	Fibulin-1 OS=Homo sapiens OX=9606 GN=FBLN1 PE=1 SV=4	FBLN1	0	166.216	54	26	487	26	703	77.2	5.22	731.53	26	0	91.3	103.5	105.2	0.788	0.975	1.169	0.471298	0.997156	0.801039	1.65161e+08	1.64402e+08	1.67928e+08	1.7258e+08	1.6212e+08	1.64037e+08	1.96779e+08	2.05014e+08	1.86673e+08	1.71284e+08	1.74231e+08	1.82197e+08	2.098e+08	2.01545e+08	2.00817e+08	1.87197e+08	1.88344e+08	1.8273e+08	2.24903e+08	1.88802e+08	1.90191e+08	1.78866e+08	1.86629e+08	1.78936e+08	1.8461e+08
High	Q9NRX4	14 kDa phosphohistidine phosphatase OS=Homo sapiens OX=9606 GN=PHPT1 PE=1 SV=1	PHPT1	0.002	6.089	17	1	8	1	125	13.8	6.07	4.01	1	0	159	94.2	46.7	0.787	0.374	1.688	0.472455	0.325957	0.671753	1.98748e+07	1.65427e+07	2.19468e+07	2.58319e+07	2.64456e+07	2.04524e+07	3.17595e+07	2.58035e+07	2.69488e+07	6.04622e+06	5.60204e+06	8.24228e+06	15307209	1.47222e+07	1.59043e+07	1.61779e+07	1.67757e+07	1.81876e+07	1.43198e+07	1.26948e+07	1.59126e+07	9.49909e+06	5.27474e+06	7.31514e+06	6.6756e+06
High	Q6YHK3	CD109 antigen OS=Homo sapiens OX=9606 GN=CD109 PE=1 SV=2	CD109	0	12.892	4	4	50	4	1445	161.6	5.85	57.02	4	0	112.2	104.9	82.8	0.785	0.739	1.068	0.475241	0.981674	0.839223	3.21238e+06	3.15946e+06	3.83285e+06	4.55258e+06	4.64421e+06	4.27571e+06	3.43707e+06	4.81029e+06	4.3441e+06	4.5276e+06	4.95078e+06	4.64574e+06	4.19283e+06	4.06159e+06	4.05362e+06	3.70332e+06	3.75011e+06	3.7469e+06	2.24632e+06	3.40215e+06	4.21744e+06	2.62036e+06	3.46105e+06	2.46528e+06	3.20441e+06
High	Q96IU4	Protein ABHD14B OS=Homo sapiens OX=9606 GN=ABHD14B PE=1 SV=1	ABHD14B	0.002	4.203	11	2	7	2	210	22.3	6.4	0	2	0	96.4	111.5	92.1	0.785	0.899	0.873	0.475241	0.999928	0.904432	1.24266e+06	1.3649e+06	1.15265e+06	1.28058e+06	1.70083e+06	1.39782e+06	1.11146e+06	1.02514e+06	1.24835e+06	1.35033e+06	1.46234e+06	1.46251e+06	1.36734e+06	1.68373e+06	1.43783e+06	1.25402e+06	1.60176e+06	1.35515e+06	1.42004e+06	1.22602e+06	1.22302e+06	1.18727e+06	1.04086e+06	1.22349e+06	1.2214e+06
High	Q07954	Prolow-density lipoprotein receptor-related protein 1 OS=Homo sapiens OX=9606 GN=LRP1 PE=1 SV=2	LRP1	0	10.155	1	3	17	3	4544	504.3	5.39	16.07	3	0	89.6	117.1	93.4	0.779	0.9	0.874	0.484859	0.999928	0.904432	1.77324e+06	1.55219e+06	1.46561e+06	1.53741e+06	1.98187e+06	1.50202e+06	1.67996e+06	1.76947e+06	1.83961e+06	2.02938e+06	1.35565e+06	2.23845e+06	2.5522e+06	2.81278e+06	1.92032e+06	2.30084e+06	1.69451e+06	1.46878e+06	1.52878e+06	2.00696e+06	1.61825e+06	1.4681e+06	1.60627e+06	1.55511e+06	1.51023e+06
High	Q13740	CD166 antigen OS=Homo sapiens OX=9606 GN=ALCAM PE=1 SV=2	ALCAM	0	10.343	6	3	14	3	583	65.1	6.25	17.85	3	0	133.5	105.7	60.8	0.776	0.457	1.695	0.489741	0.552521	0.671434	2.26233e+06	2.37651e+06	2.61288e+06	2.20077e+06	2.31241e+06	2.51435e+06	2.81776e+06	2.24669e+06	1.93909e+06	2.1258e+06	1.87795e+06	2.32996e+06	1.88058e+06	1.83063e+06	1.80099e+06	1.77612e+06	1.66918e+06	1.67908e+06	1.05291e+06	1.0329e+06	1.11147e+06	990702	1.01222e+06	992335	1.66656e+06
High	P47895	Aldehyde dehydrogenase family 1 member A3 OS=Homo sapiens OX=9606 GN=ALDH1A3 PE=1 SV=2	ALDH1A3	0	45.475	25	11	121	10	512	56.1	7.25	182.02	11	1	115.3	105.9	78.8	0.776	0.708	1.118	0.489741	0.954637	0.81803	1.59616e+07	1.71818e+07	1.59061e+07	1.85246e+07	1.60481e+07	1.56348e+07	8.38373e+06	6.93913e+06	8.63338e+06	1.39383e+07	1.36112e+07	1.39515e+07	1.53938e+07	1.46728e+07	1.44357e+07	1.46819e+07	1.46055e+07	1.47714e+07	9.89332e+06	1.01382e+07	1.06637e+07	1.06907e+07	1.10415e+07	1.0912e+07	1.28892e+07
High	Q92783	Signal transducing adapter molecule 1 OS=Homo sapiens OX=9606 GN=STAM PE=1 SV=3	STAM	0.007	3.214	2	1	4	1	540	59.1	4.82	0	1	0	62.1	130.9	107	0.776	1.784	0.433	0.489741	0.554016	0.991556					108626			171779		149174	287761	373763	471205	265860	195170	326838	352005	442308	240480	179310		263617	210144		284896
High	P13645	Keratin, type I cytoskeletal 10 OS=Homo sapiens OX=9606 GN=KRT10 PE=1 SV=6	KRT10	0	211.799	56	26	798	23	584	58.8	5.21	1830.06	26	4	121.9	116.5	61.6	0.775	0.644	1.274	0.490219	0.903515	0.754796	4.28981e+08	4.29407e+08	4.27024e+08	2.9373e+08	2.84541e+08	2.80533e+08	7.15863e+08	7.18018e+08	6.95419e+08	4.55874e+08	4.54178e+08	4.82285e+08	1.84512e+08	1.80722e+08	1.74454e+08	3.93794e+08	4.09736e+08	4.18891e+08	7.94676e+08	8.18426e+08	8.34773e+08	2.09466e+08	2.11809e+08	2.10903e+08	2.06619e+08
High	P17900	Ganglioside GM2 activator OS=Homo sapiens OX=9606 GN=GM2A PE=1 SV=4	GM2A	0.001	8.824	15	3	44	3	193	20.8	5.31	79.83	3	0	106.5	110.4	83.2	0.772	0.73	1.072	0.495731	0.97018	0.835641	3.94289e+06	4.29507e+06	4.13022e+06	3.54783e+06	4.67696e+06	4.19804e+06	4.98717e+06	4.97176e+06	4.91235e+06	4.07796e+06	4.35213e+06	4.40925e+06	4.54377e+06	4.58345e+06	4.29376e+06	3.75487e+06	4.27052e+06	4.47392e+06	3.08242e+06	4.04187e+06	3.96517e+06	3.00442e+06	3.40038e+06	3.28009e+06	2.68113e+06
High	P16188	HLA class I histocompatibility antigen, A-30 alpha chain OS=Homo sapiens OX=9606 GN=HLA-A PE=1 SV=2	HLA-A	0	31.358	25	7	93	1	365	40.9	6.1	211.13	7	6	149.4	81.3	69.3	0.77	0.663	1.078	0.499169	0.926925	0.835641	1.73602e+07	1.84557e+07	1.65182e+07	1.92365e+07	1.77606e+07	1.66928e+07	1.90515e+07	2.12896e+07	1.87839e+07	8.32206e+06	8.07937e+06	8.01519e+06	1.02169e+07	1.04935e+07	8.81765e+06	9.20809e+06	1.04839e+07	9.67197e+06	1.11109e+07	1.07315e+07	7.51321e+06	7.649e+06	8.604e+06	8.24017e+06	5.52084e+06
High	P51884	Lumican OS=Homo sapiens OX=9606 GN=LUM PE=1 SV=2	LUM	0	48.01	32	9	188	9	338	38.4	6.61	290.98	9	0	77.8	115.4	106.9	0.77	1	1.037	0.499169	0.982791	0.846413	3.67375e+07	3.47564e+07	3.51541e+07	3.82987e+07	3.75988e+07	3.35172e+07	4.59993e+07	4.49529e+07	4.22556e+07	5.67393e+07	6.04779e+07	5.9422e+07	5.49602e+07	5.57688e+07	5.59866e+07	5.27497e+07	5.50743e+07	5.46555e+07	5.11227e+07	5.31248e+07	5.64361e+07	5.16684e+07	5.09635e+07	5.17063e+07	4.68062e+07
High	P61812	Transforming growth factor beta-2 OS=Homo sapiens OX=9606 GN=TGFB2 PE=1 SV=1	TGFB2	0.002	5.209	4	1	14	1	414	47.7	8.53	22.49	1	0	112.1	107.7	80.1	0.767	0.702	1.094	0.505024	0.926925	0.827968	552029	563926	634726	555103	581663	581929		689338	650219	558919	467582	662000	559505		505801	641873	407713	577093	429428	502745	428997	610170	415815	370597	242653
High	Q13421	Mesothelin OS=Homo sapiens OX=9606 GN=MSLN PE=1 SV=2	MSLN	0	29.341	13	7	60	7	630	68.9	6.38	89.61	7	0	171.5	54.5	74	0.758	0.391	1.189	0.524909	0.371658	0.789347	1.79297e+07	1.67671e+07	1.42025e+07	1.754e+07	1.66988e+07	1.72869e+07	2.00078e+07	1.90171e+07	1.53061e+07	2.45967e+06	2.13358e+06	2.22266e+06	6141394	7.05793e+06	6.46716e+06	5.05024e+06	5.49396e+06	6.58754e+06	7.5614e+06	7.13318e+06	8.53639e+06	6.01169e+06	7.74727e+06	7.45971e+06	6.73244e+06
High	P01344	Insulin-like growth factor II OS=Homo sapiens OX=9606 GN=IGF2 PE=1 SV=1	IGF2	0	14.24	14	2	50	2	180	20.1	9.32	108.49	2	0	94.5	116.8	88.7	0.752	0.873	0.87	0.5396	0.999928	0.904432	1.32801e+07	1.31214e+07	1.28503e+07	1.37825e+07	1.26577e+07	1.29183e+07	1.44182e+07	1.66921e+07	1.51738e+07	1.62151e+07	1.64462e+07	1.49137e+07	1.72066e+07	1.64408e+07	1.65609e+07	1.57464e+07	1.57617e+07	1.49496e+07	1.10327e+07	1.23134e+07	1.25907e+07	1.12457e+07	1.16727e+07	1.27712e+07	1.14535e+07
High	P15121	Aldose reductase OS=Homo sapiens OX=9606 GN=AKR1B1 PE=1 SV=3	AKR1B1	0	36.23	44	10	152	10	316	35.8	6.98	227.37	10	0	124.8	99.7	75.6	0.746	0.581	1.228	0.549071	0.842305	0.773788	3.02046e+07	3.00502e+07	2.70685e+07	3.60035e+07	4.027e+07	3.03296e+07	2.17511e+07	2.13814e+07	2.1288e+07	2.40036e+07	2.39325e+07	2.52388e+07	2.25817e+07	2.37145e+07	2.28786e+07	2.43653e+07	2.43534e+07	2.15209e+07	1.4313e+07	1.50219e+07	1.58778e+07	1.54039e+07	1.81951e+07	1.93691e+07	1.82692e+07
High	P39060	Collagen alpha-1(XVIII) chain OS=Homo sapiens OX=9606 GN=COL18A1 PE=1 SV=5	COL18A1	0	27.928	6	8	82	8	1754	178.1	6.01	113.8	8	0	84.8	122.7	92.6	0.746	1.094	0.659	0.549038	0.926925	0.980648	6.64824e+06	6.36225e+06	7.52874e+06	6.12666e+06	7.8164e+06	7.33662e+06	8.28707e+06	8.582e+06	8.53013e+06	1.07952e+07	1.03163e+07	1.06178e+07	1.17292e+07	1.07267e+07	1.14112e+07	1.07402e+07	9.68404e+06	1.01792e+07	7.21279e+06	8.01446e+06	8.90024e+06	7.82403e+06	8.36445e+06	7.62357e+06	8.17735e+06
High	P28838	Cytosol aminopeptidase OS=Homo sapiens OX=9606 GN=LAP3 PE=1 SV=3	LAP3	0.001	8.904	8	3	10	3	519	56.1	7.93	3.79	3	0	115.2	88.8	96	0.738	0.88	0.873	0.567484	0.999928	0.904432	8.98274e+06	9.74793e+06	9.54449e+06	7.34439e+06	3.39544e+06	3.99251e+06	4.12289e+06	8.03702e+06	4.56625e+06	2.10833e+06	2.97303e+06	1.73422e+06	3.15633e+06	4.91137e+06	5.1836e+06	3.1995e+06	5.38058e+06	3.52095e+06	3.44336e+06	2.92359e+06	7.10574e+06	5.69518e+06	5.66288e+06	5.38495e+06	5.35021e+06
High	Q02818	Nucleobindin-1 OS=Homo sapiens OX=9606 GN=NUCB1 PE=1 SV=4	NUCB1	0	71.305	34	16	203	16	461	53.8	5.25	358.15	16	0	102.6	114.6	82.8	0.731	0.825	0.893	0.58401	0.999928	0.890807	2.1928e+07	2.23628e+07	2.33656e+07	2.66514e+07	2.20861e+07	2.58651e+07	2.61607e+07	2.71906e+07	2.65376e+07	2.88218e+07	2.73311e+07	2.97419e+07	2.8901e+07	2.97655e+07	2.7977e+07	2.63519e+07	2.8866e+07	2.93879e+07	2.0519e+07	1.99251e+07	2.29823e+07	2.08652e+07	2.17823e+07	2.05531e+07	2.11736e+07
High	Q8WVQ1	Soluble calcium-activated nucleotidase 1 OS=Homo sapiens OX=9606 GN=CANT1 PE=1 SV=1	CANT1	0	10.212	9	4	25	4	401	44.8	6.09	14.85	4	0	148.8	88.8	62.4	0.726	0.619	1.134	0.599794	0.869259	0.817602	1.49585e+06	1.54997e+06	1.69067e+06	1.61054e+06	1.73595e+06	1.50248e+06	1.77837e+06	1.42722e+06	1.75442e+06	961371	964110	883806	789697	621015	1.13902e+06	1.59272e+06	1.48872e+06	1.4057e+06	676115	269407	694020	646136	450090	567553	1.16711e+06
High	P17301	Integrin alpha-2 OS=Homo sapiens OX=9606 GN=ITGA2 PE=1 SV=1	ITGA2	0.001	9.191	3	4	17	4	1181	129.2	5.31	9.37	4	0	99.4	115.8	84.8	0.724	0.62	1.136	0.60377	0.869259	0.816897	1.03345e+06	1.24525e+06	1.63528e+06	2.20866e+06	2.11718e+06	1.88975e+06	946165	864346	856342	979557	1.44941e+06	1.59828e+06	1.09233e+06	1.43167e+06	1.43632e+06	1.55991e+06	1.74386e+06	1.15414e+06	600661	853920	544572	1.1052e+06	1.02846e+06	1.0619e+06	1.26133e+06
High	Q9UBW8	COP9 signalosome complex subunit 7a OS=Homo sapiens OX=9606 GN=COPS7A PE=1 SV=1	COPS7A	0.002	4.111	7	2	6	2	275	30.3	8.22	5.25	2	0	0	211.8	88.2	0.724	100	0.01	0.60377	1.02527e-16	6.625e-17										707083	683835	779392	818043	944669	1.06121e+06	728196	661441	770978							256838
High	O94985	Calsyntenin-1 OS=Homo sapiens OX=9606 GN=CLSTN1 PE=1 SV=1	CLSTN1	0	110.495	35	24	351	24	981	109.7	4.91	686.21	24	0	118.5	87.2	94.3	0.723	0.621	1.186	0.605034	0.878418	0.789347	3.86801e+08	1.43493e+09	1.32317e+08	1.71361e+08	1.36025e+08	1.54459e+08	1.8923e+08	2.15364e+08	2.08173e+08	1.21007e+08	4.34656e+08	4.75646e+08	1.42311e+08	1.25561e+08	4.07943e+08	1.45004e+09	1.53045e+08	1.45662e+08	1.30785e+08	1.88187e+08	1.7468e+08	1.56547e+09	1.22414e+08	1.11273e+08	1.65592e+08
High	P35659	Protein DEK OS=Homo sapiens OX=9606 GN=DEK PE=1 SV=1	DEK	0.003	3.526	2	1	3	1	375	42.6	8.56	3.56	1	0	95.4	120.3	84.3	0.718	0.909	0.792	0.619278	0.999928	0.929762	1.74441e+06	1.58455e+06	1.77464e+06	1.42113e+06	1.96917e+06	1.33179e+06	1.75171e+06	1.66789e+06	1.56117e+06	2.10465e+06	1.8364e+06	2.10519e+06	2.26699e+06	2.24952e+06	2.18354e+06	2.01529e+06	1.91634e+06	1.9323e+06	1.33984e+06	1.61492e+06	1.47433e+06	1.52089e+06	1.45127e+06	1.55285e+06	1.43507e+06
High	O00391	Sulfhydryl oxidase 1 OS=Homo sapiens OX=9606 GN=QSOX1 PE=1 SV=3	QSOX1	0	136.495	41	26	446	26	747	82.5	8.92	942.77	26	0	125.8	103.3	70.9	0.716	0.56	1.279	0.62381	0.795292	0.753094	9.19563e+07	9.96476e+07	9.6272e+07	1.06682e+08	1.01567e+08	9.76614e+07	1.14295e+08	1.18448e+08	1.09617e+08	6.92411e+07	6.77834e+07	7.06199e+07	8.45015e+07	7.70317e+07	8.38192e+07	8.26917e+07	8.34015e+07	8.43372e+07	5.85847e+07	5.96912e+07	6.02965e+07	5.87149e+07	5.17554e+07	5.72553e+07	5.06015e+07
High	P34096	Ribonuclease 4 OS=Homo sapiens OX=9606 GN=RNASE4 PE=1 SV=3	RNASE4	0.001	8.104	16	2	24	2	147	16.8	9.03	24.44	2	0	123.2	101.9	74.9	0.712	0.614	1.202	0.632152	0.865002	0.786	1.81815e+06	1.83766e+06	1.93284e+06	2.37365e+06	2.31042e+06	2.12367e+06	2.16717e+06	2.62389e+06	2.15781e+06	1.79268e+06	1.73968e+06	1.99668e+06	1.97564e+06	1.83439e+06	1.96449e+06	1.74265e+06	2.02547e+06	1.64105e+06	1.53365e+06	1.35683e+06	1.66871e+06	1.25331e+06	1.37011e+06	1.3169e+06	1.21446e+06
High	P54920	Alpha-soluble NSF attachment protein OS=Homo sapiens OX=9606 GN=NAPA PE=1 SV=3	NAPA	0.001	9.042	9	2	21	2	295	33.2	5.36	34.36	2	0	72.8	146.4	80.8	0.707	1.018	1.055	0.643942	0.997156	0.841224	605308	263767	549133	738724	562118	566387	1.19025e+06	1.34629e+06	1.33968e+06	1.0998e+06	936621	1.16405e+06	1.12854e+06	1.18941e+06	1.64945e+06	1.13931e+06	1.32925e+06	1.10633e+06	592739	584633	883031	640276	629113	575731	616162
High	O14786	Neuropilin-1 OS=Homo sapiens OX=9606 GN=NRP1 PE=1 SV=3	NRP1	0.001	6.001	2	2	23	2	923	103.1	5.88	17.94	2	0	87	125.8	87.2	0.705	0.888	0.794	0.651957	0.999928	0.929762	765717	1.1398e+06	677967	428087	1.3143e+06	1.02722e+06	1.39564e+06	1.1777e+06	1.25337e+06	1.46583e+06	1.71537e+06	1.75644e+06	1.64849e+06	1.38354e+06	1.48617e+06	1.18516e+06	1.30574e+06	1.4561e+06	604337	973017	805628	992408	1.03138e+06	1.10548e+06	918224
High	P23526	Adenosylhomocysteinase OS=Homo sapiens OX=9606 GN=AHCY PE=1 SV=4	AHCY	0	39.164	22	9	140	9	432	47.7	6.34	277.5	9	0	89.3	125.2	85.5	0.705	0.93	0.761	0.652013	0.999928	0.93941	1.61818e+07	1.7072e+07	1.63316e+07	1.77065e+07	1.91438e+07	1.77833e+07	1.30823e+07	1.34433e+07	1.45637e+07	2.17497e+07	2.09536e+07	2.1981e+07	2.4026e+07	2.29102e+07	2.18462e+07	2.47709e+07	2.51537e+07	2.49375e+07	1.47143e+07	1.60706e+07	1.56703e+07	1.56467e+07	1.54393e+07	1.57507e+07	1.48173e+07
High	Q12907	Vesicular integral-membrane protein VIP36 OS=Homo sapiens OX=9606 GN=LMAN2 PE=1 SV=1	LMAN2	0	14.62	15	4	17	4	356	40.2	6.95	36.98	4	0	122.9	95.5	81.5	0.7	0.624	1.122	0.664278	0.869259	0.81803	583381	662654	750369	785883	1.25162e+06	1.18344e+06	965728	997020	887838		470235	1.05696e+06	807439	886379	823945	736440	752504	750519	293926	294141	567450	490369	640193	667192	704101
High	P05155	Plasma protease C1 inhibitor OS=Homo sapiens OX=9606 GN=SERPING1 PE=1 SV=2	SERPING1	0.002	6.358	3	2	50	2	500	55.1	6.55	55.61	2	0	126	105	69	0.697	0.559	1.317	0.671239	0.795292	0.739946	7.33912e+06	9.0119e+06	9.74613e+06	1.06684e+07	1.26302e+07	1.18558e+07	1.46206e+07	1.71784e+07	1.5351e+07	7.87404e+06	9.87515e+06	1.18813e+07	1.00001e+07	1.1427e+07	1.01298e+07	6.70404e+06	8.35534e+06	8.08911e+06	3.42305e+06	6.49645e+06	7.2259e+06	5.04852e+06	6.7291e+06	6.84748e+06	6.12035e+06
High	P42330	Aldo-keto reductase family 1 member C3 OS=Homo sapiens OX=9606 GN=AKR1C3 PE=1 SV=4	AKR1C3	0.001	8.812	9	3	18	3	323	36.8	7.94	35.39	3	0	46.1	150.8	103.1	0.697	1.754	0.411	0.671239	0.518935	0.988207	872265	647663	781045	1.16668e+06	1.09065e+06	1.24135e+06	457969	453664	587910	3.51917e+06	3.66943e+06	3.70631e+06	2.57607e+06	2.29532e+06	2.31523e+06	2.42598e+06	2.55482e+06	2.61025e+06	1.74386e+06	1.94777e+06	1.64305e+06	1.74619e+06	1.79659e+06	1.62769e+06	1.84964e+06
High	Q9UNN8	Endothelial protein C receptor OS=Homo sapiens OX=9606 GN=PROCR PE=1 SV=1	PROCR	0.002	4.569	11	2	6	2	238	26.7	7.18	3.99	2	0	130	99.9	70.1	0.696	0.563	1.283	0.676173	0.80678	0.752357	3.81907e+06	3.32174e+06	2.70995e+06	2.96094e+06	3.38049e+06	3.1625e+06	3.47693e+06	3.02937e+06	3.3687e+06	2.77019e+06	2.60716e+06	2.95311e+06	2622886	2.1914e+06	1.96045e+06	2.55379e+06	2.38459e+06	2.6687e+06	1.58823e+06	1.98759e+06	1.79171e+06	1.57534e+06	1.62383e+06	1.94864e+06	1.80047e+06
High	P04066	Tissue alpha-L-fucosidase OS=Homo sapiens OX=9606 GN=FUCA1 PE=1 SV=4	FUCA1	0.002	4.421	3	2	5	2	466	53.7	6.84	3.73	2	0	116	125	58.9	0.693	0.738	0.94	0.686165	0.955832	0.868445	526726	707357	717234	571555	688653	543691	628472	733463	559787	690220	701164	599335	677409	622696	747710	752557	520909	562949	267550	286011	452659	151528	446897	319281	484177
High	P61604	10 kDa heat shock protein, mitochondrial OS=Homo sapiens OX=9606 GN=HSPE1 PE=1 SV=2	HSPE1	0.001	8.641	33	3	12	3	102	10.9	8.92	30.02	3	0	82.5	129.9	87.6	0.691	0.827	0.872	0.690134	0.999928	0.904432	5.61024e+06	4.77194e+06	3.9137e+06	8.64584e+06	8.03058e+06	8.28614e+06		1.09522e+06		8.92267e+06	9.55172e+06	7.73038e+06	6.19199e+06	5.56303e+06	5.71077e+06	7.51357e+06	7.54515e+06	7.26749e+06	4.83281e+06	4.38708e+06	4.74637e+06	6.0183e+06	5.0664e+06	4.89987e+06	6.39495e+06
High	P11279	Lysosome-associated membrane glycoprotein 1 OS=Homo sapiens OX=9606 GN=LAMP1 PE=1 SV=3	LAMP1	0.009	2.733	2	1	6	1	417	44.9	8.75	11.4	1	0	181.3	70.4	48.3	0.689	0.319	2.326	0.692587	0.143075	0.414144	2.65141e+06	2.59855e+06	2.33267e+06	2.63848e+06	2.53559e+06	2.45309e+06	1.47508e+06	1.50403e+06	1.50677e+06	947218	1.15789e+06	897931	959459	1.04265e+06	984828	1.02135e+06	1.0816e+06	1.11711e+06	802331	618723	675810	645051	670452	625080	713572
High	Q9Y4L1	Hypoxia up-regulated protein 1 OS=Homo sapiens OX=9606 GN=HYOU1 PE=1 SV=1	HYOU1	0	24.81	9	7	67	7	999	111.3	5.22	54.49	7	0	155.8	97.1	47	0.689	0.476	1.55	0.692852	0.615764	0.694764	8.81129e+06	8.6941e+06	8.82441e+06	9.67947e+06	9.2331e+06	9.87408e+06	5.75619e+06	5.40796e+06	4.57594e+06	5.53405e+06	5.60106e+06	5.77856e+06	4.93493e+06	4.74365e+06	5.22055e+06	5.11494e+06	5.65029e+06	5.49203e+06	2.51402e+06	2.54187e+06	2.14423e+06	1.74329e+06	2.93655e+06	2.65801e+06	4.01316e+06
High	P39748	Flap endonuclease 1 OS=Homo sapiens OX=9606 GN=FEN1 PE=1 SV=1	FEN1	0	15.02	17	5	31	5	380	42.6	8.62	38.4	5	0	112.9	82.4	104.7	0.689	0.931	1.393	0.692587	0.999928	0.72335	2.89022e+07	2.80966e+07	2.71968e+07	2.84279e+07	3.01447e+07	2.91918e+07	2.84817e+07	3.02262e+07	3.0184e+07	1.88273e+07	1.7932e+07	1.77978e+07	2.20647e+07	2.17397e+07	2.13695e+07	2.13193e+07	2.26635e+07	2.12914e+07	2.5022e+07	2.58242e+07	3.05794e+07	2.60668e+07	2.88058e+07	2.78707e+07	2.70785e+07
High	P60903	Protein S100-A10 OS=Homo sapiens OX=9606 GN=S100A10 PE=1 SV=2	S100A10	0.002	4.936	18	2	56	2	97	11.2	7.37	61.37	2	0	144.6	93.4	62	0.688	0.549	1.205	0.694549	0.783969	0.785704	1.20498e+07	1.3226e+07	1.37236e+07	1.44708e+07	1.37384e+07	1.35256e+07	5.90749e+06	5.87022e+06	5.76943e+06	9.57883e+06	9.41961e+06	1.18547e+07	7.71634e+06	9.02328e+06	8.49588e+06	8.54358e+06	9.21381e+06	7.99771e+06	4.56332e+06	4.75232e+06	5.2887e+06	5.6659e+06	6.71992e+06	5.50335e+06	8.24976e+06
High	P55287	Cadherin-11 OS=Homo sapiens OX=9606 GN=CDH11 PE=2 SV=2	CDH11	0.001	7.546	3	2	17	2	796	87.9	4.91	2.37	2	0	67.5	137	95.5	0.681	1.287	0.511	0.71343	0.845548	0.998056	1.23331e+06	1.13093e+06	1.24021e+06	1.40065e+06	1.22204e+06	1.31706e+06	1.66887e+06	1.16481e+06	1.69728e+06	2.90449e+06	2.75473e+06	2.92437e+06	2.83574e+06	2.67321e+06	2.44726e+06	2.51818e+06	2.63038e+06	2.47948e+06	1.76255e+06	1.77231e+06	1.69771e+06	1.87568e+06	1.73149e+06	1.86285e+06	1.71672e+06
High	O94907	Dickkopf-related protein 1 OS=Homo sapiens OX=9606 GN=DKK1 PE=1 SV=1	DKK1	0	16.166	22	4	35	4	266	28.7	8.4	30.08	4	0	44.6	161.4	94	0.678	1.306	0.494	0.719144	0.851853	0.996519	758953	663349	851972	638421	1.18812e+06	721179	1.06827e+06	1.05779e+06	931735	3.08076e+06	2.74677e+06	2.40873e+06	3.31999e+06	2.79209e+06	2.96325e+06	2.68294e+06	2.76558e+06	2.69207e+06	1.48476e+06	1.48897e+06	1.2971e+06	1.63431e+06	1.77741e+06	1.49138e+06	1.27383e+06
High	Q9H254	Spectrin beta chain, non-erythrocytic 4 OS=Homo sapiens OX=9606 GN=SPTBN4 PE=1 SV=2	SPTBN4	0	10.367	1	2	68	1	2564	288.8	6.01	124.71	2	0	147.2	90.1	62.6	0.677	0.407	1.641	0.719829	0.399887	0.680972	3.07471e+06	3.13484e+06	3.31739e+06	3.31053e+06	3.70624e+06	3.24895e+06	3.60401e+06	3.5451e+06	3.6815e+06	2.232e+06	1.83527e+06	1.87334e+06	1915888	2.1178e+06	2.02672e+06	2.21343e+06	2.07195e+06	2.37459e+06	1.40939e+06	1.62574e+06	1.64315e+06	1.24317e+06	1.27494e+06	1.2969e+06	1.15806e+06
High	P35908	Keratin, type II cytoskeletal 2 epidermal OS=Homo sapiens OX=9606 GN=KRT2 PE=1 SV=2	KRT2	0	208.546	65	36	731	26	639	65.4	8	1292.22	36	6	117.1	123.6	59.3	0.677	0.589	1.229	0.720326	0.851853	0.773508	1.68017e+08	1.71861e+08	1.72264e+08	1.1777e+08	1.16823e+08	1.10873e+08	3.40533e+08	3.47764e+08	3.46255e+08	2.04524e+08	2.04135e+08	2.0875e+08	7.57353e+07	7.53509e+07	7.61611e+07	1.81485e+08	1.87582e+08	1.81006e+08	2.37135e+08	2.20274e+08	2.46211e+08	8.68911e+07	9.02865e+07	8.70839e+07	8.32543e+07
High	P31939	Bifunctional purine biosynthesis protein PURH OS=Homo sapiens OX=9606 GN=ATIC PE=1 SV=3	ATIC	0	27.195	20	9	61	9	592	64.6	6.71	82.58	9	0	141.1	104	54.9	0.67	0.549	1.244	0.734646	0.783969	0.76627	7.88928e+06	7.07431e+06	7.51007e+06	8.8262e+06	8.1019e+06	8.04315e+06	3.83387e+06	4.1035e+06	3.17987e+06	4.30151e+06	4.82858e+06	5.03372e+06	5.61429e+06	5.53799e+06	5.15807e+06	5.71854e+06	6.20561e+06	6.13705e+06	2.86608e+06	3.33073e+06	2.20104e+06	2.5799e+06	2.92275e+06	3.56737e+06	4.32106e+06
High	P61086	Ubiquitin-conjugating enzyme E2 K OS=Homo sapiens OX=9606 GN=UBE2K PE=1 SV=3	UBE2K	0.002	6.782	23	2	5	2	200	22.4	5.44	0	2	0	97.7	112	90.3	0.67	0.924	0.725	0.734646	0.999928	0.946816									430228	725362	414963	258333		792409	768329	493289	436665	593646	397536
High	Q71DI3	Histone H3.2 OS=Homo sapiens OX=9606 GN=HIST2H3A PE=1 SV=3	HIST2H3A; HIST2H3C; HIST2H3D	0	24.078	34	3	39	1	136	15.4	11.27	75.24	3	0	20.8	260.7	18.5	0.67	1.229	0.623	0.734646	0.895517	0.987338	148657		203866	3.71836e+06	2.43244e+06	5.3677e+06	338058			3.33603e+06	3.20233e+06	3.36532e+06	1.57526e+06	7.11841e+06	4.23885e+06	3.95977e+06	6.88449e+06	5.21696e+06	313728		248990	494787	487095	398951	404712
High	P13010	X-ray repair cross-complementing protein 5 OS=Homo sapiens OX=9606 GN=XRCC5 PE=1 SV=3	XRCC5	0	19.025	13	7	36	7	732	82.7	5.81	19.32	7	0	130.1	120.6	49.2	0.669	0.692	1.026	0.735349	0.926925	0.847781	3.3312e+06	3.72492e+06	3.51658e+06	3.78577e+06	2.89558e+06	3.74819e+06	1.79206e+06	1.18053e+06	1.00366e+06	3.25891e+06	2.65118e+06	3.48536e+06	3.19794e+06	3.42151e+06	2.91097e+06	3.3458e+06	3.45118e+06	2.87135e+06	1.19878e+06	1.16868e+06	1.44879e+06	1.51224e+06	1.33052e+06	1.11522e+06	2.29856e+06
High	Q9NP84	Tumor necrosis factor receptor superfamily member 12A OS=Homo sapiens OX=9606 GN=TNFRSF12A PE=1 SV=1	TNFRSF12A	0	13.151	29	3	54	3	129	13.9	8.95	59.98	3	0	104.1	118.2	77.7	0.669	0.71	0.948	0.73548	0.955832	0.868445	7.06955e+06	7.56609e+06	6.92799e+06	7.71471e+06	8.36817e+06	7.40112e+06	9.41598e+06	1.00733e+07	9.20264e+06	8.87165e+06	8.31152e+06	9.86978e+06	8.76047e+06	8.55797e+06	9.64227e+06	8.18854e+06	8.20605e+06	8.5773e+06	5.1041e+06	6.17602e+06	5.68125e+06	5.76724e+06	6.93542e+06	5.55105e+06	5.22093e+06
High	O95197	Reticulon-3 OS=Homo sapiens OX=9606 GN=RTN3 PE=1 SV=2	RTN3	0.001	5.598	1	1	8	1	1032	112.5	4.96	1.7	1	0	109.6	116.6	73.9	0.662	0.779	0.93	0.761798	0.997156	0.873885	1.9798e+06	1.93463e+06	2.05806e+06	2.09904e+06	1.92209e+06	2.00275e+06	882865	780172	801871	2.05728e+06	1.89755e+06	2.05702e+06	2.1292e+06	2.106e+06	1.95399e+06	2.01803e+06	2.22292e+06	2.20033e+06	1.04421e+06	1.21972e+06	1.29221e+06	1.46906e+06	1.32363e+06	1.33505e+06	1.74387e+06
High	Q92804	TATA-binding protein-associated factor 2N OS=Homo sapiens OX=9606 GN=TAF15 PE=1 SV=1	TAF15	0.001	7.71	4	2	15	2	592	61.8	8.02	30.69	2	0	93.3	124.9	81.8	0.661	0.869	0.747	0.761798	0.999928	0.941135				2.21292e+06	1.69913e+06	1.78287e+06				2.50243e+06	2.34918e+06	2.52927e+06	2.62883e+06	2.33225e+06	2.38675e+06	2.36027e+06	2.29809e+06	2.4351e+06	1.37176e+06	1.71776e+06	1.56423e+06		1.57602e+06	1.54878e+06	1.47578e+06
High	Q9Y2B0	Protein canopy homolog 2 OS=Homo sapiens OX=9606 GN=CNPY2 PE=1 SV=1	CNPY2	0.003	3.87	9	1	5	1	182	20.6	4.92	0	1	0	121.8	108.5	69.7	0.66	0.572	1.161	0.762947	0.828069	0.805997	272968	462991	352035	364851	369550	370809			184078	326731	305261			300754	259162	351321	303288	313789							201524
High	Q15063	Periostin OS=Homo sapiens OX=9606 GN=POSTN PE=1 SV=2	POSTN	0	111.318	38	21	210	21	836	93.3	7.53	510.31	21	0	54	144.6	101.4	0.66	1.636	0.581	0.762947	0.554016	0.99185	1.80374e+07	1.66733e+07	1.73422e+07	1.90505e+07	1.7526e+07	1.36481e+07	1.95052e+07	2.12891e+07	1.76841e+07	4.49534e+07	4.89543e+07	4.63393e+07	4.69712e+07	4.79641e+07	4.69098e+07	4.4366e+07	5.02033e+07	4.98472e+07	3.24467e+07	2.95438e+07	3.47873e+07	3.0287e+07	3.29456e+07	4.01942e+07	3.74572e+07
High	Q9Y3C6	Peptidyl-prolyl cis-trans isomerase-like 1 OS=Homo sapiens OX=9606 GN=PPIL1 PE=1 SV=1	PPIL1	0.003	3.755	10	1	8	1	166	18.2	7.99	7.15	1	0	0	176.2	123.8	0.658	100	0.01	0.768186	1.02527e-16	6.625e-17										599983	599882	1.03028e+06	830796	802745	707960	832266	646037	679396	547170	376371	477655	491353	689125	624610	280017
High	Q9HB40	Retinoid-inducible serine carboxypeptidase OS=Homo sapiens OX=9606 GN=SCPEP1 PE=1 SV=1	SCPEP1	0.001	6.012	4	2	6	2	452	50.8	5.81	8.34	2	0	169	74.4	56.6	0.656	0.355	1.897	0.776903	0.268487	0.588575	7.12476e+06	7.39973e+06	6.76389e+06	6.39143e+06	6.5728e+06	6.68519e+06	7.2162e+06	7.28089e+06	7.03087e+06	3.24337e+06	3.13745e+06	2.91148e+06	2.32732e+06	3.04879e+06	2.57526e+06	3.71972e+06	4.01176e+06	3.32267e+06	2.69423e+06	2.50904e+06	2.32896e+06	2.37064e+06	1.95758e+06	1.94997e+06	1.47454e+06
High	Q8WUM4	Programmed cell death 6-interacting protein OS=Homo sapiens OX=9606 GN=PDCD6IP PE=1 SV=1	PDCD6IP	0	23.821	10	6	29	6	868	96	6.52	41.7	6	0	89.9	129.9	80.2	0.654	0.654	1.097	0.779812	0.904018	0.82689	2.68641e+06	2.49261e+06	2.62578e+06	3.37105e+06	2.89476e+06	2.86017e+06	2.43635e+06	2.36873e+06	2.26315e+06	3.79268e+06	3.51527e+06	3.96791e+06	3.49513e+06	4.20011e+06	4.47231e+06	4.11962e+06	3.76662e+06	2.6389e+06	1.44836e+06	1.69134e+06	1.91918e+06	3.46476e+06	2.5991e+06	1.60231e+06	1.90231e+06
High	Q13098	COP9 signalosome complex subunit 1 OS=Homo sapiens OX=9606 GN=GPS1 PE=1 SV=4	GPS1	0.001	8.507	8	3	14	3	491	55.5	6.74	17.76	3	0	106.3	121.8	71.9	0.654	0.625	1.007	0.779812	0.869259	0.848648	1.05892e+06	1.87404e+06	1.28828e+06	1.77052e+06	1.69585e+06	1.64824e+06	2.45204e+06	2.07129e+06	1.96148e+06		668442	672581	1333719	2.06241e+06	1.94282e+06	1.98037e+06	1.84049e+06	2.33498e+06	1.14731e+06	798965	1.20377e+06	974874	1.36848e+06	1.29378e+06	1.36369e+06
High	O60701	UDP-glucose 6-dehydrogenase OS=Homo sapiens OX=9606 GN=UGDH PE=1 SV=1	UGDH	0	27.726	23	9	35	9	494	55	7.12	26	9	0	104.1	140.6	55.3	0.65	0.646	1.056	0.787443	0.900032	0.841224	3.70583e+06	4.00131e+06	1.94263e+06	6.87362e+06	6.51764e+06	5.0562e+06	1.01629e+06	1.0637e+06	474833	6.06892e+06	6.30442e+06	4.83631e+06	2.89487e+06	5.32682e+06	3.43173e+06	6.30255e+06	5.00757e+06	3.35398e+06	2.06781e+06	1.47172e+06	979657	2.4625e+06	1.96832e+06	1.62878e+06	2.52948e+06
High	O43291	Kunitz-type protease inhibitor 2 OS=Homo sapiens OX=9606 GN=SPINT2 PE=1 SV=2	SPINT2	0	11.817	16	3	19	3	252	28.2	8.29	16.47	3	0	177.3	67.2	55.6	0.648	0.342	1.776	0.789713	0.240634	0.636117	2.86347e+06	3.30648e+06	3.31429e+06	3.24032e+06	4.25808e+06	3.7006e+06	5.19934e+06	4.70457e+06	4.31129e+06	1.42692e+06	1.36434e+06	1.59049e+06	1.40199e+06	1.66719e+06	1.40027e+06	830839	1.18288e+06	1.10609e+06	1.00695e+06	1.16018e+06	1.2178e+06	830068	924560	1.0121e+06	887265
High	P48723	Heat shock 70 kDa protein 13 OS=Homo sapiens OX=9606 GN=HSPA13 PE=1 SV=1	HSPA13	0	18.213	13	5	38	5	471	51.9	5.76	56.95	5	0	127.9	111.6	60.5	0.648	0.552	1.234	0.789713	0.785266	0.771416	5.17215e+06	5.67516e+06	4.9392e+06	4.67737e+06	5.59007e+06	4.33759e+06	6.26375e+06	5.47605e+06	6.28457e+06	4.62206e+06	4.69782e+06	4.89081e+06	4.7669e+06	4.04942e+06	4.18985e+06	4.51582e+06	4.5693e+06	4.26642e+06	2.44713e+06	2.12939e+06	2.65788e+06	2.25421e+06	2.2201e+06	2.45125e+06	2.24144e+06
High	P04792	Heat shock protein beta-1 OS=Homo sapiens OX=9606 GN=HSPB1 PE=1 SV=2	HSPB1	0	35.244	40	7	125	7	205	22.8	6.4	217.03	7	0	131.2	94.2	74.6	0.647	0.696	0.91	0.790065	0.940638	0.88225	3.18628e+07	3.01118e+07	3.20847e+07	3.63822e+07	3.11686e+07	2.82054e+07	1.32882e+07	1.71652e+07	1.69191e+07	2.38901e+07	2.44398e+07	2.80877e+07	2.2022e+07	2.10158e+07	3.10298e+07	2.23677e+07	2.08193e+07	2.2376e+07	1.85406e+07	1.78021e+07	1.79129e+07	9.86535e+06	1.15775e+07	1.14938e+07	1.77262e+07
High	Q9P2B2	Prostaglandin F2 receptor negative regulator OS=Homo sapiens OX=9606 GN=PTGFRN PE=1 SV=2	PTGFRN	0.001	8.379	4	3	13	3	879	98.5	6.61	14.4	3	0	66.8	148.3	84.9	0.647	1.213	0.557	0.790065	0.904018	0.99185	643825	609453	756488	425623	678729	606487	495121	543161	780113	1.34666e+06	997376	1.43103e+06	1.51856e+06	1.70497e+06	1.48657e+06	1.18654e+06	1.26216e+06	1.4197e+06	632611	645205	739421	627907	878214	792272	706551
High	P11047	Laminin subunit gamma-1 OS=Homo sapiens OX=9606 GN=LAMC1 PE=1 SV=3	LAMC1	0	146.61	25	32	364	32	1609	177.5	5.12	532.28	32	0	58.9	152.7	88.3	0.643	1.448	0.444	0.79568	0.702588	0.99185	1.82926e+07	2.11593e+07	1.84584e+07	2.03346e+07	1.94588e+07	1.91142e+07	2.26858e+07	2.27351e+07	2.0475e+07	5.04104e+07	4.92646e+07	5.28427e+07	5.12818e+07	5.07646e+07	5.07749e+07	4.66326e+07	4.56153e+07	4.5723e+07	2.70937e+07	2.84783e+07	3.14297e+07	2.90715e+07	3.05564e+07	2.91657e+07	2.96748e+07
High	P02794	Ferritin heavy chain OS=Homo sapiens OX=9606 GN=FTH1 PE=1 SV=2	FTH1	0	13.847	22	4	61	4	183	21.2	5.55	40.63	4	0	115.2	113	71.8	0.641	0.635	1.015	0.800265	0.892868	0.848648	7.43626e+06	7.84044e+06	7.58275e+06	8.13742e+06	7.32719e+06	7.47976e+06	7.09576e+06	6.92605e+06	6.606e+06	6.30172e+06	6.76966e+06	7.09527e+06	8.74991e+06	8.08991e+06	7.67314e+06	7.14619e+06	7.33621e+06	7.73538e+06	4.86547e+06	4.50335e+06	4.6601e+06	4.40023e+06	4.88065e+06	4.43191e+06	4.72978e+06
High	P45880	Voltage-dependent anion-selective channel protein 2 OS=Homo sapiens OX=9606 GN=VDAC2 PE=1 SV=2	VDAC2	0	10.413	21	4	19	4	294	31.5	7.56	28.72	4	0	142	106.4	51.6	0.64	0.497	1.415	0.803961	0.637972	0.709519	2.82417e+06	2.75102e+06	3.08756e+06	3.07834e+06	2.6769e+06	3.07125e+06	866457	1.03885e+06	472767	2.16388e+06	2.41329e+06	1.8363e+06	1.91537e+06	1.88484e+06	1.73454e+06	2.02414e+06	2.41431e+06	2.11586e+06	871570	708346	818167	1.16915e+06	1.02553e+06	646619	1.33185e+06
High	P06703	Protein S100-A6 OS=Homo sapiens OX=9606 GN=S100A6 PE=1 SV=1	S100A6	0.002	6.994	17	2	140	2	90	10.2	5.48	128.63	2	0	128.5	103.9	67.7	0.639	0.572	1.103	0.804658	0.822328	0.826576	1.23513e+08	1.02972e+08	1.30323e+08	1.37988e+08	1.3501e+08	1.30668e+08	7.92066e+07	9.60759e+07	8.61216e+07	9.21925e+07	1.02595e+08	9.66529e+07	1.12778e+08	1.02346e+08	1.07288e+08	9.98542e+07	1.03543e+08	9.98405e+07	5.71345e+07	5.99315e+07	5.50888e+07	6.28616e+07	6.50685e+07	6.75069e+07	6.87654e+07
High	Q9HC38	Glyoxalase domain-containing protein 4 OS=Homo sapiens OX=9606 GN=GLOD4 PE=1 SV=1	GLOD4	0.002	6.495	6	2	16	2	313	34.8	5.6	20.52	2	0	93.5	114.5	92	0.637	0.934	0.676	0.812625	0.999928	0.972231				877610	853869	643583	947083		685267	1.21026e+06	1.38304e+06	1.47493e+06			962954	1.00083e+06		1.0307e+06		756534	880206	625375	570677	566155	801407
High	P08603	Complement factor H OS=Homo sapiens OX=9606 GN=CFH PE=1 SV=4	CFH	0	40.617	13	12	74	12	1231	139	6.61	73.68	12	0	59.3	150.4	90.3	0.636	1.621	0.446	0.816777	0.590241	0.99185	1.75964e+06	2.76121e+06	2.75109e+06	1.8394e+06	2.11474e+06	1.82988e+06	2.88832e+06	3.31334e+06	2.96605e+06	7.59632e+06	7.78417e+06	8.30995e+06	7.35812e+06	6.97635e+06	6.57072e+06	6.48953e+06	6.04197e+06	6.17408e+06	4.2752e+06	4.47257e+06	4.67715e+06	4.5383e+06	3.5914e+06	4.18631e+06	3.98184e+06
High	Q13616	Cullin-1 OS=Homo sapiens OX=9606 GN=CUL1 PE=1 SV=2	CUL1	0.002	4.525	3	2	4	2	776	89.6	8	5.22	2	0	60.1	149.6	90.3	0.633	1.368	0.45	0.823499	0.845548	0.99185			259111	326901		228310				530914	497219	512089	655621	661673	743813	706718	682667	507636	307233	261018	418564	447271	603669
High	P07384	Calpain-1 catalytic subunit OS=Homo sapiens OX=9606 GN=CAPN1 PE=1 SV=1	CAPN1	0	13.884	8	6	22	6	714	81.8	5.67	11.08	6	0	92.7	138.8	68.5	0.632	0.773	0.801	0.823499	0.997156	0.922689	2.53426e+06	2.82006e+06	2.18448e+06	3.60378e+06	2.94484e+06	1.95098e+06	1.49449e+06	1.88338e+06	1.61471e+06	3.48378e+06	3.32382e+06	3.59037e+06	3.59189e+06	3.79286e+06	3.80246e+06	3.27332e+06	3.86386e+06	3.90887e+06	1.16724e+06	1.25082e+06	1.48282e+06	2.08307e+06	1.31177e+06	2.02997e+06	1.59986e+06
High	P00403	Cytochrome c oxidase subunit 2 OS=Homo sapiens OX=9606 GN=MT-CO2 PE=1 SV=1	COX2	0.002	4.298	7	2	10	2	227	25.5	4.82	16.89	2	0	190.8	86.6	22.6	0.631	0.33	2.037	0.823499	0.187559	0.530173	2.51064e+06	2.3848e+06	2.84488e+06	2.50559e+06	2.50033e+06	2.96636e+06	263984		157682	869982	528313	1.04108e+06	1.13737e+06	625606	1.23908e+06	710417	1.4507e+06	1.42892e+06					106205		831018
High	P08572	Collagen alpha-2(IV) chain OS=Homo sapiens OX=9606 GN=COL4A2 PE=1 SV=4	COL4A2	0	28.065	6	7	50	7	1712	167.4	8.66	50.36	7	0	19.6	168.1	112.4	0.631	1.09	0.955	0.823499	0.936362	0.865792	1.03845e+06	1.72711e+06	1.0911e+06	1.08107e+06	1.02029e+06	805602	1.6099e+06	1.64172e+06	1.48934e+06	9.37316e+06	9.09903e+06	1.03815e+07	1.10968e+07	9.90868e+06	1.02986e+07	8.52624e+06	9.50041e+06	8.68461e+06	6.08838e+06	6.26239e+06	6.7679e+06	6.51489e+06	6.26686e+06	6.16199e+06	5.99081e+06
High	Q13011	Delta(3,5)-Delta(2,4)-dienoyl-CoA isomerase, mitochondrial OS=Homo sapiens OX=9606 GN=ECH1 PE=1 SV=2	ECH1	0	10.599	13	4	15	4	328	35.8	8	24.04	4	0	97.5	145.5	57	0.629	0.484	1.324	0.825581	0.625068	0.736503	2.43585e+06	1.07016e+06	1.03981e+06	2.76342e+06	2.26719e+06	2.37781e+06	552052	468254	588923	1.59693e+06	1.34872e+06	1.73143e+06	1.3151e+06	1.24457e+06	1.41372e+06	1.67004e+06	1.60572e+06	1.71094e+06	654855	805956		625558	808565	620075	212534
High	P68366	Tubulin alpha-4A chain OS=Homo sapiens OX=9606 GN=TUBA4A PE=1 SV=1	TUBA4A	0	131.179	55	21	470	6	448	49.9	5.06	938.01	21	16	96	127.5	76.6	0.626	0.869	0.699	0.832954	0.999928	0.960633	7.69543e+07	8.36891e+07	8.12649e+07	8.42277e+07	8.41e+07	8.86529e+07	4.56897e+07	5.28623e+07	4.52029e+07	9.15677e+07	1.00204e+08	9.67686e+07	1.07939e+08	1.09342e+08	1.03741e+08	1.06465e+08	1.21212e+08	1.11637e+08	5.69887e+07	5.64088e+07	5.86857e+07	6.12195e+07	6.4835e+07	7.53859e+07	8.213e+07
High	Q9Y285	Phenylalanine--tRNA ligase alpha subunit OS=Homo sapiens OX=9606 GN=FARSA PE=1 SV=3	FARSA	0.001	6.014	5	2	3	2	508	57.5	7.8	2.73	2	0	134.9	95.3	69.8	0.625	0.463	1.341	0.833159	0.552521	0.736065	578552	421705	647898	690683	605841	735517	973735	832043	654459	379051	343558	612395	571740	629834	481639	523437	488175	477015	302411	462305	382620	268136	357156	357856	283484
High	P50452	Serpin B8 OS=Homo sapiens OX=9606 GN=SERPINB8 PE=1 SV=2	SERPINB8	0.001	8.101	7	3	31	1	374	42.7	5.57	47.61	3	1	88.4	147.9	63.7	0.624	0.724	0.825	0.833159	0.949467	0.917923	621869	764218	378343	1.08146e+06	687732	744315	796120	827785	786453	953837	758169	1.06451e+06	1.23817e+06	1.2547e+06	1.24615e+06	1.2158e+06	1.47292e+06	1.41103e+06	752639	274082	704895	495448	320701	749714	536380
High	P14543	Nidogen-1 OS=Homo sapiens OX=9606 GN=NID1 PE=1 SV=3	NID1	0	36.106	14	11	51	11	1247	136.3	5.29	70.61	11	0	12.6	189.5	97.9	0.618	2.803	0.244	0.844169	0.0752139	0.841781	490965	369203	672081	419046	558136	373075	499737	654870	547784	7.76471e+06	7.37036e+06	7.3771e+06	9.01853e+06	7.57553e+06	8.75851e+06	7.18094e+06	7.05667e+06	6.80121e+06	2.84573e+06	2.78371e+06	3.33679e+06	3.93665e+06	3.66149e+06	3.80949e+06	3.86303e+06
High	Q9Y5X9	Endothelial lipase OS=Homo sapiens OX=9606 GN=LIPG PE=1 SV=1	LIPG	0.002	4.433	3	1	5	1	500	56.8	7.93	2.67	1	0	0	180.8	119.2	0.615	100	0.01	0.853051	1.02527e-16	6.625e-17										372452	607132	649051	554993	274605	541332	576214	734191	685066	420736	405364		318606	330686	269837	400165
High	Q92598	Heat shock protein 105 kDa OS=Homo sapiens OX=9606 GN=HSPH1 PE=1 SV=1	HSPH1	0	33.291	15	10	47	8	858	96.8	5.39	66.77	10	0	103.7	126	70.3	0.614	0.662	0.944	0.856414	0.919368	0.868445	3.94296e+06	4.11112e+06	3.40634e+06	4.3771e+06	4.18944e+06	4.38852e+06	3.11348e+06	2.91701e+06	2.69899e+06	4.90383e+06	5.49145e+06	5.58978e+06	6.03603e+06	4.72327e+06	4.79413e+06	4.55518e+06	4.17186e+06	5.63981e+06	1.9283e+06	2.07465e+06	2.7129e+06	2.67394e+06	2.39285e+06	2.87655e+06	2.44555e+06
High	P28062	Proteasome subunit beta type-8 OS=Homo sapiens OX=9606 GN=PSMB8 PE=1 SV=3	PSMB8	0	13.84	17	4	19	4	276	30.3	7.43	19.05	4	0	36.3	178.7	85	0.611	2.167	0.486	0.862066	0.255647	0.995974	1.05649e+06	1.03415e+06	859561	1.02797e+06	197525	1.10762e+06	706903			5.62243e+06	5.82194e+06	5.17039e+06	5.38287e+06	4.59682e+06	5.06176e+06	4.46672e+06	4.85606e+06	4.94035e+06	2.63607e+06	2.40896e+06	2.13812e+06	1.96137e+06	2.54612e+06	2.47537e+06	1.67228e+06
High	P35556	Fibrillin-2 OS=Homo sapiens OX=9606 GN=FBN2 PE=1 SV=3	FBN2	0	11.779	1	3	20	2	2912	314.6	4.86	32.41	3	0	15.1	185	99.9	0.611	2.78	0.277	0.862066	0.0977539	0.878545	105535	136657	127776		98568.6	88805		106215	125214	1.24804e+06	1.23125e+06	1.24321e+06	1.52718e+06	1.41498e+06	1.2742e+06	1.26626e+06	1.42282e+06	1.48679e+06	786236	246897	763929	920378	698279	744465	803170
High	Q9Y6C2	EMILIN-1 OS=Homo sapiens OX=9606 GN=EMILIN1 PE=1 SV=3	EMILIN1	0	19.817	9	6	19	6	1016	106.6	5.17	11.84	6	0	0	186.5	113.5	0.611	100	0.01	0.862066	1.02527e-16	6.625e-17										3.38004e+06	3.18274e+06	3.79903e+06	3.83227e+06	3.87962e+06	3.40368e+06	3.47118e+06	3.13426e+06	2.9989e+06	2.17965e+06	2.07286e+06	1.94748e+06	1.93219e+06	2.32548e+06	2.05035e+06	2.05557e+06
High	Q92900	Regulator of nonsense transcripts 1 OS=Homo sapiens OX=9606 GN=UPF1 PE=1 SV=2	UPF1	0.01	2.621	1	1	1	1	1129	124.3	6.61	0	1	0	88.6	127.2	84.2	0.61	0.776	0.736	0.862066	0.982791	0.943674	102802		192983	152950	162780	189113				211434	217341	333250	223491	221287	225084	240795	205853	190997		108410			156378		143963
High	P04899	Guanine nucleotide-binding protein G(i) subunit alpha-2 OS=Homo sapiens OX=9606 GN=GNAI2 PE=1 SV=3	GNAI2	0.001	7.967	6	2	9	2	355	40.4	5.54	13.69	2	0	79.8	140.1	80.1	0.61	1.113	0.517	0.862066	0.94608	0.996519		786509	547593		759619	661479	503928		383984	1.12181e+06	1.15146e+06	1.34486e+06	1184804	1.19246e+06	1.00936e+06	1.07062e+06	1.11368e+06	1.26571e+06				483922	757000		679748
High	P54727	UV excision repair protein RAD23 homolog B OS=Homo sapiens OX=9606 GN=RAD23B PE=1 SV=1	RAD23B	0	15.861	13	5	32	5	409	43.1	4.84	22.75	5	0	121.7	83.8	94.5	0.609	0.825	0.724	0.864312	0.999928	0.946816	5.23699e+07	5.56206e+07	5.53675e+07	5.29678e+07	5.14858e+07	4.80667e+07	5.49467e+07	6.14143e+07	5.83024e+07	3.26912e+07	3.23326e+07	3.36681e+07	4.30149e+07	4.11703e+07	3.89518e+07	3.81525e+07	3.87003e+07	3.73208e+07	3.71922e+07	3.74087e+07	4.18727e+07	4.35398e+07	4.34462e+07	4.10451e+07	4.08818e+07
High	P30044	Peroxiredoxin-5, mitochondrial OS=Homo sapiens OX=9606 GN=PRDX5 PE=1 SV=4	PRDX5	0	10.985	12	3	26	3	214	22.1	8.7	40.39	3	0	92.7	138.5	68.7	0.609	0.941	0.644	0.862401	0.999928	0.980648	2.00926e+06	1.52599e+06	1.12264e+06	1.38878e+06	928591	1.59337e+06	736382	523711	673355	2.17915e+06	2.66671e+06	1.90238e+06	2.07411e+06	1.85658e+06	2.41485e+06	1.50661e+06	1.84094e+06	1.8273e+06	858785	1.02918e+06	1.14311e+06	1.00639e+06	834570	1.12719e+06	1.3079e+06
High	Q15389	Angiopoietin-1 OS=Homo sapiens OX=9606 GN=ANGPT1 PE=1 SV=2	ANGPT1	0.001	5.647	6	2	4	2	498	57.5	6.76	2.33	2	0	0	184.4	115.6	0.607	100	0.01	0.868638	1.02527e-16	6.625e-17										223241	253881	320580	237980				146407	270528					149112
High	Q9UBG0	C-type mannose receptor 2 OS=Homo sapiens OX=9606 GN=MRC2 PE=1 SV=2	MRC2	0	9.64	3	3	12	3	1479	166.6	5.83	12.31	3	0	103.6	116.6	79.7	0.606	0.769	0.788	0.869523	0.982323	0.930649								575484	563393				797588	689305	757275	542294	760782	530833		447320
High	O75369	Filamin-B OS=Homo sapiens OX=9606 GN=FLNB PE=1 SV=2	FLNB	0	186.345	27	50	415	42	2602	278	5.73	599.76	50	0	109.3	133.4	57.4	0.604	0.615	1.029	0.872785	0.869259	0.847781	4.68773e+07	6.02816e+07	5.87517e+07	6.79751e+07	4.68521e+07	4.64773e+07	4.81182e+07	4.40587e+07	4.45322e+07	3.98569e+07	5.87111e+07	6.08177e+07	5.41056e+07	5.42831e+07	5.59886e+07	5.59033e+07	5.71875e+07	5.91841e+07	1.91852e+07	2.12052e+07	2.44855e+07	2.46082e+07	2.76346e+07	2.07875e+07	4.54494e+07
High	P61204	ADP-ribosylation factor 3 OS=Homo sapiens OX=9606 GN=ARF3 PE=1 SV=2	ARF3	0	34.842	48	7	93	5	181	20.6	7.43	156.08	7	1	143.7	91.2	65.2	0.604	0.568	0.898	0.872348	0.818417	0.889216	3.8696e+07	3.9989e+07	4.13398e+07	3.5168e+07	3.47407e+07	3.47659e+07	3.69531e+07	3.83722e+07	3.53071e+07	2.24109e+07	2.19159e+07	2.52894e+07	25915645	2.21285e+07	2.34482e+07	2.66173e+07	2.67566e+07	2.48743e+07	1.61939e+07	1.67633e+07	1.79137e+07	1.39429e+07	1.52474e+07	1.6185e+07	1.92494e+07
High	Q9BTY2	Plasma alpha-L-fucosidase OS=Homo sapiens OX=9606 GN=FUCA2 PE=1 SV=2	FUCA2	0.002	6.141	4	2	2	2	467	54	6.25	0	2	0	160.5	85.8	53.7	0.603	0.383	1.608	0.872965	0.370724	0.684172	575543	486307	501302	362841	430838	349252	573859	643286	439873	321802	238282	208178	347786	366003	359430	330098	258015	267852		144254	189017		196201	223664	174842
High	P01034	Cystatin-C OS=Homo sapiens OX=9606 GN=CST3 PE=1 SV=1	CST3	0	25.879	45	5	95	5	146	15.8	8.75	82.63	5	0	116.9	146.7	36.4	0.603	0.89	0.713	0.872965	0.999928	0.951848	2.36132e+07	2.43571e+07	2.14496e+07	2.65512e+07	2.5147e+07	2.01914e+07	1.02606e+07	3.1623e+07	9.70903e+06	2.88245e+07	2.84735e+07	3.12462e+07	1.50107e+07	3.52515e+07	3.33778e+07	2.9383e+07	3.00966e+07	2.9639e+07	6.72714e+06	7.34506e+06	2.46799e+07	2.16224e+07	2.39917e+07	7.34611e+06	6.01994e+06
High	P48745	Protein NOV homolog OS=Homo sapiens OX=9606 GN=NOV PE=1 SV=1	NOV	0.001	5.331	4	1	8	1	357	39.1	7.72	12.12	1	0	90.9	123.1	86	0.603	0.925	0.621	0.872965	0.999928	0.988207								223976		287292	303374	399519	400193	405377	389741	201350	360522	268903	235798	190268		230879	191708	184783	217710
High	Q16851	UTP--glucose-1-phosphate uridylyltransferase OS=Homo sapiens OX=9606 GN=UGP2 PE=1 SV=5	UGP2	0	13.719	11	4	9	4	508	56.9	8.15	15.66	4	0	48.9	201.7	49.5	0.602	0.901	0.551	0.874327	0.999928	0.99185		896058		709087						3.74066e+06	3.323e+06	4.3271e+06	3.07259e+06	3.22058e+06	2.99239e+06	3.64402e+06	3.29046e+06	2.80633e+06
High	P13693	Translationally-controlled tumor protein OS=Homo sapiens OX=9606 GN=TPT1 PE=1 SV=1	TPT1	0	28.71	56	6	45	6	172	19.6	4.93	76.89	6	0	111.8	122.7	65.5	0.6	0.611	0.915	0.879269	0.869259	0.879716	8.86354e+06	7.92722e+06	8.35977e+06	1.33747e+07	9.88835e+06	9.60153e+06	5.92412e+06	5.90834e+06	5.42852e+06	9.23455e+06	9.52458e+06	1.12379e+07	8.95242e+06	8.65393e+06	9.41437e+06	9.1774e+06	7.65124e+06	9.86777e+06	4.15881e+06	4.76674e+06	5.18736e+06	4.76263e+06	5.11165e+06	4.89875e+06	4.82863e+06
High	P02452	Collagen alpha-1(I) chain OS=Homo sapiens OX=9606 GN=COL1A1 PE=1 SV=5	COL1A1	0	215.874	37	36	750	34	1464	138.9	5.8	1293.62	36	2	17.2	187.1	95.8	0.6	2.168	0.21	0.879269	0.234475	0.780266	3.42515e+07	3.79095e+07	3.78073e+07	4.04794e+07	4.07484e+07	3.82408e+07	4.31223e+07	4.64845e+07	4.45102e+07	4.3252e+08	4.4109e+08	4.61338e+08	4.59971e+08	4.41852e+08	4.38583e+08	4.10535e+08	4.06899e+08	4.22188e+08	2.26495e+08	2.26586e+08	2.33801e+08	2.27633e+08	2.24594e+08	2.16037e+08	2.25769e+08
High	P55263	Adenosine kinase OS=Homo sapiens OX=9606 GN=ADK PE=1 SV=2	ADK	0.001	8.216	8	3	12	3	362	40.5	6.7	12.46	3	0	64.4	149.9	85.7	0.597	0.822	0.737	0.88053	0.999928	0.943674		1.02293e+06	719131	1.72573e+06	1.74892e+06	1.88242e+06	1.76351e+06	841355	921022	1.83368e+06	1.7476e+06	2.12808e+06	2.44441e+06	1.71385e+06	2.14579e+06	2.46288e+06	2.46056e+06	2.12614e+06	1.41135e+06	360562	1.56165e+06	1.26344e+06	997093	1.13323e+06	999949
High	P14550	Alcohol dehydrogenase [NADP(+)] OS=Homo sapiens OX=9606 GN=AKR1A1 PE=1 SV=3	AKR1A1	0.001	7.094	11	3	10	3	325	36.6	6.79	14.75	3	0	69.7	161.2	69	0.596	0.927	0.687	0.88053	0.999928	0.968526	890659	1.02082e+06	940663	1.06944e+06	894338	740487	961146	927675	1.07197e+06	1.46186e+06	2.49984e+06	1.69758e+06	2.26219e+06	2.42367e+06	2.26009e+06	2.15055e+06	2.17515e+06	2.25122e+06	931181	862735	1.2233e+06	838276	1.12001e+06	856095	921679
High	O95967	EGF-containing fibulin-like extracellular matrix protein 2 OS=Homo sapiens OX=9606 GN=EFEMP2 PE=1 SV=3	EFEMP2	0	15.311	17	5	18	5	443	49.4	4.94	23.45	5	0	18.2	179.6	102.2	0.595	1.761	0.318	0.88053	0.554906	0.922689		237754	236258	238322		211989	245077	213893	224803	2.03644e+06	2.16996e+06	2.38035e+06	2.24362e+06	2.21419e+06	1.99561e+06	2.06866e+06	2.44962e+06	2.29022e+06	1.11857e+06	1.3703e+06	1.59507e+06	1.00909e+06	1.36964e+06	1.15455e+06	983023
High	P07355	Annexin A2 OS=Homo sapiens OX=9606 GN=ANXA2 PE=1 SV=2	ANXA2	0	122.935	59	21	483	21	339	38.6	7.75	1021.54	21	0	162.1	84.7	53.2	0.593	0.39	1.724	0.88053	0.370724	0.655979	2.24118e+08	2.19465e+08	2.29849e+08	2.77701e+08	2.58314e+08	2.5651e+08	9.05671e+07	1.07112e+08	9.22471e+07	1.144e+08	1.16841e+08	1.24501e+08	1.17515e+08	1.17091e+08	1.09727e+08	1.14756e+08	1.26674e+08	1.28315e+08	3.84773e+07	3.86618e+07	4.687e+07	7.47282e+07	7.04067e+07	7.34834e+07	1.01967e+08
High	Q99623	Prohibitin-2 OS=Homo sapiens OX=9606 GN=PHB2 PE=1 SV=2	PHB2	0	9.794	13	3	14	3	299	33.3	9.83	4.48	3	0	121.8	132.9	45.3	0.592	0.584	0.945	0.88053	0.811539	0.868445	846498	803699	877430	1.17163e+06	839496	954875				542178	496955	713122	981031	1.06251e+06	883700	1.17134e+06	1.1424e+06	1.27827e+06		253667	272207	306332	334122	348038	397688
High	P35527	Keratin, type I cytoskeletal 9 OS=Homo sapiens OX=9606 GN=KRT9 PE=1 SV=3	KRT9	0	198.733	60	26	605	25	623	62	5.24	1323.35	26	0	103.7	126.8	69.5	0.591	0.741	0.809	0.88053	0.982323	0.920731	1.82048e+08	1.83704e+08	1.84509e+08	1.14498e+08	1.12067e+08	1.10663e+08	1.79658e+08	1.89328e+08	1.83546e+08	2.87181e+08	2.91656e+08	3.09756e+08	1.13408e+08	1.11095e+08	1.09697e+08	2.23148e+08	2.28853e+08	2.2441e+08	1.09477e+08	9.95053e+07	1.07239e+08	1.2312e+08	1.23473e+08	1.2207e+08	1.37771e+08
High	P16930	Fumarylacetoacetase OS=Homo sapiens OX=9606 GN=FAH PE=1 SV=2	FAH	0	17.665	11	4	31	4	419	46.3	6.95	44.03	4	0	91.5	143.6	64.9	0.591	0.911	0.634	0.88053	0.999928	0.982074	1.50027e+06	890671	1.687e+06	2.3302e+06	1.71877e+06	2.29393e+06	2.4568e+06	2.75544e+06	2.4072e+06	3.72761e+06	4.02088e+06	5.42593e+06	3.9603e+06	3.05079e+06	3.32657e+06	3.60139e+06	3.90738e+06	3.45935e+06	1.383e+06	992802	1.15892e+06	622590	1.62593e+06	2.27978e+06	1.69243e+06
High	P05997	Collagen alpha-2(V) chain OS=Homo sapiens OX=9606 GN=COL5A2 PE=1 SV=3	COL5A2	0	19.534	6	6	35	5	1499	144.8	6.46	54.57	6	1	0	190.7	109.3	0.591	100	0.01	0.88053	1.02527e-16	6.625e-17										4.99587e+06	5.51536e+06	5.92801e+06	6.36915e+06	6.31612e+06	5.97857e+06	5.44914e+06	5.37452e+06	5.91953e+06	3.1611e+06	3.14474e+06	3.83237e+06	2.91879e+06	2.74092e+06	2.80092e+06	3.19114e+06
High	P10809	60 kDa heat shock protein, mitochondrial OS=Homo sapiens OX=9606 GN=HSPD1 PE=1 SV=2	HSPD1	0	107.497	44	18	247	18	573	61	5.87	542.71	18	0	158.9	90.6	50.5	0.59	0.367	1.802	0.88053	0.306577	0.630268	1.29684e+08	1.23848e+08	1.30182e+08	1.42323e+08	1.4311e+08	1.38045e+08	9.37318e+07	1.03046e+08	8.75366e+07	7.39062e+07	7.15759e+07	7.39422e+07	6.67682e+07	6.64694e+07	6.36298e+07	7.09545e+07	7.54629e+07	7.72164e+07	3.61201e+07	4.09077e+07	4.04513e+07	4.12302e+07	3.96561e+07	4.2434e+07	4.72593e+07
High	Q92743	Serine protease HTRA1 OS=Homo sapiens OX=9606 GN=HTRA1 PE=1 SV=1	HTRA1	0	29.866	25	8	78	8	480	51.3	7.83	166.69	8	0	78.5	146.3	75.2	0.589	0.887	0.628	0.88053	0.999928	0.984623	4.76881e+06	3.5386e+06	5.1658e+06	6.00179e+06	4.58113e+06	4.82851e+06	6.28302e+06	6.32188e+06	6.3166e+06	8.53412e+06	8.83804e+06	8.52385e+06	9.05691e+06	8.99641e+06	8.75087e+06	9.04039e+06	9.27822e+06	9.15789e+06	4.83521e+06	4.48656e+06	4.62461e+06	2.52048e+06	3.84229e+06	4.36473e+06	4.73876e+06
High	P27824	Calnexin OS=Homo sapiens OX=9606 GN=CANX PE=1 SV=2	CANX	0	22.649	14	6	31	6	592	67.5	4.6	38.46	6	0	172	87.2	40.8	0.586	0.393	1.572	0.888818	0.377962	0.694333	6.67246e+06	5.77037e+06	5.60251e+06	5.9115e+06	6.48272e+06	6.00222e+06	2.16951e+06	2.71701e+06	2.67781e+06	2.3418e+06	1.6742e+06	1.1562e+06	2.92576e+06	3.00615e+06	2.59411e+06	3.43391e+06	3.62943e+06	3.25495e+06	373321	142995	436963	1.37069e+06	1.33422e+06	1.38122e+06	2.64902e+06
High	Q13753	Laminin subunit gamma-2 OS=Homo sapiens OX=9606 GN=LAMC2 PE=1 SV=2	LAMC2	0	41.31	14	12	68	12	1193	130.9	6.19	62.08	12	0	119.8	102.1	78.1	0.583	0.388	0.84	0.892829	0.367051	0.907697	1.24746e+07	1.19695e+07	1.13526e+07	1.40023e+07	1.17461e+07	1.25109e+07	1.09709e+07	1.14928e+07	1.06144e+07	9.9439e+06	1.08219e+07	1.15758e+07	1.09563e+07	1.02045e+07	9.75591e+06	9.47929e+06	7.90908e+06	8.45875e+06	7.80466e+06	7.35003e+06	8.58819e+06	7.66008e+06	6.42503e+06	7.45367e+06	7.04111e+06
High	Q14019	Coactosin-like protein OS=Homo sapiens OX=9606 GN=COTL1 PE=1 SV=3	COTL1	0	29.423	62	8	135	8	142	15.9	5.67	205.76	8	0	98.5	128.1	73.4	0.583	0.75	0.774	0.892829	0.989273	0.93941	5.12093e+07	5.32169e+07	4.77057e+07	5.97144e+07	5.97608e+07	5.34767e+07	4.28115e+07	4.54911e+07	4.34059e+07	6.9775e+07	6.70772e+07	6.26875e+07	6.59084e+07	6.77613e+07	6.66404e+07	6.28719e+07	6.76555e+07	6.06379e+07	3.51427e+07	3.8195e+07	3.94009e+07	3.55642e+07	3.7759e+07	3.54863e+07	4.01164e+07
High	O00231	26S proteasome non-ATPase regulatory subunit 11 OS=Homo sapiens OX=9606 GN=PSMD11 PE=1 SV=3	PSMD11	0	13.659	10	4	16	4	422	47.4	6.48	23.86	4	0	49.7	204.6	45.7	0.583	0.853	0.63	0.892829	0.999928	0.983888	322790	395732	276726	569363	423550	353943		190873	371751	817295	1.32965e+06	1.39735e+06	1.74502e+06	1.38316e+06	1.32425e+06	1.49346e+06	1.09468e+06	1.21692e+06	213681	285322	258307	264121	433088	296909
High	P22692	Insulin-like growth factor-binding protein 4 OS=Homo sapiens OX=9606 GN=IGFBP4 PE=1 SV=2	IGFBP4	0	52.907	45	8	179	8	258	27.9	7.15	307.52	8	0	69	143.9	87.1	0.58	1.584	0.394	0.894867	0.594176	0.980648	2.69641e+07	2.61096e+07	2.33436e+07	2.89602e+07	2.29915e+07	2.24036e+07	2.80829e+07	2.7348e+07	2.38918e+07	5.13998e+07	5.20331e+07	5.86592e+07	6.75717e+07	6.21113e+07	5.95776e+07	5.44629e+07	5.43062e+07	5.49819e+07	2.93382e+07	3.33017e+07	3.29985e+07	2.97238e+07	3.10983e+07	3.02362e+07	3.29842e+07
High	Q15366	Poly(rC)-binding protein 2 OS=Homo sapiens OX=9606 GN=PCBP2 PE=1 SV=1	PCBP2	0	25.296	19	5	51	2	365	38.6	6.79	77.65	5	0	46.5	176.3	77.2	0.58	2.371	0.245	0.894867	0.205769	0.843022			314298							1.19189e+06	1.28476e+06	855315	1.40334e+06	1.35612e+06	1.42205e+06	1.06929e+06	882885	1.47923e+06	511868					521545	745348
High	P05091	Aldehyde dehydrogenase, mitochondrial OS=Homo sapiens OX=9606 GN=ALDH2 PE=1 SV=2	ALDH2	0.002	4.121	4	2	6	1	517	56.3	7.05	5.65	2	0	0	190.2	109.8	0.58	100	0.01	0.894867	1.02527e-16	6.625e-17										313624		419671	393878	323741	355868	360090	289081	365599							207784
High	P15291	Beta-1,4-galactosyltransferase 1 OS=Homo sapiens OX=9606 GN=B4GALT1 PE=1 SV=5	B4GALT1	0	35.278	29	8	109	8	398	43.9	8.65	161.95	8	0	93.4	131.1	75.5	0.579	0.721	0.766	0.894867	0.959263	0.93941	8.01818e+06	9.42349e+06	6.81105e+06	8.10325e+06	7.57266e+06	8.45711e+06	1.01557e+07	9.26621e+06	9.36147e+06	1.06527e+07	1.13819e+07	1.26895e+07	1.08659e+07	1.23167e+07	1.13678e+07	9.88248e+06	1.14007e+07	1.10915e+07	6.28163e+06	6.96645e+06	7.08494e+06	5.01569e+06	5.24629e+06	6.08559e+06	5.26561e+06
High	P07996	Thrombospondin-1 OS=Homo sapiens OX=9606 GN=THBS1 PE=1 SV=2	THBS1	0	382.55	64	58	1326	55	1170	129.3	4.94	2354.04	58	3	58.6	155.1	86.3	0.579	1.619	0.353	0.894867	0.568003	0.946816	2.28905e+08	2.47437e+08	2.40158e+08	2.74638e+08	2.49447e+08	2.35395e+08	2.9775e+08	2.96849e+08	2.74602e+08	6.6012e+08	6.53901e+08	6.92774e+08	7.16339e+08	6.91305e+08	6.73139e+08	5.53415e+08	5.86377e+08	5.91896e+08	3.55068e+08	3.67121e+08	3.72464e+08	3.60772e+08	3.60081e+08	3.70105e+08	3.59099e+08
High	O43684	Mitotic checkpoint protein BUB3 OS=Homo sapiens OX=9606 GN=BUB3 PE=1 SV=1	BUB3	0	9.617	9	3	25	3	328	37.1	6.84	20.07	3	0	84.1	135.1	80.8	0.577	0.856	0.76	0.900244	0.999928	0.940021	2.42741e+06	1.88801e+06	2.03008e+06	2.26275e+06	2.31991e+06	2.42964e+06	2.36603e+06	2.04951e+06	1.94334e+06	2.01288e+06	2.12006e+06	2.47214e+06	3.49306e+06	4.00838e+06	3.24734e+06	3.2914e+06	3.53256e+06	3.21187e+06	1.11383e+06	1.68266e+06	1.78509e+06	1.98073e+06	1.96813e+06	1.53456e+06	1.99431e+06
High	Q71U36	Tubulin alpha-1A chain OS=Homo sapiens OX=9606 GN=TUBA1A PE=1 SV=1	TUBA1A	0	140.707	59	21	524	1	451	50.1	5.06	978.73	21	6	92.7	139.3	68	0.574	0.999	0.564	0.902446	0.982791	0.99185	1.80416e+07	1.43211e+07	1.81712e+07	2.30201e+07	1.64531e+07	1.89034e+07	6.21769e+06	9.65572e+06	8.22379e+06	2.5074e+07	2.71337e+07	3.12368e+07	3.47994e+07	2.19525e+07	2.50609e+07	3.58535e+07	2.97508e+07	3.62931e+07	1.18435e+07	1.50543e+07	1.23803e+07	1.14907e+07	1.32412e+07	1.53135e+07	2.18385e+07
High	A5A3E0	POTE ankyrin domain family member F OS=Homo sapiens OX=9606 GN=POTEF PE=1 SV=2	POTEF	0	56.438	8	7	499	1	1075	121.4	6.2	710.43	7	0	37	165.8	97.2	0.573	2.199	0.27	0.902446	0.342135	0.868445		42178.5	228994					185107		510152					847899	428306	604571	754517					405936	505052	325468
High	P49915	GMP synthase [glutamine-hydrolyzing] OS=Homo sapiens OX=9606 GN=GMPS PE=1 SV=1	GMPS	0	10.387	7	4	11	4	693	76.7	6.87	7.65	4	0	79.2	155.1	65.7	0.57	1.006	0.597	0.904239	0.9911	0.991556	1.34038e+06	1.26208e+06	1.69322e+06	1.29619e+06	1.37514e+06	1.4188e+06	158278	256787	558600	2.51198e+06	2.18087e+06	1.99214e+06	2.96198e+06	2.45151e+06	2.62335e+06	2.8302e+06	2.58099e+06	2.77688e+06	1.11156e+06	1.11954e+06	1.07198e+06	1.41821e+06	957559	986650	1.5471e+06
High	P14868	Aspartate--tRNA ligase, cytoplasmic OS=Homo sapiens OX=9606 GN=DARS PE=1 SV=2	DARS	0	12.5	12	5	12	5	501	57.1	6.55	15.25	5	0	132	84.2	83.7	0.569	0.638	1.424	0.904239	0.895622	0.708344	4.91732e+07	4.68487e+07	4.70018e+07	3.48282e+07	3.60061e+07	3.32298e+07	3.78616e+07	3.80182e+07	3.61315e+07	1.04144e+07	1.13117e+07	1.11069e+07	2.66526e+07	2.594e+07	2.60185e+07	2.12908e+07	2.41632e+07	2.4181e+07	2.39002e+07	2.40173e+07	2.5988e+07	2.17724e+07	2.25578e+07	2.36391e+07	2.15881e+07
High	P60953	Cell division control protein 42 homolog OS=Homo sapiens OX=9606 GN=CDC42 PE=1 SV=2	CDC42	0	15.928	31	5	13	4	191	21.2	6.55	20.87	5	0	126.9	93	80.1	0.569	0.69	0.805	0.904239	0.936362	0.920731	9.5967e+06	9.44614e+06	9.49733e+06	5.10491e+06	4.82354e+06	3.65289e+06	1.92751e+06	4.21306e+06	3.52485e+06	3.48276e+06	4.15754e+06	4.38194e+06	3.14779e+06	3.47767e+06	4.26275e+06	3.16515e+06	3.6787e+06	3.53569e+06	2.34887e+06	3.04581e+06	3.84395e+06	3.36352e+06	3.43743e+06	3.96038e+06	2.42549e+06
High	P19021	Peptidyl-glycine alpha-amidating monooxygenase OS=Homo sapiens OX=9606 GN=PAM PE=1 SV=2	PAM	0.004	3.316	2	1	7	1	973	108.3	6.42	0	1	0	78.2	146.3	75.5	0.569	1.054	0.532	0.904239	0.98398	0.994353	206681			250946	141270	279923	216850	261998	311256	507975	469737	320966	508016		494987	466748	422235	438285	319895	272024	339557	101489	168884	276449
High	Q14232	Translation initiation factor eIF-2B subunit alpha OS=Homo sapiens OX=9606 GN=EIF2B1 PE=1 SV=1	EIF2B1	0.003	3.574	5	2	7	2	305	33.7	7.33	3.53	2	0	118	120.7	61.3	0.568	0.514	1.124	0.904239	0.675513	0.81803	694210	560652	560154	566146	546428	451725	613338	757415	521527	464029	399993	447419	573650	503795	668705	733177	483373	605914	407577	325554	332502	178790	260245	278607	268384
High	P53992	Protein transport protein Sec24C OS=Homo sapiens OX=9606 GN=SEC24C PE=1 SV=3	SEC24C	0.003	3.962	2	2	2	2	1094	118.2	7.06	0	2	0	102.2	125.5	72.2	0.568	0.722	0.812	0.904239	0.940638	0.920731	501012	568518	751439				444189	542566	477271	767333	671130	744356	556836	652919	639771	650929	575104	614546		368098		420935	391642	362084	344604
High	P12956	X-ray repair cross-complementing protein 6 OS=Homo sapiens OX=9606 GN=XRCC6 PE=1 SV=2	XRCC6	0	46.49	26	11	83	11	609	69.8	6.64	86.12	11	0	107.8	128.8	63.4	0.568	0.743	0.784	0.904239	0.982791	0.933547	6.88028e+06	6.47171e+06	6.80008e+06	7.40802e+06	6.78555e+06	7.15811e+06	3.62177e+06	3.46319e+06	3.26655e+06	7.526e+06	8.09468e+06	7.00068e+06	8.12439e+06	8.40789e+06	7.67968e+06	8.94547e+06	9.6011e+06	9.52627e+06	3.28993e+06	3.83565e+06	4.26956e+06	3.99992e+06	4.56245e+06	3.77416e+06	4.9281e+06
High	P18206	Vinculin OS=Homo sapiens OX=9606 GN=VCL PE=1 SV=4	VCL	0	170.271	44	40	485	40	1134	123.7	5.66	848.45	40	0	79.2	144.5	76.3	0.568	0.934	0.616	0.904239	0.999928	0.988768	6.07975e+07	5.6726e+07	5.67274e+07	6.24631e+07	6.19037e+07	6.1006e+07	6.15049e+07	5.95684e+07	5.79661e+07	1.0868e+08	1.0761e+08	1.17569e+08	1.10658e+08	1.10044e+08	1.04815e+08	9.56635e+07	1.05354e+08	9.68608e+07	5.38355e+07	6.34152e+07	6.41641e+07	5.28995e+07	6.09751e+07	5.4751e+07	5.46396e+07
High	O14960	Leukocyte cell-derived chemotaxin-2 OS=Homo sapiens OX=9606 GN=LECT2 PE=1 SV=2	LECT2	0.003	3.49	6	1	8	1	151	16.4	9.39	14.14	1	0	135.9	107.2	57	0.567	0.399	1.404	0.905966	0.377962	0.717865	2.61791e+06	2.05662e+06	1.77291e+06	2.16353e+06	2.05014e+06	1.99673e+06	2.54081e+06	2.30705e+06	2.43929e+06	1.43234e+06	1.37572e+06	1.68476e+06	1.50998e+06	2.03369e+06	1.69903e+06	1.70664e+06	1.6222e+06	1.42249e+06	873983	954925	1.02663e+06	813522	969837	862603	994088
High	O75368	SH3 domain-binding glutamic acid-rich-like protein OS=Homo sapiens OX=9606 GN=SH3BGRL PE=1 SV=1	SH3BGRL	0.001	7.833	25	2	4	2	114	12.8	5.25	6.32	2	0	45.7	174.8	79.5	0.566	1.787	0.317	0.906489	0.566969	0.920731	187076	222140	192115							1.19057e+06	965033	1.12537e+06	411454	881207	594395	590083	1.01693e+06	735093	403460	541647	411107	337639	260076	308987	334239
High	P52815	39S ribosomal protein L12, mitochondrial OS=Homo sapiens OX=9606 GN=MRPL12 PE=1 SV=2	MRPL12	0.007	2.959	6	1	2	1	198	21.3	8.87	0	1	0	107.3	124.5	68.2	0.565	0.614	0.853	0.911038	0.860902	0.906269	557274		322107	709710	517127	356606				560594	493977	543032	632481	499857	478520	652990	541785	800845				215484	311659		341902
High	P04843	Dolichyl-diphosphooligosaccharide--protein glycosyltransferase subunit 1 OS=Homo sapiens OX=9606 GN=RPN1 PE=1 SV=1	RPN1	0	11.605	9	4	14	4	607	68.5	6.38	12.43	4	0	113.4	136.9	49.7	0.564	0.476	1.169	0.911038	0.590241	0.801039	934210	558133	891582	1.28587e+06	1.14945e+06	695597	311137		675640	765637	964560	767646	1383488	1.07683e+06	864413	906205	1.74079e+06	1.69278e+06	256799	234002	244207			390949	674105
High	Q96C19	EF-hand domain-containing protein D2 OS=Homo sapiens OX=9606 GN=EFHD2 PE=1 SV=1	EFHD2	0	12.903	17	4	51	4	240	26.7	5.2	67.17	4	0	90.6	133.4	76	0.564	0.873	0.652	0.911038	0.999928	0.980648	2.31035e+06	2.48709e+06	2.22762e+06	2.94032e+06	2.3871e+06	2.77717e+06	1.59828e+06	1.6926e+06	1.60705e+06	3.48373e+06	3.40202e+06	3.16756e+06	3.32093e+06	3.42716e+06	3.2068e+06	3.75194e+06	4.02826e+06	3.3854e+06	1.87568e+06	1.93947e+06	2.34011e+06	1.97181e+06	1.62195e+06	1.67385e+06	1.69906e+06
High	Q9H4M9	EH domain-containing protein 1 OS=Homo sapiens OX=9606 GN=EHD1 PE=1 SV=2	EHD1	0	9.523	8	3	9	3	534	60.6	6.83	10.36	3	0	70.4	169.8	59.8	0.561	0.748	0.803	0.920474	0.959263	0.922689	496877	624534	1.18087e+06	1.13649e+06	1.18253e+06	1.44802e+06	439043	475134	378229	1.63922e+06	1.50519e+06	1.43199e+06	1.39713e+06	1.6755e+06	1.18574e+06	1.8287e+06	1.48749e+06	1.76585e+06	296381	512729	659522	351871	704339	529910	708407
High	Q13541	Eukaryotic translation initiation factor 4E-binding protein 1 OS=Homo sapiens OX=9606 GN=EIF4EBP1 PE=1 SV=3	EIF4EBP1	0.006	3.095	22	1	1	1	118	12.6	5.48	0	1	0	0	192.3	107.7	0.56	100	0.01	0.922321	1.02527e-16	6.625e-17												498399			430052	489713					274456
High	Q9Y490	Talin-1 OS=Homo sapiens OX=9606 GN=TLN1 PE=1 SV=3	TLN1	0	224.692	29	50	393	50	2541	269.6	6.07	636.27	50	0	56.5	160.1	83.4	0.559	1.242	0.465	0.925087	0.860195	0.99185	2.11439e+07	2.55703e+07	2.09271e+07	2.64615e+07	1.90756e+07	1.67878e+07	1.7754e+07	2.54138e+07	3.05102e+07	6.78637e+07	6.77015e+07	6.66672e+07	6.08594e+07	5.80743e+07	5.58749e+07	6.09117e+07	5.98503e+07	5.31733e+07	2.6825e+07	2.46746e+07	3.44626e+07	3.34285e+07	3.1984e+07	2.73357e+07	3.11829e+07
High	O96019	Actin-like protein 6A OS=Homo sapiens OX=9606 GN=ACTL6A PE=1 SV=1	ACTL6A	0.002	4.621	7	1	3	1	429	47.4	5.6	0	1	0	36.8	187.7	75.5	0.559	3.248	0.185	0.925087	0.0513393	0.725183			186944								287133	859384	673731	953733	1.27768e+06	1.09714e+06	1.07465e+06	1.25681e+06					236061		607232
High	Q5T750	Skin-specific protein 32 OS=Homo sapiens OX=9606 GN=XP32 PE=1 SV=1	C1orf68	0.01	2.68	3	1	2	1	250	26.2	7.97	3.43	1	0	135.9	114.4	49.7	0.558	0.485	1.167	0.925087	0.663197	0.801229	432099	395855	421004	131225	191594	137093	721571	785571	843337	391877	301135	369521				340025	332816	400995	100091		214142	237260	243111	187825	231659
High	Q92820	Gamma-glutamyl hydrolase OS=Homo sapiens OX=9606 GN=GGH PE=1 SV=2	GGH	0	21.869	25	6	54	6	318	35.9	7.11	91.12	6	0	100.2	130.4	69.4	0.558	0.693	0.824	0.925087	0.93921	0.917923	5.56093e+06	5.11744e+06	5.0316e+06	8.06844e+06	5.90831e+06	5.14108e+06	7.87027e+06	7.9273e+06	6.34375e+06	6.99142e+06	8.50401e+06	7.60795e+06	8.87226e+06	7.34777e+06	8.10772e+06	7.02843e+06	8.70208e+06	7.69035e+06	4.68096e+06	4.03337e+06	4.0845e+06	4.09242e+06	5.59726e+06	3.68477e+06	3.24877e+06
High	P31949	Protein S100-A11 OS=Homo sapiens OX=9606 GN=S100A11 PE=1 SV=2	S100A11	0	30.694	73	5	99	5	105	11.7	7.12	175.33	5	0	111.1	121.1	67.7	0.556	0.687	0.856	0.928666	0.934681	0.906269	2.21446e+07	2.73197e+07	2.68094e+07	2.83911e+07	2.86632e+07	3.31105e+07	1.83809e+07	1.79672e+07	1.5394e+07	2.84215e+07	3.31968e+07	3.20041e+07	3.10434e+07	2.92312e+07	2.6368e+07	2.83192e+07	3.12605e+07	2.60151e+07	1.96296e+07	1.40406e+07	1.5389e+07	1.73136e+07	1.50183e+07	1.63468e+07	1.73288e+07
High	P15311	Ezrin OS=Homo sapiens OX=9606 GN=EZR PE=1 SV=4	EZR	0	74.391	39	22	196	15	586	69.4	6.27	196.5	22	0	110.8	118.8	70.4	0.555	0.664	0.88	0.929805	0.926925	0.901049	1.5451e+07	1.66891e+07	1.6139e+07	1.59614e+07	2.04182e+07	1.50163e+07	1.25688e+07	1.13467e+07	1.24844e+07	1.78991e+07	1.72529e+07	2.0841e+07	1.9168e+07	1.71176e+07	1.66346e+07	1.65869e+07	1.75367e+07	1.6818e+07	9.92566e+06	1.02499e+07	1.01442e+07	8.58213e+06	1.02464e+07	1.00916e+07	1.12467e+07
High	P02751	Fibronectin OS=Homo sapiens OX=9606 GN=FN1 PE=1 SV=4	FN1	0	648.036	54	83	1655	83	2386	262.5	5.71	3388.05	83	0	15.6	186	98.4	0.554	3.999	0.151	0.929805	0.00629954	0.671753	8.00583e+07	7.76862e+07	7.83544e+07	8.22856e+07	7.95252e+07	7.83767e+07	9.02992e+07	9.65449e+07	8.6171e+07	9.32451e+08	9.48079e+08	1.00618e+09	9.84447e+08	9.58921e+08	9.64686e+08	8.14958e+08	8.15879e+08	7.97223e+08	4.56422e+08	4.70569e+08	4.86153e+08	4.89335e+08	5.01564e+08	5.04709e+08	5.35088e+08
High	Q99988	Growth/differentiation factor 15 OS=Homo sapiens OX=9606 GN=GDF15 PE=1 SV=3	GDF15	0	48.91	57	12	161	12	308	34.1	9.66	237.75	12	0	165	85	49.9	0.553	0.319	1.719	0.929805	0.176623	0.658028	4.14244e+07	4.19044e+07	4.22236e+07	4.43308e+07	4.50384e+07	3.95333e+07	4.87713e+07	4.92445e+07	4.83702e+07	2.27855e+07	2.28447e+07	2.44307e+07	2.3993e+07	2.2912e+07	2.24042e+07	2.16718e+07	2.15254e+07	2.11109e+07	1.34906e+07	1.38171e+07	1.46022e+07	1.3416e+07	1.23019e+07	1.4425e+07	1.14003e+07
High	P17931	Galectin-3 OS=Homo sapiens OX=9606 GN=LGALS3 PE=1 SV=5	LGALS3	0	16.195	20	5	34	5	250	26.1	8.56	24.85	5	0	96.9	136	67.1	0.552	0.747	0.747	0.931492	0.985753	0.941135	7.21134e+06	7.54108e+06	7.85357e+06	8.14637e+06	9.36933e+06	8.2586e+06	6.37985e+06	6.21294e+06	5.76691e+06	1.13908e+07	1.19285e+07	1.09467e+07	1.03671e+07	1.05888e+07	1.07216e+07	1.00678e+07	8.94894e+06	9.62787e+06	3.99133e+06	5.2171e+06	5.9052e+06	4.7141e+06	5.93247e+06	5.22545e+06	6.60471e+06
High	P32119	Peroxiredoxin-2 OS=Homo sapiens OX=9606 GN=PRDX2 PE=1 SV=5	PRDX2	0	43.215	62	9	174	8	198	21.9	5.97	333.31	9	0	81.7	142.8	75.4	0.55	0.921	0.618	0.932067	0.999928	0.988207	1.01575e+07	1.08287e+07	1.19921e+07	1.20878e+07	1.19024e+07	1.32185e+07	1.00848e+07	5.21757e+06	6.19785e+06	2.03226e+07	2.18459e+07	1.99195e+07	1.82634e+07	2.10162e+07	1.63521e+07	1.98672e+07	1.74676e+07	1.89165e+07	9.99333e+06	9.51258e+06	1.08546e+07	9.60448e+06	9.69924e+06	8.82145e+06	1.13173e+07
High	P22061	Protein-L-isoaspartate(D-aspartate) O-methyltransferase OS=Homo sapiens OX=9606 GN=PCMT1 PE=1 SV=4	PCMT1	0	15.582	37	5	16	5	227	24.6	7.21	30.2	5	0	103	118.7	78.4	0.549	0.711	1.453	0.935758	0.957426	0.698986	6.24137e+06	5.26715e+06	5.39354e+06	4.60381e+06	3.40696e+06	4.55734e+06	3.77475e+06	4.42866e+06	4.78208e+06	4.14234e+06	4.28235e+06	4.0944e+06	5.35032e+06	5.64651e+06	5.36609e+06	4.84106e+06	5.25407e+06	5.7248e+06	3.20395e+06	3.47083e+06	3.46867e+06	3.22459e+06	3.27657e+06	3.45359e+06	3.66817e+06
High	Q02809	Procollagen-lysine,2-oxoglutarate 5-dioxygenase 1 OS=Homo sapiens OX=9606 GN=PLOD1 PE=1 SV=2	PLOD1	0	32.727	16	8	44	8	727	83.5	6.95	29.29	8	0	70.4	156.7	72.9	0.549	0.776	0.723	0.935758	0.997156	0.946816	2.56875e+06	1.87042e+06	1.73804e+06	2.57439e+06	2.84769e+06	2.62356e+06	2.54016e+06	3.73653e+06	2.56974e+06	5.82225e+06	4.95995e+06	5.72371e+06	6.07508e+06	5.40821e+06	7.147e+06	4.43776e+06	5.40682e+06	5.71415e+06	2.5224e+06	2.81673e+06	2.6625e+06	2.16166e+06	2.59785e+06	2.73056e+06	2.35401e+06
High	Q99536	Synaptic vesicle membrane protein VAT-1 homolog OS=Homo sapiens OX=9606 GN=VAT1 PE=1 SV=2	VAT1	0.009	2.864	3	1	1	1	393	41.9	6.29	2.09	1	0	118.7	122.8	58.5	0.547	0.549	0.993	0.936892	0.777005	0.848648	715602	585522	540595	427124	478094	550507	272767		365705	365734	494602	507458	594080	548839	469518	606440	439984	371275	290646	200122	190711	235412	235084	307984	313894
High	Q15185	Prostaglandin E synthase 3 OS=Homo sapiens OX=9606 GN=PTGES3 PE=1 SV=1	PTGES3	0	22.937	31	4	72	4	160	18.7	4.54	115.69	4	0	89.4	141	69.6	0.547	0.878	0.619	0.93719	0.999928	0.988207	7.23063e+06	8.58337e+06	8.06369e+06	1.08198e+07	8.2146e+06	1.02228e+07	3.8218e+06	3.58833e+06	3.55503e+06	1.38076e+07	1.36452e+07	1.44379e+07	1.16025e+07	1.21179e+07	1.18349e+07	1.16286e+07	1.27116e+07	1.34378e+07	5.89694e+06	6.78442e+06	6.16348e+06	6.27011e+06	5.94868e+06	6.56741e+06	7.72064e+06
High	P62820	Ras-related protein Rab-1A OS=Homo sapiens OX=9606 GN=RAB1A PE=1 SV=3	RAB1A	0	11.201	21	3	44	1	205	22.7	6.21	73.87	3	0	67.7	159.3	73	0.546	0.804	0.756	0.93719	0.999928	0.940601	274966	223598		689455	540171	623872			141110	377369	426304	442055	621873	679223	465939	583250	582367	689246	339822		210526	252208	220255	236514
High	P13987	CD59 glycoprotein OS=Homo sapiens OX=9606 GN=CD59 PE=1 SV=1	CD59	0	10.347	25	3	37	3	128	14.2	6.48	16.91	3	0	98	124.4	77.6	0.546	0.81	0.704	0.93719	0.999928	0.958663	3.86451e+06	4.19648e+06	3.67279e+06	4.32838e+06	4.96032e+06	4.01553e+06	3.85659e+06	3.41211e+06	3.50216e+06	4.90257e+06	5.23183e+06	3.89191e+06	6335076	5.71444e+06	6.16664e+06	4.13834e+06	4.37926e+06	5.57444e+06	2.68961e+06	3.05917e+06	3.11161e+06	2.7218e+06	2.95758e+06	3.08253e+06	3.29898e+06
High	P62873	Guanine nucleotide-binding protein G(I)/G(S)/G(T) subunit beta-1 OS=Homo sapiens OX=9606 GN=GNB1 PE=1 SV=3	GNB1	0	10.805	12	3	22	2	340	37.4	6	28.87	3	1	75.9	149.8	74.3	0.544	0.837	0.6	0.942099	0.999928	0.990223	2.46505e+06	2.26526e+06	2.47799e+06	1.93184e+06	2.173e+06	2.79478e+06	1.29668e+06	1.46776e+06	1.2502e+06	3.77304e+06	4.58635e+06	4.18972e+06	4.81518e+06	4.05837e+06	4.2895e+06	4.33807e+06	4.50646e+06	4.16775e+06	1.62419e+06	1.55326e+06	1.61429e+06	2.12856e+06	1.82848e+06	2.38005e+06	2.49543e+06
High	O75882	Attractin OS=Homo sapiens OX=9606 GN=ATRN PE=1 SV=2	ATRN	0.003	3.459	1	2	8	2	1429	158.4	7.31	13.09	2	0	57.7	156.6	85.7	0.544	1.169	0.476	0.942099	0.926602	0.992632	509491	514362	371539	355933	473185	376146	465927	523115	418757	398698	408492	469325	1.30916e+06	1.23588e+06	1.26479e+06	1.27861e+06	1.37906e+06	1.32943e+06	193652	161308	769414	692621	730978	657055	753178
High	P53041	Serine/threonine-protein phosphatase 5 OS=Homo sapiens OX=9606 GN=PPP5C PE=1 SV=1	PPP5C	0.002	4.974	5	2	5	2	499	56.8	6.28	6.42	2	0	65	173	62	0.543	0.995	0.592	0.942907	0.997978	0.991556	544999		419139	415799	435913	569793	367992	375036	373085	1.04414e+06	1.08686e+06	1.20409e+06	1.35543e+06	1.4179e+06	1.3824e+06	1.1594e+06	1.14596e+06	1.28188e+06	341016		344151	426539	387425	415268
High	O75223	Gamma-glutamylcyclotransferase OS=Homo sapiens OX=9606 GN=GGCT PE=1 SV=1	GGCT	0	16.001	29	5	41	5	188	21	5.14	56.19	5	0	92.7	160.5	46.8	0.542	0.64	0.843	0.942947	0.888639	0.906541	2.78399e+06	2.376e+06	2.14556e+06	2.61013e+06	2.8688e+06	2.53896e+06	2.18479e+06	1.57453e+06	2.20443e+06	4.02347e+06	3.67289e+06	4.10345e+06	4.42779e+06	4.44203e+06	3.988e+06	3.33617e+06	4.44752e+06	4.11471e+06	1.20106e+06	704813	1.39223e+06	1.17385e+06	835949	1.31702e+06	1.44491e+06
High	Q08380	Galectin-3-binding protein OS=Homo sapiens OX=9606 GN=LGALS3BP PE=1 SV=1	LGALS3BP	0	126.163	41	18	405	18	585	65.3	5.27	813.49	18	0	70.9	139.1	90.1	0.54	1.235	0.437	0.942947	0.860195	0.99185	1.05135e+08	1.02926e+08	1.19612e+08	1.05215e+08	1.09463e+08	1.15691e+08	1.19658e+08	1.1834e+08	1.15601e+08	1.89942e+08	1.86492e+08	1.9461e+08	2.01568e+08	2.27417e+08	2.23792e+08	2.14914e+08	2.0573e+08	2.14792e+08	1.45494e+08	1.34406e+08	1.4508e+08	1.18009e+08	1.32104e+08	1.27303e+08	1.33475e+08
High	Q9NZV1	Cysteine-rich motor neuron 1 protein OS=Homo sapiens OX=9606 GN=CRIM1 PE=1 SV=1	CRIM1	0.001	8.299	2	2	20	2	1036	113.7	5.21	23.61	2	0	40.7	189.3	69.9	0.54	1.636	0.338	0.942947	0.625068	0.940601	576871	404482	461697		280659	451683	234820		400382	1.39515e+06	1.32403e+06	1.26607e+06	1665042	1.6917e+06	1.6908e+06	1.67187e+06	1.58956e+06	1.65459e+06	528346	778758	610968	582512	545019	600705	870945
High	P12109	Collagen alpha-1(VI) chain OS=Homo sapiens OX=9606 GN=COL6A1 PE=1 SV=3	COL6A1	0	210.637	45	33	602	33	1028	108.5	5.43	1246.02	33	0	50.2	160.3	89.5	0.54	1.804	0.285	0.942947	0.422558	0.889216	7.13013e+07	6.62331e+07	6.64248e+07	7.74548e+07	7.22122e+07	7.07606e+07	7.62663e+07	7.97635e+07	7.91678e+07	2.25829e+08	2.31716e+08	2.4812e+08	2.48421e+08	2.26451e+08	2.30456e+08	2.27405e+08	2.27514e+08	2.31916e+08	1.27054e+08	1.304e+08	1.34811e+08	1.21643e+08	1.21629e+08	1.18801e+08	1.28609e+08
High	P01033	Metalloproteinase inhibitor 1 OS=Homo sapiens OX=9606 GN=TIMP1 PE=1 SV=1	TIMP1	0	69.61	57	8	294	8	207	23.2	8.1	554.41	8	0	34.8	172.4	92.9	0.54	2.287	0.242	0.942947	0.187559	0.841224	3.55552e+07	3.8515e+07	3.50471e+07	5.96047e+07	3.73359e+07	3.80273e+07	3.89794e+07	4.68726e+07	4.2609e+07	2.01923e+08	2.03348e+08	2.0492e+08	1.7996e+08	1.94903e+08	1.88399e+08	1.83435e+08	1.77882e+08	1.81181e+08	1.02729e+08	1.05906e+08	1.12632e+08	9.47771e+07	9.82047e+07	1.01747e+08	9.22447e+07
High	P55290	Cadherin-13 OS=Homo sapiens OX=9606 GN=CDH13 PE=1 SV=1	CDH13	0	31.173	14	8	79	8	713	78.2	4.98	144.32	8	0	102.8	116.7	80.5	0.539	1.098	0.705	0.942947	0.926925	0.958084	3.17008e+07	3.03779e+07	2.88427e+07	1.58539e+07	1.73498e+07	1.436e+07	1.86928e+07	2.16103e+07	2.24669e+07	1.49257e+07	1.62511e+07	1.56528e+07	2.71623e+07	2.91008e+07	2.9936e+07	2.34877e+07	2.45299e+07	2.50804e+07	1.47905e+07	1.7159e+07	1.72171e+07	1.26777e+07	1.36157e+07	1.57067e+07	1.69344e+07
High	P07942	Laminin subunit beta-1 OS=Homo sapiens OX=9606 GN=LAMB1 PE=1 SV=2	LAMB1	0	152.183	33	37	284	37	1786	197.9	4.94	462.65	37	0	38.9	180.2	80.9	0.539	1.768	0.304	0.942947	0.454875	0.906576	1.60868e+07	1.51765e+07	1.60403e+07	1.559e+07	1.46953e+07	1.36953e+07	1.67224e+07	1.50117e+07	1.46022e+07	7.41004e+07	6.66268e+07	6.95498e+07	1.3363e+08	1.32428e+08	7.05019e+07	5.77624e+07	5.48887e+07	5.7918e+07	3.11829e+07	3.2619e+07	3.08655e+07	3.00303e+07	3.12165e+07	3.25545e+07	2.82409e+07
High	Q8NBJ5	Procollagen galactosyltransferase 1 OS=Homo sapiens OX=9606 GN=COLGALT1 PE=1 SV=1	COLGALT1; GLT25D1	0.002	6.811	3	2	8	2	622	71.6	7.31	1.6	2	0	127	150.8	22.2	0.538	0.514	1.066	0.942947	0.683016	0.839943	787195	643906	594703	800752	924944	743012	307775	229590	243227	685192	764414	854562	746648	256619	790486	705307	816962	768802		128466	91389.2		141777	89039.7	386044
High	Q15102	Platelet-activating factor acetylhydrolase IB subunit gamma OS=Homo sapiens OX=9606 GN=PAFAH1B3 PE=1 SV=1	PAFAH1B3	0.001	5.805	8	2	16	2	231	25.7	6.84	25.98	2	0	89.4	135.8	74.8	0.538	0.966	0.583	0.942947	0.999928	0.99185	1.25779e+06	1.45643e+06	1.29932e+06	1.26623e+06	1.24258e+06	1.10461e+06	830222	575036	872853	1.89664e+06	1.93124e+06	2.05912e+06	1.92265e+06	1.76178e+06	1.88879e+06	1.4486e+06	1.70448e+06	1.80155e+06	1.09071e+06	1.22553e+06	1.13422e+06	878843	908990	464338	1.04048e+06
High	Q8N474	Secreted frizzled-related protein 1 OS=Homo sapiens OX=9606 GN=SFRP1 PE=1 SV=1	SFRP1	0.002	4.994	8	2	11	2	314	35.4	8.85	2.14	2	0	0	196.1	103.9	0.537	100	0.01	0.942947	1.02527e-16	6.625e-17										1.07173e+06	1.19024e+06	915048	906185	1.03447e+06	958839	1.0952e+06	964353	1.03696e+06	797788	560797	634971	129090	164193	339238	563467
High	P07437	Tubulin beta chain OS=Homo sapiens OX=9606 GN=TUBB PE=1 SV=2	TUBB	0	132.704	69	22	503	4	444	49.6	4.89	926.85	22	1	84.5	152.6	62.9	0.536	1.076	0.418	0.942947	0.936362	0.988768	8.83251e+06	9.39943e+06	9.19221e+06	9.57728e+06	7.98215e+06	9.01547e+06	3.61878e+06	3.54771e+06	3.39998e+06	1.46833e+07	1.38666e+07	1.45327e+07	1.68743e+07	1.62704e+07	1.53845e+07	1.86659e+07	1.902e+07	1.88983e+07	5.10193e+06	5.77109e+06	6.833e+06	6.54159e+06	6.78363e+06	6.7042e+06	8.89847e+06
High	P55001	Microfibrillar-associated protein 2 OS=Homo sapiens OX=9606 GN=MFAP2 PE=2 SV=1	MFAP2	0.002	4.313	5	1	7	1	183	20.8	4.97	9.6	1	0	21.8	180.5	97.7	0.536	4.378	0.127	0.942947	0.00671886	0.541615	238076	192828	156402	227556	195925	181114	317097	132718	239076	1.23039e+06	1.45299e+06	1.69439e+06	1.64264e+06	1.75057e+06	1.79927e+06	1.67033e+06	1.62282e+06	1.59337e+06	875229	1.00354e+06	844267	936692	878313	829192	896039
High	P07108	Acyl-CoA-binding protein OS=Homo sapiens OX=9606 GN=DBI PE=1 SV=2	DBI	0	12.048	51	3	12	3	87	10	6.57	26.76	3	0	107.3	152.7	40	0.535	0.647	0.834	0.943324	0.904018	0.913421	6.9285e+06	5.87371e+06	6.5099e+06	2.89265e+06	7.63566e+06	1.44045e+06	6.9529e+06			9.41306e+06	8.68085e+06	1.09362e+07	9262653	1.21269e+07	4.77349e+06	8.96227e+06	9.52975e+06	9.19463e+06	3.15911e+06	5.19447e+06	3.1415e+06	2.2614e+06	1.88497e+06	1.47564e+06	4.65345e+06
High	O60888	Protein CutA OS=Homo sapiens OX=9606 GN=CUTA PE=1 SV=2	CUTA	0	17.446	33	3	27	3	179	19.1	5.5	60.49	3	0	53.5	186.1	60.5	0.534	1.118	0.492	0.943324	0.926925	0.996519	1.39403e+06	1.29304e+06	1.18846e+06	1.03402e+06	1.03887e+06	1.08853e+06	964085	1.12901e+06	1.11771e+06	4.61407e+06	4.42135e+06	3.25493e+06	4.26867e+06	3.88872e+06	2.64222e+06	3.3242e+06	2.08612e+06	2.35664e+06	1.26351e+06	1.52752e+06	1.02868e+06	1.53771e+06	1.21667e+06	1.43136e+06	1.20709e+06
High	O00764	Pyridoxal kinase OS=Homo sapiens OX=9606 GN=PDXK PE=1 SV=1	PDXK	0.009	2.754	3	1	9	1	312	35.1	6.13	0	1	0	107.2	126.3	66.5	0.533	0.655	0.847	0.944148	0.891043	0.906269	772574	684297	525377	581505	789048	623859	555858	513646		914523	637391	578217	766610	730929	734937	763945	708250	749360	275334	364760	346373	372944	516249	386686	399568
High	Q6EMK4	Vasorin OS=Homo sapiens OX=9606 GN=VASN PE=1 SV=1	VASN	0	29.937	16	7	49	7	673	71.7	7.39	98.84	7	0	36.6	160.7	102.7	0.532	1.033	0.778	0.947076	0.97206	0.938629	2.7823e+06	1.66799e+06	1.50528e+06	1.91996e+06	1.7226e+06	1.72834e+06	1.75548e+06	1.93964e+06	1.88019e+06	7.08544e+06	7.59153e+06	8.43475e+06	7.68249e+06	7.89072e+06	7.36951e+06	7.7854e+06	7.46321e+06	7.3911e+06	3.44656e+06	5.42399e+06	5.50175e+06	4.90603e+06	4.49876e+06	4.85249e+06	3.2382e+06
High	O00571	ATP-dependent RNA helicase DDX3X OS=Homo sapiens OX=9606 GN=DDX3X PE=1 SV=3	DDX3X	0.003	3.486	3	2	3	2	662	73.2	7.18	0	2	0	60.6	184.3	55.1	0.531	0.941	0.642	0.947076	0.999928	0.980648	218195		198754	205735						562839	623601	795602	706891	628957	351137	983566	704409	712029	227204						193628
High	P49411	Elongation factor Tu, mitochondrial OS=Homo sapiens OX=9606 GN=TUFM PE=1 SV=2	TUFM	0.002	4.283	4	2	8	2	452	49.5	7.61	8.6	2	0	140.8	107.4	51.7	0.529	0.428	1.311	0.95077	0.450234	0.740467	2.1148e+06	2.25961e+06	2.07188e+06	2.32248e+06	2.26083e+06	2.17763e+06	198355		259262	1.39939e+06	1.3688e+06	1.54449e+06	1.75452e+06	872689	1.61362e+06	1.85595e+06	1.60809e+06	1.91665e+06		130937		776897	424013	783745	887658
High	Q05639	Elongation factor 1-alpha 2 OS=Homo sapiens OX=9606 GN=EEF1A2 PE=1 SV=1	EEF1A2	0	63.757	36	10	316	2	463	50.4	9.03	766.21	10	0	153.9	95.7	50.4	0.528	0.295	1.807	0.95077	0.123538	0.628546	1.50062e+06	1.91331e+06	1.43172e+06	2.557e+06	1.90036e+06	1.9479e+06	1.64997e+06	2.03035e+06	584492	1.03334e+06	1.02606e+06	1.22149e+06	935415	849098	830406	1.08621e+06	1.01516e+06	1.02596e+06	443335	494341	412756	377707	547545	540547	740486
High	Q9NS15	Latent-transforming growth factor beta-binding protein 3 OS=Homo sapiens OX=9606 GN=LTBP3 PE=1 SV=4	LTBP3	0	33.544	10	10	58	9	1303	139.3	6.07	56.3	10	1	9.9	198.9	91.2	0.527	2.556	0.23	0.951892	0.135324	0.822534	114935	90787.5	473891	306248	133102	275587	327355	341732	208333	4.58855e+06	6.3994e+06	6.52654e+06	6.27938e+06	5.53801e+06	5.45397e+06	3.5133e+06	3.4011e+06	5.44494e+06	4.98925e+06	2.54049e+06	2.13662e+06	2.24011e+06	2.34841e+06	2.36585e+06	1.96356e+06
High	Q04837	Single-stranded DNA-binding protein, mitochondrial OS=Homo sapiens OX=9606 GN=SSBP1 PE=1 SV=1	SSBP1	0.002	6.642	22	2	16	2	148	17.2	9.6	23.47	2	0	157.8	88.7	53.4	0.526	0.341	1.569	0.954052	0.221512	0.694333	696847	785873	806742	977308	862740	742054				471167	445968		462780	633026	457471	642226	556069					220749		184553	359580
High	P01137	Transforming growth factor beta-1 OS=Homo sapiens OX=9606 GN=TGFB1 PE=1 SV=2	TGFB1	0	35.482	36	9	39	9	390	44.3	8.53	49.56	9	0	18.5	203.3	78.2	0.526	1.698	0.398	0.954052	0.554016	0.980648	975406	1.20912e+06	1.09627e+06	824762	621971	637131	1.11747e+06	885555	885969	1.03036e+07	9.78603e+06	9.62642e+06	1.04133e+07	9.67144e+06	9.73145e+06	8.23735e+06	8.14399e+06	8.81448e+06	3.51799e+06	3.74086e+06	3.87419e+06	3.3864e+06	3.56814e+06	3.60949e+06	4.04404e+06
High	Q9UNW1	Multiple inositol polyphosphate phosphatase 1 OS=Homo sapiens OX=9606 GN=MINPP1 PE=1 SV=1	MINPP1	0	12.827	10	4	14	4	487	55	7.81	15.31	4	0	64.8	196.5	38.7	0.525	1.025	0.475	0.954052	0.996629	0.99185	619555	1.19883e+06	221622	671993	887916	867997	790514	885856	1.12558e+06	2.02739e+06	2.99146e+06	2.03434e+06	2.77657e+06	2.04332e+06	2.6338e+06	2.82252e+06	1.56416e+06	2.75367e+06	718328	519196	249153	382969	265428	1.15231e+06	1.19704e+06
High	P07093	Glia-derived nexin OS=Homo sapiens OX=9606 GN=SERPINE2 PE=1 SV=1	SERPINE2	0	66.228	47	15	206	15	398	44	9.29	343.15	15	0	64.9	150.2	85	0.525	1.111	0.462	0.954052	0.926925	0.99185	3.35877e+07	3.56476e+07	3.51491e+07	4.08902e+07	4.1661e+07	4.04408e+07	3.94174e+07	4.76477e+07	4.45462e+07	9.13795e+07	9.78259e+07	9.69561e+07	1.00462e+08	9.46688e+07	9.41506e+07	8.91791e+07	9.41835e+07	9.57802e+07	5.35506e+07	5.32098e+07	5.63062e+07	5.10426e+07	5.15137e+07	5.25255e+07	4.97758e+07
High	Q15404	Ras suppressor protein 1 OS=Homo sapiens OX=9606 GN=RSU1 PE=1 SV=3	RSU1	0	14.005	27	5	20	5	277	31.5	8.65	25.91	5	0	62.4	160.2	77.4	0.522	1.11	0.474	0.957863	0.926925	0.99185	1.64082e+06	954422	2.03613e+06	1.49381e+06	1.59099e+06	1.76341e+06	1.69995e+06	1.32301e+06	1.51098e+06	3.74993e+06	4.08295e+06	4.70741e+06	3.17177e+06	4.1855e+06	4.22775e+06	3.55974e+06	3.54415e+06	4.04964e+06	1.81007e+06	2.09747e+06	2.12424e+06	1.85618e+06	2.05479e+06	1.7409e+06	1.97366e+06
High	Q16769	Glutaminyl-peptide cyclotransferase OS=Homo sapiens OX=9606 GN=QPCT PE=1 SV=1	QPCT	0	10.42	14	3	11	3	361	40.9	6.61	6.68	3	0	40.4	179.8	79.8	0.52	0.844	0.486	0.958626	0.999928	0.995974	754328	2.26235e+06	615846	1.05236e+06	726811	620488	2.02185e+06	860197	995384	1.9972e+06	1.73992e+06	3.5741e+06	3.57169e+06	3.22391e+06	3.96644e+06	4.21605e+06	3.31039e+06	3.35683e+06	2.87673e+06	1.02123e+06	2.34673e+06	1.48719e+06	634107	229341	1.67767e+06
High	Q9Y6E2	Basic leucine zipper and W2 domain-containing protein 2 OS=Homo sapiens OX=9606 GN=BZW2 PE=1 SV=1	BZW2	0.001	8.752	9	4	14	2	419	48.1	6.68	13.97	4	0	102.9	129.2	67.9	0.519	0.734	0.694	0.961179	0.957994	0.963471	973149	961815	1.00186e+06	1.09427e+06	1.02367e+06	890024	612276	598962		1.12117e+06	1.03792e+06	986921	1.31541e+06	1.37837e+06	1.47427e+06	1.22217e+06	1.26059e+06	1.16223e+06	355850	613372	849901	724106	527195	641753	726727
High	P62277	40S ribosomal protein S13 OS=Homo sapiens OX=9606 GN=RPS13 PE=1 SV=2	RPS13	0	11.403	29	4	19	4	151	17.2	10.54	27.79	4	0	108.1	126.8	65.1	0.518	0.54	0.945	0.963079	0.769983	0.868445	7.22049e+06	7.94623e+06	7.53241e+06	6.82718e+06	5.16561e+06	5.26541e+06	4.69697e+06	5.18044e+06	4.73409e+06	8.1791e+06	6.13581e+06	7.9743e+06	6.17889e+06	7.35241e+06	5.73586e+06	5.58474e+06	5.95924e+06	5.29243e+06	3.17117e+06	3.11627e+06	3.50596e+06	2.58278e+06	3.10336e+06	2.81104e+06	3.61602e+06
High	Q9UHG2	ProSAAS OS=Homo sapiens OX=9606 GN=PCSK1N PE=1 SV=1	PCSK1N	0.002	4.997	6	1	7	1	260	27.4	6.62	8.61	1	0	0	193.6	106.4	0.518	100	0.01	0.962876	1.02527e-16	6.625e-17										563694	483158	597866	771175	592245	650417	547382	550707	497821	157454	334148	315634	273584	314540	256735	309980
High	O60841	Eukaryotic translation initiation factor 5B OS=Homo sapiens OX=9606 GN=EIF5B PE=1 SV=4	EIF5B	0	10.908	5	3	5	3	1220	138.7	5.49	1.65	3	0	13.8	205.6	80.6	0.516		0.384	0.968148		0.980267				31559.1		66450.7				521201	654555	610905	826523	600256	680100	531461	766142	1.20929e+06	268552	279040				266683	226235
High	P60033	CD81 antigen OS=Homo sapiens OX=9606 GN=CD81 PE=1 SV=1	CD81	0.007	2.978	10	1	4	1	236	25.8	5.29	0	1	0	0	195.8	104.2	0.516	100	0.01	0.968148	1.02527e-16	6.625e-17										499661	321296		744652	623127	473732		476175	446992
High	P11586	C-1-tetrahydrofolate synthase, cytoplasmic OS=Homo sapiens OX=9606 GN=MTHFD1 PE=1 SV=3	MTHFD1	0	12.491	5	4	17	4	935	101.5	7.3	24.15	4	0	88	173	39	0.515	0.72	0.731	0.968408	0.955832	0.944553	633518	691240	777352	391353	307494	504828	291887		186436	843626	769123	397471	698317	647803	328919	468696	886996	1.04338e+06			169547	143732	209072	173405	280909
High	P09871	Complement C1s subcomponent OS=Homo sapiens OX=9606 GN=C1S PE=1 SV=1	C1S	0	51.077	25	11	69	10	688	76.6	4.96	113.39	11	1	8.3	216.7	75	0.515	2.138	0.318	0.968408	0.299614	0.921712	469848	476569	500176	517044	732278	472507	918961	723025	802877	1.12886e+07	1.29227e+07	1.34192e+07	1.56929e+07	1.34646e+07	1.19401e+07	1.34231e+07	1.42267e+07	1.43744e+07	5.73445e+06	4.62724e+06	4.406e+06	4.53142e+06	4.82763e+06	6.04297e+06	4.43917e+06
High	P30520	Adenylosuccinate synthetase isozyme 2 OS=Homo sapiens OX=9606 GN=ADSS PE=1 SV=3	ADSS	0.002	5.231	7	2	9	2	456	50.1	6.55	1.66	2	0	70.3	154.2	75.5	0.514	0.697	0.393	0.968408	0.926925	0.980648	411574	344029	366855	1.01081e+06	423701	452752	476051	293529		1.60775e+06	1.85919e+06	1.89095e+06	430852	691070	592546	819884	653062	1.96675e+06		255680	717408	159808	444055		999323
High	Q16394	Exostosin-1 OS=Homo sapiens OX=9606 GN=EXT1 PE=1 SV=2	EXT1	0	11.957	9	4	23	4	746	86.2	9.04	33.3	4	0	34.7	179.9	85.4	0.511	1.681	0.294	0.968408	0.610758	0.904556		838220	244900		674928	342534	743300	295847		1.03521e+06	1.20489e+06	1.26038e+06	2.54777e+06	2.51628e+06	2.253e+06	2.31439e+06	2.54868e+06	2.43046e+06	1.14482e+06	1.154e+06	1.4808e+06	1.05828e+06	1.13656e+06	1.30788e+06	1.21856e+06
High	Q92734	Protein TFG OS=Homo sapiens OX=9606 GN=TFG PE=1 SV=2	TFG	0.001	5.706	9	2	4	2	400	43.4	5.1	7.09	2	0	0	193.9	106.1	0.51	100	0.01	0.968408	1.02527e-16	6.625e-17										3.08427e+06	2.95561e+06	3.59738e+06	3374413	3.63568e+06	3.34146e+06	3.49709e+06	2.81719e+06	3.03257e+06	1.70288e+06	1.68872e+06	1.50101e+06	1.73062e+06	1.82058e+06	1.68488e+06	1.2035e+06
High	Q13867	Bleomycin hydrolase OS=Homo sapiens OX=9606 GN=BLMH PE=1 SV=1	BLMH	0.001	5.324	5	2	9	2	455	52.5	6.27	0	2	0	75.1	163.2	61.7	0.509	0.815	0.646	0.968408	0.999928	0.980648	773302	1.08686e+06	922598	680304	1.71095e+06	1.26803e+06	1.48136e+06	643035	624432	1.37785e+06	2.01113e+06	2.25634e+06	2.22105e+06	1.53865e+06	2.0035e+06	1.97197e+06	501892	1.62356e+06	1.27977e+06	641767	676509	815246	925924	788770	1.00772e+06
High	P26639	Threonine--tRNA ligase, cytoplasmic OS=Homo sapiens OX=9606 GN=TARS PE=1 SV=3	TARS	0	55.162	27	16	97	16	723	83.4	6.67	153.32	16	0	80.9	147.7	71.4	0.509	0.862	0.584	0.968408	0.999928	0.99185	9.30661e+06	9.2105e+06	1.06482e+07	8.29888e+06	9.3399e+06	8.01911e+06	5.7011e+06	6.33325e+06	5.93345e+06	1.24872e+07	1.27827e+07	1.31127e+07	1.62636e+07	1.53624e+07	1.36139e+07	1.51424e+07	1.52736e+07	1.51551e+07	3.97881e+06	7.06001e+06	7.15942e+06	7.20381e+06	7.54925e+06	7.32309e+06	8.96019e+06
High	P24592	Insulin-like growth factor-binding protein 6 OS=Homo sapiens OX=9606 GN=IGFBP6 PE=1 SV=1	IGFBP6	0	32.86	25	5	84	5	240	25.3	7.81	148.37	5	0	59.6	160.2	80.3	0.509	1.273	0.409	0.968408	0.844132	0.987338	9.38139e+06	7.92477e+06	9.99301e+06	1.1826e+07	9.84042e+06	1.03187e+07	1.25902e+07	1.33693e+07	1.2244e+07	2.63148e+07	2.59161e+07	2.71554e+07	3.02986e+07	2.94051e+07	2.76016e+07	2.74436e+07	2.77443e+07	2.87092e+07	1.83457e+07	1.43577e+07	1.52984e+07	1.21737e+07	1.3823e+07	1.35393e+07	1.20244e+07
High	P00749	Urokinase-type plasminogen activator OS=Homo sapiens OX=9606 GN=PLAU PE=1 SV=2	PLAU	0	95.777	54	18	303	18	431	48.5	8.41	425.76	18	0	64.2	154.2	81.6	0.509	1.346	0.382	0.968408	0.785266	0.978633	2.65201e+07	2.85285e+07	2.8334e+07	2.89354e+07	2.57906e+07	2.52652e+07	2.9356e+07	2.99784e+07	2.80326e+07	7.34826e+07	7.79059e+07	7.53539e+07	6.81009e+07	6.94878e+07	6.78445e+07	6.55129e+07	6.5426e+07	6.31173e+07	3.74409e+07	4.07283e+07	4.11399e+07	3.52836e+07	3.66911e+07	3.47113e+07	3.64613e+07
High	Q9H4A4	Aminopeptidase B OS=Homo sapiens OX=9606 GN=RNPEP PE=1 SV=2	RNPEP	0	23.566	15	7	34	7	650	72.5	5.74	35.67	7	0	54.3	182.6	63.1	0.507	1.017	0.546	0.97059	0.988231	0.99185	642855	816189	1.82707e+06	1.00742e+06	910046	1.22914e+06	1.27957e+06	1.08178e+06	1.34523e+06	3.56483e+06	3.02726e+06	4.51524e+06	3.61399e+06	3.33838e+06	3.18107e+06	3.12535e+06	3.38922e+06	3.84163e+06	1.1563e+06	1.10987e+06	867642	1.07477e+06	1.56635e+06	1.17085e+06	911591
High	Q08257	Quinone oxidoreductase OS=Homo sapiens OX=9606 GN=CRYZ PE=1 SV=1	CRYZ	0	14.613	24	5	13	5	329	35.2	8.44	18.91	5	0	108.7	137.6	53.7	0.506	0.662	0.793	0.972095	0.910465	0.929762	1.51555e+06	1.70557e+06	1.59584e+06	1.66048e+06	1.57302e+06	1.95887e+06	1.09175e+06	1.39545e+06	1.08142e+06	2.02113e+06	1.80148e+06	2.7208e+06	2193330	1.60684e+06	2.02139e+06	1.87949e+06	1.63864e+06	1.73497e+06	762991	789060	837330	647657	624763	947403	1.13166e+06
High	P68371	Tubulin beta-4B chain OS=Homo sapiens OX=9606 GN=TUBB4B PE=1 SV=1	TUBB4B	0	126.389	69	22	475	3	445	49.8	4.89	891.36	22	22	85.6	138.8	75.7	0.505	0.845	0.573	0.972726	0.999928	0.99185	5.40098e+07	5.66112e+07	5.80104e+07	7.32478e+07	6.8176e+07	7.2552e+07	3.09906e+07	3.63759e+07	3.07273e+07	8.68807e+07	8.98277e+07	1.06546e+08	9.18086e+07	9.48636e+07	8.32054e+07	9.19685e+07	9.55384e+07	9.12352e+07	3.89033e+07	4.07225e+07	4.53448e+07	4.82701e+07	5.0066e+07	5.09162e+07	6.01912e+07
High	P15170	Eukaryotic peptide chain release factor GTP-binding subunit ERF3A OS=Homo sapiens OX=9606 GN=GSPT1 PE=1 SV=1	GSPT1	0	12.233	11	4	9	4	499	55.7	5.62	16.3	4	0	83.5	124.3	92.2	0.502	1.059	0.443	0.980587	0.957994	0.99185	2.37933e+06	4.27174e+06	2.88676e+06	2.30283e+06	2.93204e+06	2.10415e+06	2.52185e+06	2.26248e+06	3.68734e+06	3.8199e+06	3.3813e+06	4.60832e+06	3.94314e+06	3.75605e+06	2.86831e+06	3.15237e+06	3.77421e+06	3.53566e+06	2.98512e+06	3.32743e+06	3.49637e+06	3.13827e+06	2.45349e+06	2.7853e+06	2.54545e+06
High	Q15113	Procollagen C-endopeptidase enhancer 1 OS=Homo sapiens OX=9606 GN=PCOLCE PE=1 SV=2	PCOLCE	0	136.797	65	21	307	21	449	47.9	7.43	652.81	21	0	4.7	199.5	95.8	0.502	4.819	0.094	0.980587	0.00134744	0.302023	1.40285e+06	2.32657e+06	2.34948e+06	3.29786e+06	2.59765e+06	3.3936e+06	2.97488e+06	3.23358e+06	1.74742e+06	1.25874e+08	1.22464e+08	1.46325e+08	1.35358e+08	1.35594e+08	1.24143e+08	1.16317e+08	1.1591e+08	1.16632e+08	6.0126e+07	6.48212e+07	6.56579e+07	5.74304e+07	6.0741e+07	6.04217e+07	7.13358e+07
High	P55769	NHP2-like protein 1 OS=Homo sapiens OX=9606 GN=SNU13 PE=1 SV=3	NHP2L1; SNU13	0.003	3.983	9	1	5	1	128	14.2	8.46	6.2	1	0	0	195.3	104.7	0.502	100	0.01	0.980587	1.02527e-16	6.625e-17													664572	592810	692666	477790	610322	445049							301875
High	P61758	Prefoldin subunit 3 OS=Homo sapiens OX=9606 GN=VBP1 PE=1 SV=3	VBP1	0	11.763	21	3	3	3	197	22.6	7.11	6.2	3	0	52.4	187	60.5	0.501	1.171	0.43	0.980587	0.926925	0.991556		476596								631737	1.81528e+06	1.8388e+06	1.96957e+06	1.60307e+06	1.70035e+06		1.47606e+06	1.59115e+06		603723	487384	558296
High	P00736	Complement C1r subcomponent OS=Homo sapiens OX=9606 GN=C1R PE=1 SV=2	C1R	0	100.016	42	20	157	20	705	80.1	6.21	262.26	20	0	5.2	201.9	92.9	0.5	5.123	0.114	0.980587	0.000779191	0.441254	1.0041e+06	484690	1.02463e+06	1.08929e+06	1.0544e+06	1.01516e+06	1.00556e+06	530842	1.38554e+06	3.87331e+07	3.7394e+07	4.39206e+07	4.01567e+07	4.09986e+07	3.62203e+07	3.63135e+07	3.58125e+07	3.50931e+07	1.7724e+07	1.89004e+07	1.7819e+07	1.77543e+07	1.78996e+07	1.7181e+07	1.72905e+07
High	P49207	60S ribosomal protein L34 OS=Homo sapiens OX=9606 GN=RPL34 PE=1 SV=3	RPL34	0.01	2.61	8	1	6	1	117	13.3	11.47	1.74	1	0	31.8	173	95.2	0.497	2.998	0.168	0.980587	0.0894489	0.694862				65763.5		83400.6				477460	473116	504657	446819	395557	386228	403381	387960	550966	222002
High	O75874	Isocitrate dehydrogenase [NADP] cytoplasmic OS=Homo sapiens OX=9606 GN=IDH1 PE=1 SV=2	IDH1	0	47.541	31	10	119	10	414	46.6	7.01	171.27	10	0	86.4	144.2	69.4	0.496	0.744	0.647	0.980587	0.982791	0.980648	6.52116e+06	7.99103e+06	7.59071e+06	8.14382e+06	6.56158e+06	8.56047e+06	3.75714e+06	4.36086e+06	3.5259e+06	1.26667e+07	1.24549e+07	1.28192e+07	9.83284e+06	1.01636e+07	1.1933e+07	1.27027e+07	1.25593e+07	1.33323e+07	7.4327e+06	5.74562e+06	6.51067e+06	6.02659e+06	5.49837e+06	5.13636e+06	6.08488e+06
High	P63165	Small ubiquitin-related modifier 1 OS=Homo sapiens OX=9606 GN=SUMO1 PE=1 SV=1	SUMO1	0.01	2.547	12	1	2	1	101	11.6	5.52	0	1	0	71.3	150.1	78.7	0.496	0.921	0.521	0.980587	0.999928	0.995974	759570	568141	630322	920110	937852	1.13846e+06	482567		336375	1.35249e+06	1.13131e+06	1.32712e+06	1219349	1.19892e+06	1.26586e+06	1.49433e+06	1.52875e+06	1.36491e+06	547603	568329	423028	703841	695640	627094	676818
High	P61026	Ras-related protein Rab-10 OS=Homo sapiens OX=9606 GN=RAB10 PE=1 SV=1	RAB10	0	10.035	15	3	45	1	200	22.5	8.38	75.62	3	1	119.7	118	62.4	0.495	0.539	0.832	0.980587	0.777057	0.913499	4.59296e+06	4.3003e+06	4.14762e+06	4.36721e+06	4.34845e+06	3.89851e+06	1.76527e+06	2.10358e+06	1.68996e+06	2.42152e+06	3.181e+06	2.53755e+06	4.04317e+06	4.50717e+06	4.533e+06	4.22392e+06	4.23907e+06	4.79584e+06	1.86005e+06	1.90205e+06	2.0018e+06	2.26937e+06	2.24111e+06	1.93672e+06	2.83428e+06
High	Q9H910	Jupiter microtubule associated homolog 2 OS=Homo sapiens OX=9606 GN=JPT2 PE=1 SV=1	HN1L; JPT2	0.01	2.692	7	1	1	1	190	20.1	9.26	0	1	0	95.7	132.4	71.9	0.495	0.864	0.573	0.982131	0.999928	0.99185				412781			269092	199903		517595	515558	532987	403177			427841		427895	236229	228793
High	Q96G03	Phosphoglucomutase-2 OS=Homo sapiens OX=9606 GN=PGM2 PE=1 SV=4	PGM2	0.002	4.455	3	2	6	2	612	68.2	6.73	8.71	2	0	94	147.8	58.2	0.494	0.71	0.678	0.982685	0.940638	0.972231	864246	1.1045e+06	1.00537e+06	1.18759e+06	1.33577e+06	1.21447e+06	907677	785092	700514	1.26996e+06	1.44768e+06	949011	1.7995e+06	1.44953e+06	1.58083e+06	1.64306e+06	1.70852e+06	1.53317e+06	647050	622029	332334	463077	806860	495503	772225
High	P09341	Growth-regulated alpha protein OS=Homo sapiens OX=9606 GN=CXCL1 PE=1 SV=1	CXCL1	0.002	6.253	25	2	14	2	107	11.3	10.43	22.13	2	0	31.7	186.2	82.1	0.494	1.826	0.243	0.982131	0.520736	0.841781						790896		321888		2.96327e+06	2.80337e+06	3.15783e+06	876596	860178	2.68602e+06	2.98152e+06	3.05173e+06	3.0298e+06	1.3989e+06	1.52507e+06	439606	1.19846e+06		1.42492e+06	415854
High	Q93063	Exostosin-2 OS=Homo sapiens OX=9606 GN=EXT2 PE=1 SV=1	EXT2	0	12.133	7	5	14	5	718	82.2	6.55	19.07	5	0	17.9	184.1	97.9	0.494	2.39	0.215	0.982685	0.205769	0.789347		174362		349935		190784	164905		243755	3.04964e+06	2.74328e+06	2.71667e+06	1.69984e+06	2.05897e+06	2.38597e+06	1.86458e+06	2.1172e+06	1.91082e+06	1.09507e+06	992908	1.24457e+06	867976	1.00109e+06	1.11676e+06	1.26424e+06
High	Q99460	26S proteasome non-ATPase regulatory subunit 1 OS=Homo sapiens OX=9606 GN=PSMD1 PE=1 SV=2	PSMD1	0	11.269	3	3	19	3	953	105.8	5.39	25.09	3	0	50.7	184.7	64.6	0.493	0.715	0.658	0.982685	0.935636	0.980648	580490	360497	2.41129e+06	2.11985e+06	745969	761523	133531	178486		1.49238e+06	1.7209e+06	1.24054e+06	1.98864e+06	2.11321e+06	2.41464e+06	2.1235e+06	2.02288e+06	2.13017e+06	751652	1.05548e+06	415698	283208	1.20519e+06	239777	595952
High	Q7L1Q6	Basic leucine zipper and W2 domain-containing protein 1 OS=Homo sapiens OX=9606 GN=BZW1 PE=1 SV=1	BZW1	0	14.085	16	5	20	3	419	48	5.92	27.13	5	2	48.4	195.2	56.4	0.492	0.843	0.587	0.983926	0.999928	0.991556	821145	750265	1.14151e+06	1.56835e+06	904964	1.21848e+06	375132	164515	272768	3.01721e+06	2.60586e+06	2.61136e+06	3.95651e+06	4.1546e+06	3.31971e+06	3.31496e+06	3.09798e+06	3.32012e+06	469171	662745	571606	677802	957602	1.01293e+06	1.78648e+06
High	P35555	Fibrillin-1 OS=Homo sapiens OX=9606 GN=FBN1 PE=1 SV=3	FBN1	0	144.678	18	42	251	41	2871	312	4.93	348.49	42	1	2.5	208.6	89	0.492	1.532	0.422	0.983926	0.628869	0.988768	75186.8	1.01401e+06	425334	1.27395e+06	870669	810871	987478	473517	613852	5.20291e+07	5.06776e+07	5.47748e+07	5.75927e+07	5.35368e+07	5.31014e+07	4.73623e+07	4.61569e+07	4.77618e+07	2.02861e+07	2.00562e+07	2.58546e+07	2.18528e+07	2.41723e+07	2.21925e+07	2.37725e+07
High	Q15365	Poly(rC)-binding protein 1 OS=Homo sapiens OX=9606 GN=PCBP1 PE=1 SV=2	PCBP1	0	34.921	29	8	80	5	356	37.5	7.09	130.19	8	3	72.9	156.5	70.6	0.492	1.15	0.404	0.983989	0.903515	0.982347	7.86471e+06	7.9591e+06	7.26809e+06	7.84601e+06	6.9338e+06	7.61981e+06	2.9258e+06	2.72072e+06	2.61655e+06	1.60989e+07	1.5881e+07	1.70504e+07	1.71634e+07	1.63635e+07	1.51639e+07	1.52888e+07	1.68445e+07	1.68293e+07	6.30042e+06	6.34791e+06	7.27232e+06	6.37667e+06	7.76507e+06	7.38625e+06	8.09724e+06
High	O75534	Cold shock domain-containing protein E1 OS=Homo sapiens OX=9606 GN=CSDE1 PE=1 SV=2	CSDE1	0.001	5.857	3	2	4	2	798	88.8	6.25	0	2	0	0	201.1	98.9	0.492	100	0.01	0.983926	1.02527e-16	6.625e-17												227108	339070	288140	391623	343147	322423	371729				166863
High	P02462	Collagen alpha-1(IV) chain OS=Homo sapiens OX=9606 GN=COL4A1 PE=1 SV=4	COL4A1	0	9.48	2	2	18	2	1669	160.5	8.28	11.25	2	0	0	200	100	0.491	100	0.01	0.983989	1.02527e-16	6.625e-17										1.89798e+06	2.4015e+06	2.40375e+06	2.23102e+06	2.32231e+06	2.21346e+06	1.76139e+06	1.99548e+06	2.00949e+06	762168	1.0393e+06	1.02869e+06	1.12546e+06	1.02261e+06	1.1153e+06	1.08755e+06
High	P46063	ATP-dependent DNA helicase Q1 OS=Homo sapiens OX=9606 GN=RECQL PE=1 SV=3	RECQL	0.001	9.086	8	4	7	4	649	73.4	7.88	7.65	4	0	40.1	199.7	60.2	0.49	1.165	0.643	0.983989	0.926925	0.980648	224864	500572	463139	525931	389788	401449	446820	459610	636482	1.6772e+06	2.28562e+06	2.48062e+06	2.77439e+06	2.15041e+06	2.28741e+06	1.83548e+06	2.71876e+06	2.91547e+06	339410	603147	596127	689122	511749	694785	533244
High	P62879	Guanine nucleotide-binding protein G(I)/G(S)/G(T) subunit beta-2 OS=Homo sapiens OX=9606 GN=GNB2 PE=1 SV=3	GNB2	0	13.506	12	3	38	2	340	37.3	6	45.64	3	0	96.3	137.8	66	0.488	0.74	0.662	0.985332	0.962507	0.980648	890518	1.03209e+06	964569	933255	974939	884401	590665	595246	663860	1.24976e+06	1.21306e+06	1.43353e+06	1.22161e+06	1.33549e+06	1.57705e+06	1.21893e+06	1.43535e+06	1.33824e+06	505702	514969	645895	639302	681543	621076	654050
High	P61077	Ubiquitin-conjugating enzyme E2 D3 OS=Homo sapiens OX=9606 GN=UBE2D3 PE=1 SV=1	UBE2D3	0	11.745	36	3	10	3	147	16.7	7.8	26.6	3	0	71.3	162.3	66.4	0.484	0.876	0.546	0.987356	0.999928	0.99185	1.96198e+06	2.29111e+06	2.3754e+06	1.8886e+06	2.62531e+06	439092		1.42051e+06	1.40103e+06	4.29585e+06	3.6314e+06	4.77343e+06	5.24036e+06	3.80447e+06	4.63673e+06	3.90941e+06	4.26136e+06	4.15304e+06	1.20115e+06	1.84172e+06	2.16321e+06	2.00729e+06	1.61609e+06	1.55411e+06	1.01065e+06
High	P30046	D-dopachrome decarboxylase OS=Homo sapiens OX=9606 GN=DDT PE=1 SV=3	DDT	0	11.985	26	3	39	3	118	12.7	7.3	48.95	3	0	104.2	126.8	69	0.483	0.679	0.713	0.987356	0.926925	0.951848	1.54919e+06	2.29022e+06	2.39158e+06	2.7443e+06	2.54663e+06	2.38312e+06	879785		1.73062e+06	2.78838e+06	2.78159e+06	2.98046e+06	3.08508e+06	3.30525e+06	2.98618e+06	2.3977e+06	2.75972e+06	2.81421e+06	1.25361e+06	1.19072e+06	1.4016e+06	1.51689e+06	1.45861e+06	1.54865e+06	1.44697e+06
High	Q9P2T1	GMP reductase 2 OS=Homo sapiens OX=9606 GN=GMPR2 PE=1 SV=1	GMPR2	0.002	4.539	5	2	6	2	348	37.9	7.23	0	2	0	37	174.1	88.9	0.482	1.649	0.449	0.987356	0.654455	0.99185		216380		207976	187284		91462.3			955839	1.00019e+06	1.03475e+06	873468	939236	905015	866766	1.00607e+06	928099	526418	445221	479030	485779	147839	445621	444719
High	Q9BRL6	Serine/arginine-rich splicing factor 8 OS=Homo sapiens OX=9606 GN=SRSF8 PE=1 SV=1	SRSF8	0.002	4.838	5	2	22	2	282	32.3	11.72	42.41	2	0	52.3	171.2	76.5	0.481	0.892	0.537	0.987356	0.999928	0.99185	838919		3.97192e+06	3.44006e+06		1.01792e+06	911235		791716	4.78485e+06	4.64251e+06	4.94681e+06	6.21621e+06	5.97454e+06	5.49256e+06	5.8849e+06	6.54778e+06	6.25823e+06	2.35977e+06	2.6712e+06	2.75061e+06	2.48347e+06	3.60627e+06	808061	2.74655e+06
High	O00567	Nucleolar protein 56 OS=Homo sapiens OX=9606 GN=NOP56 PE=1 SV=4	NOP56	0.004	3.26	2	1	2	1	594	66	9.19	0	1	0	79.3	152.7	68	0.481	0.858	0.499	0.987356	0.999928	0.998056				100223		210251				429120			346565	279571	259170	197282	244680	233097
High	P49327	Fatty acid synthase OS=Homo sapiens OX=9606 GN=FASN PE=1 SV=3	FASN	0	180.819	27	42	239	42	2511	273.3	6.44	318.45	42	0	79	157.2	63.9	0.48	0.884	0.551	0.987356	0.999928	0.99185	2.26446e+07	2.48898e+07	2.31944e+07	2.73217e+07	2.61351e+07	2.28928e+07	1.97599e+07	1.74688e+07	1.69238e+07	3.6983e+07	3.76945e+07	4.0936e+07	4.77631e+07	4.78474e+07	4.70162e+07	4.12483e+07	4.61515e+07	4.76375e+07	1.82361e+07	1.71892e+07	1.78424e+07	1.82405e+07	1.93145e+07	1.87563e+07	2.09053e+07
High	P28072	Proteasome subunit beta type-6 OS=Homo sapiens OX=9606 GN=PSMB6 PE=1 SV=4	PSMB6	0	17.637	36	5	56	5	239	25.3	4.92	111.54	5	0	109.3	91.4	99.3	0.48	0.914	0.532	0.987356	0.999928	0.994353	5.278e+06	2.62442e+07	4.88361e+06	3.25564e+07	3.05179e+07	2.77565e+07	3.68405e+06	3.34208e+07	3.6067e+07	2.26992e+07	2.20583e+07	2.00316e+07	2.36968e+07	2.59639e+07	2.55211e+07	3.37511e+07	2.66664e+07	2.74516e+07	3.50015e+07	4.06599e+07	3.26627e+07	3.0134e+07	1.99359e+07	2.37823e+07	2.7408e+07
High	O95372	Acyl-protein thioesterase 2 OS=Homo sapiens OX=9606 GN=LYPLA2 PE=1 SV=1	LYPLA2	0.001	5.845	15	2	8	2	231	24.7	7.23	12.1	2	0	70.9	168.9	60.2	0.478	1.074	0.421	0.987356	0.958395	0.988768	472131	584548	330791	772466	468205	446704	218804	220262		577867	900946	556096	1.44116e+06	1.39672e+06	914005	1.11143e+06	1.52541e+06	1.11479e+06	362501	798726	361074	397533	388676	456347	494961
High	P61106	Ras-related protein Rab-14 OS=Homo sapiens OX=9606 GN=RAB14 PE=1 SV=4	RAB14	0	10.587	25	4	26	3	215	23.9	6.21	44.15	4	1	92.6	155.1	52.3	0.477	0.635	0.801	0.987356	0.880428	0.922689	2.56687e+06	2.61943e+06	2.04519e+06	2.35455e+06	1.91096e+06	1.64908e+06	732500	1.00958e+06	1.00953e+06	2.5336e+06	1.8269e+06	2.42121e+06	3.27862e+06	3.41183e+06	2.95828e+06	3.20196e+06	3.24639e+06	2.6657e+06	892730	1.09097e+06	1.07917e+06	1.88584e+06	794627	1.05453e+06	1.14464e+06
High	P53396	ATP-citrate synthase OS=Homo sapiens OX=9606 GN=ACLY PE=1 SV=3	ACLY	0	32.724	11	9	54	9	1101	120.8	7.33	68.49	9	0	95.5	134.6	69.8	0.476	0.959	0.503	0.987356	0.999928	0.999026	3.66167e+06	4.17046e+06	4.06224e+06	4.47477e+06	3.63489e+06	4.02519e+06	1.56625e+06	1.92735e+06	1.65164e+06	7.08211e+06	6.9603e+06	7.44067e+06	5.67218e+06	5.54779e+06	6.30049e+06	5.61425e+06	5.7003e+06	5.61135e+06	2.39501e+06	2.67831e+06	2.43775e+06	2.9808e+06	2.62689e+06	2.94211e+06	3.88971e+06
High	P33993	DNA replication licensing factor MCM7 OS=Homo sapiens OX=9606 GN=MCM7 PE=1 SV=4	MCM7	0.003	3.932	2	1	7	1	719	81.3	6.46	2.2	1	0	63.9	160	76.2	0.476	1.14	0.417	0.987356	0.936362	0.988768	115017	97023	246187							194942	232552	398214	269454	288024	349624	310649	296689	278008							159164
High	O15143	Actin-related protein 2/3 complex subunit 1B OS=Homo sapiens OX=9606 GN=ARPC1B PE=1 SV=3	ARPC1B	0	9.937	10	3	17	3	372	40.9	8.35	28.02	3	0	32.9	198.4	68.7	0.476	1.262	0.397	0.987356	0.880186	0.980648			477549	516350		851247				3.32995e+06	3.84987e+06	2.73423e+06	3.39195e+06	3.48105e+06	3.36692e+06	3.37851e+06	3.89804e+06	3.73396e+06	1.45759e+06	812607	1.23343e+06	1.05669e+06	911210	1.20005e+06	971274
High	P05023	Sodium/potassium-transporting ATPase subunit alpha-1 OS=Homo sapiens OX=9606 GN=ATP1A1 PE=1 SV=1	ATP1A1	0.003	4.001	1	1	1	1	1023	112.8	5.49	1.98	1	0	128	116.6	55.4	0.475	0.403	1.38	0.987356	0.386239	0.725183	538889	611335	442069	772478	579463	911364	435683			299374	462882	631954				520941	528761	277253							233413
High	O15173	Membrane-associated progesterone receptor component 2 OS=Homo sapiens OX=9606 GN=PGRMC2 PE=1 SV=1	PGRMC2	0.007	2.925	4	1	9	1	223	23.8	4.88	3.61	1	0	99.9	135.7	64.4	0.475	0.703	0.722	0.987356	0.926925	0.946816	954205	896754	759793	806435	818544	903104	245524	357363	331507	952016	951185	975588	1.12138e+06	1.04584e+06	1.1119e+06	1.25042e+06	1.18502e+06	1.20041e+06		355390	464527	529921	527982	406177	639746
High	Q9HAV7	GrpE protein homolog 1, mitochondrial OS=Homo sapiens OX=9606 GN=GRPEL1 PE=1 SV=2	GRPEL1	0.002	4.491	5	1	11	1	217	24.3	8.12	25.56	1	0	126.1	117.1	56.8	0.474	0.469	1.011	0.987356	0.598827	0.848648		396153	463330	551121						667172	215172	499087		464238	387942	451494	550481	422653
High	P55786	Puromycin-sensitive aminopeptidase OS=Homo sapiens OX=9606 GN=NPEPPS PE=1 SV=2	NPEPPS	0	57.874	24	16	95	16	919	103.2	5.72	116.39	16	0	77.6	157	65.3	0.473	0.819	0.59	0.987356	0.999928	0.991556	5.96784e+06	6.06745e+06	6.79668e+06	7.00375e+06	6.98996e+06	7.1069e+06	4.78932e+06	5.79578e+06	4.7027e+06	1.20785e+07	1.1349e+07	1.21799e+07	1.3062e+07	1.22732e+07	1.18517e+07	1.1356e+07	1.22781e+07	1.32269e+07	4.50764e+06	5.10658e+06	5.28236e+06	4.86884e+06	4.85015e+06	5.09399e+06	5.18862e+06
High	P63151	Serine/threonine-protein phosphatase 2A 55 kDa regulatory subunit B alpha isoform OS=Homo sapiens OX=9606 GN=PPP2R2A PE=1 SV=1	PPP2R2A	0	10.631	10	3	17	3	447	51.7	6.2	27.7	3	0	55.6	197.8	46.6	0.472	0.732	0.716	0.987356	0.949467	0.951033	493727	600899	395076	651578	503831	460303	680699	583566	528994	1.07704e+06	1.18992e+06	1.97676e+06	1.90626e+06	1.81287e+06	1.28832e+06	1.81538e+06	1.79238e+06	1.51079e+06	367820	374559	577323		388050	459475	480116
High	O75326	Semaphorin-7A OS=Homo sapiens OX=9606 GN=SEMA7A PE=1 SV=1	SEMA7A	0	17.037	9	6	36	6	666	74.8	7.64	22.01	6	0	99.2	149.9	50.9	0.471	0.552	0.812	0.987356	0.777057	0.920731	1.16243e+06	1.21139e+06	1.18612e+06	1.77726e+06	1.34295e+06	1.04194e+06	1.97224e+06	1.70731e+06	1.60659e+06	2.29114e+06	2.743e+06	2.11064e+06	1.96559e+06	2.02828e+06	2.05189e+06	2.12866e+06	1.94635e+06	1.81595e+06	655465	600029	1.12235e+06	554767	689051	1.1661e+06	1.05379e+06
High	P21980	Protein-glutamine gamma-glutamyltransferase 2 OS=Homo sapiens OX=9606 GN=TGM2 PE=1 SV=2	TGM2	0	15.749	10	5	17	5	687	77.3	5.22	17.94	5	0	53.7	204.9	41.4	0.471	0.799	0.61	0.987356	0.997156	0.988768	628876	699029	619714	1.57784e+06	642578	1.21767e+06	555927	559855	596153	2.0669e+06	2.12881e+06	2.10699e+06	2.51212e+06	2.52912e+06	3.13374e+06	1.89849e+06	2.39748e+06	2.44845e+06	376093	401824	524002	449963	1.03857e+06	484037	806689
High	Q06830	Peroxiredoxin-1 OS=Homo sapiens OX=9606 GN=PRDX1 PE=1 SV=1	PRDX1	0	73.602	65	14	356	11	199	22.1	8.13	740.25	14	3	86.3	143.9	69.8	0.471	0.884	0.532	0.987356	0.999928	0.994353	1.18813e+08	1.17166e+08	1.17472e+08	1.24801e+08	1.26391e+08	1.13992e+08	8.12623e+07	8.40852e+07	7.98644e+07	1.94947e+08	1.81146e+08	2.06632e+08	2.12962e+08	2.05093e+08	2.00122e+08	1.93208e+08	1.95863e+08	2.01382e+08	8.7872e+07	9.18422e+07	9.91741e+07	9.50011e+07	9.9179e+07	9.3455e+07	9.65169e+07
High	P00492	Hypoxanthine-guanine phosphoribosyltransferase OS=Homo sapiens OX=9606 GN=HPRT1 PE=1 SV=2	HPRT1	0.002	4.263	6	1	5	1	218	24.6	6.68	6.3	1	0	77.9	156.4	65.7	0.471	0.869	0.523	0.987356	0.999928	0.995974	258813	307423	327620	467808	357648	420558	377948	184864	298995	697000	809281	955427	617562	609686	648896	523547	494633	449890	259734	255816		234323		287485	290735
High	P55285	Cadherin-6 OS=Homo sapiens OX=9606 GN=CDH6 PE=1 SV=1	CDH6	0	58.279	22	13	137	13	790	88.3	4.93	268.76	13	0	40.3	178.5	81.1	0.471	1.978	0.272	0.987356	0.327887	0.868503	7.03712e+06	7.16959e+06	7.15303e+06	6.49597e+06	6.2791e+06	6.87942e+06	7.74391e+06	7.69485e+06	7.37163e+06	3.29229e+07	2.90866e+07	3.27599e+07	3.18728e+07	3.16773e+07	3.11986e+07	2.95572e+07	2.97819e+07	3.06298e+07	1.55643e+07	1.5186e+07	1.66871e+07	1.31085e+07	1.45753e+07	1.43946e+07	1.26706e+07
High	O75367	Core histone macro-H2A.1 OS=Homo sapiens OX=9606 GN=H2AFY PE=1 SV=4	H2AFY	0.001	5.299	8	2	4	2	372	39.6	9.79	0	2	0	88.7	171.2	40.1	0.47	0.495	0.955	0.987356	0.625101	0.865792	642793	728858	687370	791897	730590			440299		1.34044e+06	1.23607e+06	1.43638e+06	946680	718452	791742	1.40236e+06	1.07998e+06	1.32584e+06				266365			361477
High	P08243	Asparagine synthetase [glutamine-hydrolyzing] OS=Homo sapiens OX=9606 GN=ASNS PE=1 SV=4	ASNS	0	17.682	15	7	35	7	561	64.3	6.86	31.74	7	0	65.5	168.6	66	0.47	0.973	0.486	0.987356	0.999928	0.995974	1.73439e+06	1.56359e+06	1.58322e+06	1.60443e+06	1.87744e+06	2.01587e+06	756572	640294	846805	3.4262e+06	3.36686e+06	3.69775e+06	4.00151e+06	4.07651e+06	4.17844e+06	4.42055e+06	4.39064e+06	4.10934e+06	1.42873e+06	1.22826e+06	1.05348e+06	1.61449e+06	1.32929e+06	1.59485e+06	1.52987e+06
High	Q12805	EGF-containing fibulin-like extracellular matrix protein 1 OS=Homo sapiens OX=9606 GN=EFEMP1 PE=1 SV=2	EFEMP1	0	92.721	43	15	230	15	493	54.6	5.07	483.13	15	0	84.8	118.3	97	0.47	1.996	0.25	0.987356	0.318074	0.847781	6.8197e+07	6.64941e+07	7.22328e+07	7.75768e+07	8.5034e+07	8.46076e+07	7.69351e+07	8.65577e+07	8.53609e+07	1.11143e+08	1.16483e+08	1.14373e+08	1.1805e+08	1.16441e+08	1.2832e+08	1.22127e+08	1.14725e+08	1.19896e+08	9.51449e+07	9.23475e+07	1.02862e+08	9.28338e+07	1.00508e+08	1.04147e+08	8.94882e+07
High	P62979	Ubiquitin-40S ribosomal protein S27a OS=Homo sapiens OX=9606 GN=RPS27A PE=1 SV=2	RPS27A	0	26.342	42	5	151	5	156	18	9.64	307.71	5	0	71.9	157.8	70.3	0.469	1.014	0.452	0.987356	0.971589	0.99185	9.58399e+07	9.94535e+07	9.63873e+07	1.03984e+08	9.77893e+07	1.02206e+08	8.86771e+07	8.98128e+07	8.96039e+07	2.16099e+08	2.11461e+08	2.03583e+08	2.21613e+08	2.1185e+08	2.15841e+08	1.998e+08	2.1094e+08	2.13202e+08	9.87384e+07	9.16804e+07	9.08303e+07	8.9027e+07	9.71221e+07	9.42576e+07	9.46744e+07
High	O95633	Follistatin-related protein 3 OS=Homo sapiens OX=9606 GN=FSTL3 PE=1 SV=1	FSTL3	0	19.018	25	5	43	5	263	27.6	6.77	48.85	5	0	35.2	198.9	65.8	0.469	1.156	0.373	0.987356	0.926925	0.968985	733713	804765	883761	447025	645937	598609	802857	801285	738219	5.39768e+06	6.36504e+06	5.45705e+06	4.20593e+06	4.17123e+06	3.99984e+06	3.5548e+06	4.52526e+06	5.20191e+06	1.15468e+06	1.22914e+06	1.43248e+06	1.28663e+06	1.5504e+06	2.26048e+06	1.46666e+06
High	P54819	Adenylate kinase 2, mitochondrial OS=Homo sapiens OX=9606 GN=AK2 PE=1 SV=2	AK2	0	21.098	40	6	22	6	239	26.5	7.81	28.44	6	0	107.8	117.4	74.8	0.468	0.644	0.828	0.987356	0.896698	0.917923	2.65765e+06	3.87698e+06	2.8812e+06	3.97785e+06	3.54793e+06	3.7915e+06	2.95489e+06	1.61436e+06	2.75122e+06	3.13943e+06	3.36392e+06	3.09682e+06	3.73697e+06	3.26014e+06	3.73981e+06	3.50776e+06	2.0416e+06	2.88968e+06	2.17395e+06	1.74683e+06	1.85219e+06	2.29143e+06	1.94873e+06	1.9989e+06	1.88102e+06
High	Q09666	Neuroblast differentiation-associated protein AHNAK OS=Homo sapiens OX=9606 GN=AHNAK PE=1 SV=2	AHNAK	0	100.9	19	28	236	28	5890	628.7	6.15	322.87	28	0	107	100.8	92.1	0.468	1.026	0.418	0.987356	0.962507	0.988768	9.6422e+07	9.38892e+07	1.00581e+08	1.01839e+08	9.89875e+07	9.83998e+07	1.1272e+08	1.17496e+08	9.61614e+07	6.74423e+07	6.26399e+07	6.25828e+07	9.4004e+07	9.32555e+07	9.12305e+07	8.90614e+07	9.61619e+07	9.4719e+07	8.44203e+07	8.52273e+07	8.77295e+07	8.26039e+07	8.16265e+07	7.91088e+07	8.36358e+07
High	P10646	Tissue factor pathway inhibitor OS=Homo sapiens OX=9606 GN=TFPI PE=1 SV=1	TFPI	0.001	7.828	10	2	4	2	304	35	8.25	2.7	2	0	108.2	139.1	52.7	0.467	0.598	0.736	0.987356	0.860195	0.943674	758644			434705	433209	1.07458e+06		136160			222024	431243	1.48648e+06			311725		1.00044e+06					166100	472224
High	P55010	Eukaryotic translation initiation factor 5 OS=Homo sapiens OX=9606 GN=EIF5 PE=1 SV=2	EIF5	0	11.792	9	4	17	4	431	49.2	5.58	15.63	4	0	41.3	197	61.7	0.467	1.301	0.362	0.987356	0.860195	0.958084	724607	736300	311453	923589	808068	802258	171576	106760		3.52989e+06	3.45665e+06	3.37585e+06	3.54444e+06	3.73234e+06	3.52208e+06	2.54453e+06	2.36725e+06	3.55222e+06	879198	1.08242e+06	1.09652e+06	673030	854963	911011	1.17426e+06
High	P09486	SPARC OS=Homo sapiens OX=9606 GN=SPARC PE=1 SV=1	SPARC	0	144.825	59	14	779	14	303	34.6	4.84	1387.64	14	0	3	201.3	95.7	0.467	24.325	0.02	0.987356	1.84979e-12	0.00213802	1.06548e+07	1.28875e+07	1.33209e+07	1.32732e+07	1.31386e+07	1.18396e+07	1.42632e+07	1.36588e+07	1.41078e+07	8.86717e+08	8.55761e+08	9.73267e+08	9.78596e+08	9.56377e+08	9.10172e+08	8.94146e+08	9.25728e+08	8.58687e+08	3.71628e+08	4.26032e+08	4.54558e+08	3.99807e+08	4.30788e+08	4.15964e+08	4.25071e+08
High	Q9UHY7	Enolase-phosphatase E1 OS=Homo sapiens OX=9606 GN=ENOPH1 PE=1 SV=1	ENOPH1	0.001	7.068	13	2	10	2	261	28.9	4.78	13.63	2	0	78.5	182.4	39.1	0.466	0.515	0.884	0.987356	0.705322	0.897335	363851					319120				715172	672795	404142	388044	1.00702e+06	791417	938819	802687	497037		131212	219429	104305		167167
High	Q16543	Hsp90 co-chaperone Cdc37 OS=Homo sapiens OX=9606 GN=CDC37 PE=1 SV=1	CDC37	0	12.049	11	4	11	4	378	44.4	5.25	5.32	4	0	58.7	165.9	75.4	0.466	2.149	0.214	0.987356	0.30382	0.789347	952225	207442	194566	332030	1.02024e+06	1.20513e+06	965304	978300	188476	2.39445e+06	2.44772e+06	2.5481e+06	2.7291e+06	2.73766e+06	2.41186e+06	2.78483e+06	1.90931e+06	2.73681e+06	505877	1.48521e+06	1.15712e+06	1.2392e+06	581254	1.42178e+06	679929
High	P07858	Cathepsin B OS=Homo sapiens OX=9606 GN=CTSB PE=1 SV=3	CTSB	0	33.562	31	7	62	7	339	37.8	6.3	87.22	7	0	93.7	120.7	85.6	0.465	0.92	0.52	0.987356	0.999928	0.996519	5.41112e+06	5.96412e+06	5.23538e+06	6.33325e+06	5.92828e+06	6.5466e+06	5.82353e+06	5.52844e+06	6.55221e+06	1.1158e+07	1.52354e+07	1.35168e+07	1.30604e+07	7.07534e+06	7.49502e+06	6.31457e+06	7.41335e+06	7.76158e+06	5.90571e+06	2.72221e+06	2.31392e+06	6.37089e+06	5.56648e+06	5.45349e+06	5.31676e+06
High	P30041	Peroxiredoxin-6 OS=Homo sapiens OX=9606 GN=PRDX6 PE=1 SV=3	PRDX6	0	43.676	53	10	92	10	224	25	6.38	141.19	10	0	63.1	165.6	71.3	0.465	1.077	0.445	0.987356	0.935636	0.99185	9.3466e+06	1.03089e+07	9.1562e+06	1.02579e+07	1.0234e+07	1.12264e+07	7.75955e+06	6.85039e+06	6.60578e+06	2.49706e+07	2.42221e+07	2.60573e+07	2.52559e+07	2.45272e+07	2.22979e+07	2.36556e+07	2.41837e+07	2.50858e+07	1.05538e+07	1.15152e+07	1.036e+07	8.96106e+06	1.01691e+07	1.0436e+07	1.05684e+07
High	P13497	Bone morphogenetic protein 1 OS=Homo sapiens OX=9606 GN=BMP1 PE=1 SV=2	BMP1	0	15.772	6	5	16	5	986	111.2	6.9	11.72	5	0	41.6	172.5	86	0.465	1.664	0.301	0.987356	0.5766	0.906269	1.16212e+06	1.40474e+06	992943	904906	1.14942e+06	932860	990808	635121	558178	3.56494e+06	2.92017e+06	3.48587e+06	4.06385e+06	3.16056e+06	3.87147e+06	3.51323e+06	4.50442e+06	4.19438e+06	1.83597e+06	898364	1.31793e+06	2.00869e+06	1.44075e+06	2.26648e+06	1.97806e+06
High	P21810	Biglycan OS=Homo sapiens OX=9606 GN=BGN PE=1 SV=2	BGN	0	72.85	42	12	166	12	368	41.6	7.52	268.13	12	0	2.9	203	94.2	0.464	1.655	0.553	0.987356	0.545819	0.99185	1.6712e+06	993884	768958	735007	1.07791e+06	603172	191292	818201	905372	5.99742e+07	5.7368e+07	6.16995e+07	6.5055e+07	5.45613e+07	5.69409e+07	5.71721e+07	5.75882e+07	5.82306e+07	2.60302e+07	2.73944e+07	2.67148e+07	2.57633e+07	2.60505e+07	2.59819e+07	2.71922e+07
High	Q15818	Neuronal pentraxin-1 OS=Homo sapiens OX=9606 GN=NPTX1 PE=2 SV=2	NPTX1	0	23.101	16	7	48	7	432	47.1	6.55	55.26	7	0	51.1	171.6	77.3	0.464	1.337	0.342	0.987356	0.828069	0.941135	2.41487e+06	1.7213e+06	1.42031e+06	3.08367e+06	2.38825e+06	2.72949e+06	3.62138e+06	2.74156e+06	2.17835e+06	1.03709e+07	1.10167e+07	1.05196e+07	1.0161e+07	8.82466e+06	9.16363e+06	8.21308e+06	9.34718e+06	7.67842e+06	4.57479e+06	4.22864e+06	3.56781e+06	4.39387e+06	4.12739e+06	3.88439e+06	3.87084e+06
High	Q01581	Hydroxymethylglutaryl-CoA synthase, cytoplasmic OS=Homo sapiens OX=9606 GN=HMGCS1 PE=1 SV=2	HMGCS1	0.002	4.727	4	2	3	2	520	57.3	5.41	1.69	2	0	0	207.7	92.3	0.464	100	0.01	0.987356	1.02527e-16	6.625e-17										595293	682397	722815	473007	420207	539792	677807	597185	536045	260349	362101	219369	254761		276082	305146
High	P24534	Elongation factor 1-beta OS=Homo sapiens OX=9606 GN=EEF1B2 PE=1 SV=3	EEF1B2	0	45.964	43	7	138	5	225	24.7	4.67	350.56	7	0	93.8	143.5	62.7	0.462	0.772	0.6	0.987356	0.999928	0.990223	1.25323e+07	1.14948e+07	1.37573e+07	1.31683e+07	1.20007e+07	1.34389e+07	7.41794e+06	9.44178e+06	8.1249e+06	1.88756e+07	1.91639e+07	2.02494e+07	2.01453e+07	1.99603e+07	1.83439e+07	1.92122e+07	1.78956e+07	1.83369e+07	6.70122e+06	8.36807e+06	8.82235e+06	7.55637e+06	8.58226e+06	8.1182e+06	1.17083e+07
High	P28074	Proteasome subunit beta type-5 OS=Homo sapiens OX=9606 GN=PSMB5 PE=1 SV=3	PSMB5	0	40.412	37	7	101	7	263	28.5	6.92	130.49	7	0	84.5	151	64.5	0.461	0.774	0.579	0.987356	0.999928	0.99185	7.86365e+06	8.15984e+06	8.46058e+06	8.92997e+06	8.5873e+06	9.14739e+06	6.99337e+06	7.31335e+06	7.09257e+06	1.30344e+07	1.39286e+07	1.38108e+07	1.60979e+07	1.46355e+07	1.48769e+07	1.42726e+07	1.45737e+07	1.58734e+07	6.22999e+06	5.94325e+06	6.5501e+06	5.81213e+06	6.20602e+06	6.26791e+06	6.08403e+06
High	Q13200	26S proteasome non-ATPase regulatory subunit 2 OS=Homo sapiens OX=9606 GN=PSMD2 PE=1 SV=3	PSMD2	0	35.166	12	8	30	8	908	100.1	5.2	38.88	8	0	71.4	176.3	52.2	0.461	0.961	0.451	0.987356	0.999928	0.99185	1.95567e+06	2.30461e+06	1.48546e+06	1.97507e+06	2.1343e+06	963524	212126	190298		4.20689e+06	3.83029e+06	5.59498e+06	4.82777e+06	5.86769e+06	4.31699e+06	5.55429e+06	6.67464e+06	6.63226e+06	1.03722e+06	1.22671e+06	1.63783e+06	1.4306e+06	1.73007e+06	1.26295e+06	2.11496e+06
High	O75531	Barrier-to-autointegration factor OS=Homo sapiens OX=9606 GN=BANF1 PE=1 SV=1	BANF1	0.002	4.432	13	1	10	1	89	10.1	6.09	27.17	1	0	53.3	171.1	75.7	0.459	1.421	0.52	0.987356	0.798002	0.996519						1.1646e+06			297314	1.83709e+06	1.88998e+06	1.93228e+06	1.69193e+06	1.14358e+06	397910	2.34852e+06	2.13676e+06	1.61077e+06							855986
High	P31689	DnaJ homolog subfamily A member 1 OS=Homo sapiens OX=9606 GN=DNAJA1 PE=1 SV=2	DNAJA1	0.001	8.247	10	2	5	2	397	44.8	7.08	9.49	2	0	75.4	158.1	66.6	0.459	0.975	0.477	0.987356	0.999928	0.993887	304793	508586	641767	527444	531909	486678				1.06832e+06	1.06902e+06	971699	1222043	1.08636e+06	958113	1.08263e+06	1.10161e+06	1.26704e+06	396869	625794	410337	553047	457599	387656	518036
High	Q12765	Secernin-1 OS=Homo sapiens OX=9606 GN=SCRN1 PE=1 SV=2	SCRN1	0	12.349	20	4	9	4	414	46.4	4.75	17.7	4	0	79.3	126.9	93.8	0.458	0.944	0.551	0.987356	0.999928	0.99185	3.9447e+07	3.35933e+07	1.90702e+07	7.55569e+07	8.60925e+07	7.08085e+07	3.65031e+07	3.4428e+07	2.69084e+07	5.05125e+07	6.02432e+07	5.47665e+07	5.50944e+07	1.82521e+07	5.72363e+07	5.60468e+07	5.65406e+07	5.57013e+07	4.07283e+07	2.5881e+07	4.51864e+07	4.49101e+07	4.03373e+07	2.55639e+07	7.35989e+07
High	P0DMV9	Heat shock 70 kDa protein 1B OS=Homo sapiens OX=9606 GN=HSPA1B PE=1 SV=1	HSPA1A; HSPA1B	0	82.613	32	15	214	12	641	70	5.66	355.1	15	0	60.7	164.8	74.4	0.457	1.161	0.419	0.987356	0.896698	0.988768	6.2334e+06	7.4401e+06	7.09673e+06	8.58645e+06	7.09312e+06	8.37254e+06	5.98572e+06	5.44775e+06	4.0263e+06	1.99448e+07	1.92691e+07	1.89503e+07	2.21959e+07	1.87889e+07	2.05761e+07	1.83833e+07	1.89927e+07	2.11944e+07	7.69934e+06	8.70288e+06	9.65477e+06	6.76779e+06	9.1014e+06	8.023e+06	8.36335e+06
High	P62195	26S proteasome regulatory subunit 8 OS=Homo sapiens OX=9606 GN=PSMC5 PE=1 SV=1	PSMC5	0	18.418	22	6	21	5	406	45.6	7.55	23.54	6	1	53.8	190.1	56.1	0.456	1.04	0.401	0.987356	0.982791	0.980884	574147	501407	549044	769371	632410	622787		305426	181979	1.93924e+06	1.93562e+06	2.3633e+06	1.86654e+06	2.19428e+06	1.90164e+06	1.87091e+06	2.16862e+06	2.19432e+06	572419	428786	614859	457009	552045	385776	915047
High	O14653	Golgi SNAP receptor complex member 2 OS=Homo sapiens OX=9606 GN=GOSR2 PE=1 SV=2	GOSR2	0.01	2.504	5	1	2	1	212	24.8	8.06	0	1	0	82.1	140.6	77.4	0.455	0.781	0.587	0.987356	0.995278	0.991556	373047	306524	353292	322769	197300	206033	273537	243363	227015	481826	554790	636502	370679	418168	394036	416846	443998	386920	229436	328179	167663	184271	362464	247400	154016
High	Q9BQA1	Methylosome protein 50 OS=Homo sapiens OX=9606 GN=WDR77 PE=1 SV=1	WDR77	0.001	9.031	11	3	7	3	342	36.7	5.17	3.74	3	0	33.7	192.9	73.4	0.455	1.111	0.416	0.987356	0.953633	0.988768	305038	403143	436364		150960				135906	929699	832287	863604	950763	809392	673679	1.07463e+06	1.09181e+06	834967	197514	134817	150994	168779	328601	369288	489344
High	Q99715	Collagen alpha-1(XII) chain OS=Homo sapiens OX=9606 GN=COL12A1 PE=1 SV=2	COL12A1	0	256.177	27	60	411	60	3063	332.9	5.53	781.79	60	0	14.6	207.9	77.5	0.455	2.857	0.174	0.987356	0.0623555	0.698986	8.0454e+06	7.01325e+06	7.17124e+06	7.3303e+06	7.77289e+06	7.45311e+06	7.52393e+06	8.14924e+06	7.5083e+06	1.06962e+08	1.01398e+08	1.09851e+08	1.09997e+08	1.06169e+08	1.02443e+08	9.0864e+07	9.42109e+07	9.66376e+07	3.95391e+07	3.96065e+07	4.20384e+07	3.95802e+07	3.83044e+07	4.25934e+07	4.51589e+07
High	P09603	Macrophage colony-stimulating factor 1 OS=Homo sapiens OX=9606 GN=CSF1 PE=1 SV=2	CSF1	0	16.616	11	5	20	5	554	60.1	5.29	33.75	5	0	61.7	190	48.2	0.453	0.789	0.59	0.987356	0.999928	0.991556	373892	1.13504e+06	1.20745e+06	1.25813e+06	493803	1.17049e+06	1.33585e+06	1.50039e+06	1.54734e+06	3.79273e+06	2.99843e+06	4.35353e+06	3.74379e+06	2.9435e+06	2.77153e+06	2.93979e+06	3.68729e+06	3.60411e+06	1.1362e+06	888840	914877	866370	835594	1.19609e+06	980374
High	P04632	Calpain small subunit 1 OS=Homo sapiens OX=9606 GN=CAPNS1 PE=1 SV=1	CAPNS1	0	13.116	12	3	26	3	268	28.3	5.2	36.92	3	0	51.7	174.5	73.8	0.453	0.978	0.459	0.987356	0.999928	0.99185	2.08867e+06	2.09383e+06	3.4799e+06	3.57937e+06	3.7475e+06	3.61464e+06	1.64056e+06	1.69714e+06	1.3886e+06	6.55172e+06	6.31781e+06	6.61224e+06	7.45754e+06	7.05976e+06	6.6937e+06	8.28032e+06	6.89087e+06	7.58827e+06	1.56212e+06	2.97688e+06	3.46774e+06	3.11545e+06	2.98673e+06	2.87921e+06	3.58952e+06
High	Q9UL46	Proteasome activator complex subunit 2 OS=Homo sapiens OX=9606 GN=PSME2 PE=1 SV=4	PSME2	0	32.656	36	7	36	7	239	27.4	5.73	72	7	0	36.1	191.9	72	0.453	1.142	0.382	0.987356	0.916425	0.978633	2.11394e+06	2.29004e+06	2.14589e+06	4.03204e+06	3.4993e+06	3.46753e+06	1.01496e+06	1.73763e+06	2.50573e+06	1.04036e+07	1.21509e+07	1.13352e+07	1.1418e+07	1.06962e+07	1.36241e+07	1.31931e+07	1.14596e+07	1.07445e+07	4.06395e+06	4.2847e+06	4.76634e+06	4.66925e+06	4.05633e+06	3.84165e+06	4.49991e+06
High	P51858	Hepatoma-derived growth factor OS=Homo sapiens OX=9606 GN=HDGF PE=1 SV=1	HDGF	0	26.614	36	7	57	7	240	26.8	4.73	62.17	7	0	80.1	147.2	72.7	0.452	0.712	0.646	0.987356	0.957426	0.980648	9.14016e+06	6.28027e+06	5.59891e+06	1.01255e+07	8.71294e+06	9.40627e+06	5.82001e+06	6.35035e+06	6.30009e+06	1.38444e+07	1.22524e+07	1.31819e+07	1.23282e+07	1.07727e+07	1.10943e+07	1.15832e+07	1.22604e+07	1.1461e+07	6.56474e+06	3.69088e+06	6.46437e+06	5.71989e+06	5.84397e+06	4.2244e+06	3.9986e+06
High	P20908	Collagen alpha-1(V) chain OS=Homo sapiens OX=9606 GN=COL5A1 PE=1 SV=3	COL5A1	0	43.05	9	12	116	11	1838	183.4	5.06	180.5	12	1	46.4	181.1	72.5	0.452	1.205	0.438	0.987356	0.870847	0.99185	5.54359e+06	4.78214e+06	5.95981e+06	5.52589e+06	5.90023e+06	5.81575e+06	6.42808e+06	6.69566e+06	7.03538e+06	2.39284e+07	2.21869e+07	2.26948e+07	2.72504e+07	2.12072e+07	2.31964e+07	1.94821e+07	1.99988e+07	1.86969e+07	9.1288e+06	9.36702e+06	9.45192e+06	9.38931e+06	8.75585e+06	9.07962e+06	8.0678e+06
High	O95861	3'(2'),5'-bisphosphate nucleotidase 1 OS=Homo sapiens OX=9606 GN=BPNT1 PE=1 SV=1	BPNT1	0.002	4.536	4	1	7	1	308	33.4	5.69	15.28	1	0	67.2	161.8	71	0.449	1.101	0.421	0.989393	0.940638	0.988768	332650	520745	480146	552564	400863	365239			358657	899611	801363	1.04755e+06	1.13284e+06	965136	952421	1.12799e+06	1.05493e+06	998232	423884	394810	490052	397904	423590	450555	457729
High	P46781	40S ribosomal protein S9 OS=Homo sapiens OX=9606 GN=RPS9 PE=1 SV=3	RPS9	0.001	9.198	13	3	47	3	194	22.6	10.65	90.94	3	0	109.7	136.2	54.1	0.447	0.647	0.748	0.989393	0.906774	0.941135	4.06201e+06	4.148e+06	4.53587e+06	4.32602e+06	4.16389e+06	4.05484e+06	1.79537e+06	1.63699e+06	1.84885e+06	3.04471e+06	3.16212e+06	3.25474e+06	5.26054e+06	5.14987e+06	5.0759e+06	5.75403e+06	6.16971e+06	6.04361e+06	2.06771e+06	1.61076e+06	1.86917e+06	1.92131e+06	2.04677e+06	2.18867e+06	2.82046e+06
High	Q13308	Inactive tyrosine-protein kinase 7 OS=Homo sapiens OX=9606 GN=PTK7 PE=1 SV=2	PTK7	0	14.363	5	4	14	4	1070	118.3	7.09	22.06	4	0	54.7	184.2	61.1	0.447	0.913	0.659	0.989393	0.999928	0.980648	944254	781912	700138	813827	615532	559550	1.0964e+06	711701	911022	2.63195e+06	2.01822e+06	2.74422e+06	2.72759e+06	2.69675e+06	2.79295e+06	2.0489e+06	2.61034e+06	1.83885e+06	1.3373e+06	773705	1.14718e+06	872446	877037	396447	804054
High	P48507	Glutamate--cysteine ligase regulatory subunit OS=Homo sapiens OX=9606 GN=GCLM PE=1 SV=1	GCLM	0.001	5.851	6	1	8	1	274	30.7	6.02	9.01	1	0	64.6	163.1	72.3	0.447	1.091	0.41	0.989393	0.949467	0.987338	358613	425935	383327	478467	291691	373157		373639		935318	856442	703035	870643	944058	1.08195e+06	876325	1.04931e+06	1.1321e+06		508831		407812	284897	404058	353205
High	P62877	E3 ubiquitin-protein ligase RBX1 OS=Homo sapiens OX=9606 GN=RBX1 PE=1 SV=1	RBX1	0.009	2.809	7	1	8	1	108	12.3	6.96	9.07	1	0	60.9	163.8	75.3	0.447	1.321	0.331	0.989393	0.851853	0.93941	513365	552050	481889	510744	500605	522029	284795	328562	307428	1.11464e+06	1.29129e+06	1.06864e+06	1.51457e+06	1.73977e+06	1.64094e+06	1.4904e+06	1.32491e+06	1.37282e+06	473978	578133	576849	635819	631362	557374	661485
High	P60891	Ribose-phosphate pyrophosphokinase 1 OS=Homo sapiens OX=9606 GN=PRPS1 PE=1 SV=2	PRPS1	0.001	5.889	7	2	8	2	318	34.8	6.98	0	2	0	41.3	179.7	79	0.447	1.131	0.298	0.989393	0.940638	0.906269			149969	270178	162499	169985				677962	399083	679186	600987	694730	1.28187e+06	965437	593022	1.1045e+06	432654	292213	166711		425476	225342	305487
High	Q15427	Splicing factor 3B subunit 4 OS=Homo sapiens OX=9606 GN=SF3B4 PE=1 SV=1	SF3B4	0	10.485	10	2	3	2	424	44.4	8.56	1.95	2	0	104.3	134.5	61.3	0.446	0.584	0.752	0.989393	0.822328	0.941135								315158	223400	171534		371515	353924		422810	415791	342256	339831	76542		109176	155933	137710	159735	179990
High	P54578	Ubiquitin carboxyl-terminal hydrolase 14 OS=Homo sapiens OX=9606 GN=USP14 PE=1 SV=3	USP14	0	20.79	17	6	43	6	494	56	5.3	51.25	6	0	48.8	178.9	72.4	0.446	0.858	0.595	0.989393	0.999928	0.991556	2.00123e+06	1.68934e+06	1.32138e+06	4.06829e+06	2.42359e+06	3.18369e+06	1.34823e+06	1.65656e+06	1.1347e+06	6.1928e+06	5.52926e+06	7.02888e+06	6.94741e+06	5.5009e+06	6.43807e+06	5.49972e+06	5.99755e+06	5.76988e+06	2.39827e+06	1.81068e+06	3.24775e+06	2.23149e+06	2.69545e+06	2.50552e+06	2.574e+06
High	Q9BS26	Endoplasmic reticulum resident protein 44 OS=Homo sapiens OX=9606 GN=ERP44 PE=1 SV=1	ERP44	0.01	2.696	2	1	6	1	406	46.9	5.26	5.58	1	0	123.6	123	53.4	0.444	0.428	1.057	0.989393	0.500083	0.841224		533269			417591					286078	506766	342985		573513	393537	431746	612037	469526		157751	276767	189078	182679	177184	230676
High	P30101	Protein disulfide-isomerase A3 OS=Homo sapiens OX=9606 GN=PDIA3 PE=1 SV=4	PDIA3	0	61.302	38	15	172	15	505	56.7	6.35	337.69	15	0	116.1	134.6	49.3	0.443	0.509	0.884	0.989393	0.693887	0.897335	2.72462e+07	2.72045e+07	2.25116e+07	2.74357e+07	2.45179e+07	2.46334e+07	1.32408e+07	9.33568e+06	1.17962e+07	2.87199e+07	3.05078e+07	3.19913e+07	2.81612e+07	2.69635e+07	2.75406e+07	2.53629e+07	3.04158e+07	2.85562e+07	5.80577e+06	6.03291e+06	7.89494e+06	1.04597e+07	1.22815e+07	1.03006e+07	1.48657e+07
High	Q15436	Protein transport protein Sec23A OS=Homo sapiens OX=9606 GN=SEC23A PE=1 SV=2	SEC23A	0	23.755	9	5	11	5	765	86.1	7.08	14.53	5	0	41	206.7	52.3	0.443	1.44	0.628	0.989393	0.777057	0.985045	248352	433774	398229		574959	197285			523922	2.01014e+06	1.94294e+06	2.52595e+06	2.5563e+06	2.51174e+06	2.55012e+06	1.50355e+06	1.57158e+06	2.76995e+06	508813	661426	364553	719349	228650	273861	784170
High	P26641	Elongation factor 1-gamma OS=Homo sapiens OX=9606 GN=EEF1G PE=1 SV=3	EEF1G	0	96.932	54	18	280	18	437	50.1	6.67	464.29	18	0	77.8	160.8	61.4	0.443	0.841	0.538	0.989393	0.999928	0.99185	4.12337e+07	3.73133e+07	3.56972e+07	4.87632e+07	4.15499e+07	4.02325e+07	2.796e+07	2.90755e+07	2.30328e+07	6.54413e+07	6.73537e+07	7.44513e+07	7.83351e+07	8.17867e+07	6.80949e+07	7.8423e+07	7.7108e+07	7.48352e+07	2.94161e+07	2.86381e+07	3.02146e+07	2.74139e+07	3.02463e+07	2.87858e+07	3.48486e+07
High	P55735	Protein SEC13 homolog OS=Homo sapiens OX=9606 GN=SEC13 PE=1 SV=3	SEC13	0.001	6.053	7	2	8	2	322	35.5	5.48	11.54	2	0	16.8	217.6	65.6	0.443	1.118	0.234	0.989393	0.940638	0.828245				160088		161259				2.05729e+06	1.27446e+06	2.1418e+06	2193374	2.08362e+06	1.65663e+06	2.10853e+06	1.99666e+06	2.1429e+06	517542	461054	656075	623813	805086	770639	709049
High	Q86UP2	Kinectin OS=Homo sapiens OX=9606 GN=KTN1 PE=1 SV=1	KTN1	0	11.254	3	4	9	4	1357	156.2	5.64	6.98	4	0	26.2	224.7	49.1	0.442	1.163	0.469	0.989393	0.926925	0.99185	186610	342224	209657	265005	244694	296095	201165	219616	362935	2.103e+06	1.96258e+06	2.19703e+06	1.79869e+06	1.80968e+06	1.88725e+06	1.98806e+06	1.883e+06	1.79838e+06	466868	287474	308146	411811	513993	322838	727065
High	P62995	Transformer-2 protein homolog beta OS=Homo sapiens OX=9606 GN=TRA2B PE=1 SV=1	TRA2B	0.002	4.557	5	1	9	1	288	33.6	11.25	15.08	1	0	59.1	160.6	80.2	0.442	1.256	0.374	0.989393	0.888872	0.968985	92461.6	172890	106798	350407	296057	224346			165595	427834	338606	520038	375105	656904	449995	638835	599758	585397	191126	258891	165705	240442	226895	217185	224780
High	P36871	Phosphoglucomutase-1 OS=Homo sapiens OX=9606 GN=PGM1 PE=1 SV=3	PGM1	0	37.936	30	10	53	10	562	61.4	6.76	67.51	10	0	26.5	226.5	47	0.442	1.221	0.374	0.989393	0.888639	0.968985	801605	994870	693940	972858	827330	860921	820550	302696	511433	7.58421e+06	7.37177e+06	7.72069e+06	6.85464e+06	6.87216e+06	5.6938e+06	6.81338e+06	6.51782e+06	5.35313e+06	1.42863e+06	1.29005e+06	1.41374e+06	1.48015e+06	1.4226e+06	1.15986e+06	1.16354e+06
High	O60664	Perilipin-3 OS=Homo sapiens OX=9606 GN=PLIN3 PE=1 SV=3	PLIN3	0.001	5.578	5	2	7	2	434	47	5.44	11.81	2	0	0	203.3	96.7	0.442	100	0.01	0.989393	1.02527e-16	6.625e-17										1.06836e+06	1.2904e+06	1.03155e+06	1.47339e+06	889433	1.36111e+06	1.12332e+06	1.02902e+06	1.21038e+06				463462		535228	572931
High	Q15843	NEDD8 OS=Homo sapiens OX=9606 GN=NEDD8 PE=1 SV=1	NEDD8	0	12.501	31	2	23	2	81	9.1	8.43	54.12	2	0	0	224.9	75.1	0.442	100	0.01	0.989393	1.02527e-16	6.625e-17										5.60299e+06	5.72649e+06	6.06373e+06	3.06265e+06	6.62554e+06	6.85685e+06	6.9989e+06	5.80174e+06	5.23783e+06	2.31488e+06		497908	2.54642e+06	1.91773e+06		1.93644e+06
High	P46782	40S ribosomal protein S5 OS=Homo sapiens OX=9606 GN=RPS5 PE=1 SV=4	RPS5	0	10.383	18	3	15	3	204	22.9	9.72	28.91	3	0	83.9	165.2	50.9	0.441	0.591	0.712	0.989393	0.845548	0.953053	957473	724072		876353						1.49272e+06	1.68095e+06	1.96811e+06	1.74836e+06	1.06964e+06	831173	1.0328e+06	2.3354e+06	2.23799e+06
High	Q9NY33	Dipeptidyl peptidase 3 OS=Homo sapiens OX=9606 GN=DPP3 PE=1 SV=2	DPP3	0.001	7.658	7	3	4	3	737	82.5	5.1	3.35	3	0	76.9	170.1	53	0.441	0.762	0.591	0.989393	0.982323	0.991556	469480	441953			478386	391876	256888	391247	355319	900075	715797	932066	1.14058e+06	794295	1.05709e+06	945748	957922	1.20368e+06	254321	328021	275404	289085	329011	298277	344151
High	P25788	Proteasome subunit alpha type-3 OS=Homo sapiens OX=9606 GN=PSMA3 PE=1 SV=2	PSMA3	0	19.758	25	6	60	6	255	28.4	5.33	85.66	6	0	77.3	158.1	64.6	0.441	0.83	0.529	0.989393	0.999928	0.99495	8.76837e+06	8.1363e+06	8.11858e+06	9.28578e+06	9.04783e+06	8.91523e+06	7.04345e+06	7.58346e+06	7.44729e+06	1.49396e+07	1.58749e+07	1.59614e+07	1.72942e+07	1.60676e+07	1.70349e+07	1.66419e+07	1.518e+07	1.66791e+07	5.87991e+06	6.79665e+06	7.43961e+06	6.32798e+06	6.37315e+06	6.75338e+06	7.65578e+06
High	P31943	Heterogeneous nuclear ribonucleoprotein H OS=Homo sapiens OX=9606 GN=HNRNPH1 PE=1 SV=4	HNRNPH1	0	39.875	25	8	88	6	449	49.2	6.3	139.92	8	2	72.1	156.3	71.6	0.441	0.954	0.46	0.989393	0.999928	0.99185	6.55368e+06	6.04373e+06	5.6795e+06	7.87387e+06	6.50569e+06	7.39e+06	2.34705e+06	2.69378e+06	1.6975e+06	1.30752e+07	9.11848e+06	1.33694e+07	1.44997e+07	1.31078e+07	1.25377e+07	1.34161e+07	1.30071e+07	1.37142e+07	4.63724e+06	5.22137e+06	5.66766e+06	6.00293e+06	5.1273e+06	6.17021e+06	5.34749e+06
High	P61978	Heterogeneous nuclear ribonucleoprotein K OS=Homo sapiens OX=9606 GN=HNRNPK PE=1 SV=1	HNRNPK	0	72.841	42	16	167	16	463	50.9	5.54	282.85	16	0	59.1	167.4	73.5	0.441	1.266	0.362	0.989393	0.848498	0.957993	1.67495e+07	1.69397e+07	1.74563e+07	1.8054e+07	1.76503e+07	1.79339e+07	9.89143e+06	1.01558e+07	8.56318e+06	4.79978e+07	4.42265e+07	5.3705e+07	4.85902e+07	4.5153e+07	4.83051e+07	4.73099e+07	4.69697e+07	5.38137e+07	1.93923e+07	2.09371e+07	1.94559e+07	2.10641e+07	2.06582e+07	2.20274e+07	2.04725e+07
High	O14980	Exportin-1 OS=Homo sapiens OX=9606 GN=XPO1 PE=1 SV=1	XPO1	0	58.248	20	16	57	16	1071	123.3	6.06	61.45	16	0	48.1	205.1	46.7	0.441	1.28	0.342	0.989393	0.860195	0.941135	2.46146e+06	2.91547e+06	2.99256e+06	3.81456e+06	3.11486e+06	2.91436e+06	1.40475e+06	1.43163e+06	2.76727e+06	1.09799e+07	1.06565e+07	1.10559e+07	1.29611e+07	1.3679e+07	1.25085e+07	1.24227e+07	1.38377e+07	1.1558e+07	2.24323e+06	2.6244e+06	3.59964e+06	2.82984e+06	2.07466e+06	2.98094e+06	2.88456e+06
High	P11766	Alcohol dehydrogenase class-3 OS=Homo sapiens OX=9606 GN=ADH5 PE=1 SV=4	ADH5	0	20.692	21	6	21	6	374	39.7	7.49	20.46	6	0	26.2	191.6	82.2	0.441	1.276	0.326	0.989393	0.860195	0.934818	1.96496e+06	1.47589e+06	1.81393e+06	1.13524e+06	1.17629e+06	1.4614e+06	346524	372082	402896	8.27704e+06	9.10526e+06	8.60367e+06	5.00041e+06	5.47269e+06	6.33714e+06	8.59889e+06	8.83655e+06	8.99443e+06	3.94314e+06	3.66563e+06	3.77668e+06	3.16349e+06	3.64186e+06	4.6693e+06	3.69188e+06
High	Q15459	Splicing factor 3A subunit 1 OS=Homo sapiens OX=9606 GN=SF3A1 PE=1 SV=1	SF3A1	0	12.876	8	6	21	6	793	88.8	5.22	17.61	6	0	55	177.4	67.6	0.44	0.821	0.821	0.989393	0.999928	0.918043	1.7042e+06	1.85374e+06	2.05755e+06	1.73717e+06	1.49408e+06	1.6357e+06	1.46101e+06	1.56193e+06	1.80382e+06	5.27844e+06	5.36764e+06	4.94901e+06	4.70724e+06	4.54269e+06	4.43529e+06	5.65492e+06	5.6182e+06	4.0759e+06	1.22359e+06	2.01069e+06	2.35613e+06	1.46319e+06	1.43017e+06	1.57441e+06	1.43567e+06
High	P52597	Heterogeneous nuclear ribonucleoprotein F OS=Homo sapiens OX=9606 GN=HNRNPF PE=1 SV=3	HNRNPF	0	32.293	18	5	55	3	415	45.6	5.58	90.47	5	0	86.4	170.4	43.2	0.44	0.767	0.614	0.989393	0.988231	0.988768	1.65924e+06	612300	1.27104e+06	1.37841e+06	1.16186e+06	960237	546470	513413		1.66426e+06	2.34465e+06	2.05656e+06	2.95702e+06	2.28988e+06	1.87732e+06	2.49603e+06	2.6512e+06	1.53001e+06	717458	549040	435727	386692	580607	912266	705338
High	Q9UNZ2	NSFL1 cofactor p47 OS=Homo sapiens OX=9606 GN=NSFL1C PE=1 SV=2	NSFL1C	0	14.924	15	4	16	4	370	40.5	5.1	20.72	4	0	40.9	211.1	48	0.44	1.168	0.386	0.989393	0.926925	0.980648					201237					515660	428287	547642	571998	1.0397e+06	1.12995e+06	1.02202e+06	1.15715e+06	1.29891e+06	236468	229411	240839		128178		366102
High	P40925	Malate dehydrogenase, cytoplasmic OS=Homo sapiens OX=9606 GN=MDH1 PE=1 SV=4	MDH1	0	43.26	35	9	127	9	334	36.4	7.36	206.26	9	0	82.6	154.8	62.7	0.439	0.846	0.505	0.989393	0.999928	1	1.49213e+07	1.60129e+07	1.49113e+07	1.60666e+07	1.70655e+07	1.66296e+07	9.54068e+06	1.16777e+07	1.31737e+07	3.47112e+07	3.64307e+07	3.61682e+07	2.93873e+07	2.70114e+07	2.79649e+07	2.8307e+07	2.72881e+07	2.73159e+07	1.24031e+07	1.30413e+07	1.42475e+07	1.23139e+07	1.11317e+07	1.10243e+07	1.02373e+07
High	P30085	UMP-CMP kinase OS=Homo sapiens OX=9606 GN=CMPK1 PE=1 SV=3	CMPK1	0	22.896	36	6	31	6	196	22.2	5.57	22.55	6	0	60.5	196.6	42.9	0.439	1.089	0.465	0.989393	0.953633	0.99185	1.26367e+06	1.16318e+06	679392	1.34526e+06	1.1928e+06	1.52458e+06	358599	850493	399173	3.3254e+06	3.29727e+06	2.53235e+06	4.00707e+06	3.78101e+06	3.44881e+06	4.35221e+06	4.12702e+06	3.26452e+06	1.29281e+06	961782	726103	952691	673392	473095	824812
High	Q9Y3F4	Serine-threonine kinase receptor-associated protein OS=Homo sapiens OX=9606 GN=STRAP PE=1 SV=1	STRAP	0	25.824	30	7	31	7	350	38.4	5.12	26.82	7	0	40.6	198.4	61	0.438	1.451	0.304	0.989393	0.711052	0.906576	1.9436e+06	1.04194e+06	1.35941e+06	1.71451e+06	1.574e+06	564041	609444	681753	729182	4.95115e+06	4.91095e+06	5.47995e+06	7.06464e+06	6.63767e+06	5.49649e+06	6.73832e+06	6.62235e+06	6.64608e+06	1.60942e+06	1.63318e+06	1.73103e+06	2.0991e+06	2.04202e+06	1.69518e+06	2.06713e+06
High	O94979	Protein transport protein Sec31A OS=Homo sapiens OX=9606 GN=SEC31A PE=1 SV=3	SEC31A	0.001	8.672	4	3	10	3	1220	132.9	6.89	18.06	3	0	33.6	203.1	63.3	0.438	1.561	0.267	0.989393	0.703368	0.865792	319068	324854	126838	440837		107932	263086			385113	520611	425428	1.74204e+06	1.59e+06	1.43569e+06	1.52013e+06	1.6179e+06	1.75373e+06	496014	196848	666271	144942	225370	573881	412567
High	Q92905	COP9 signalosome complex subunit 5 OS=Homo sapiens OX=9606 GN=COPS5 PE=1 SV=4	COPS5	0.002	6.283	5	2	9	2	334	37.6	6.54	19.16	2	0	122.1	115.2	62.7	0.437	0.422	1.387	0.989393	0.475083	0.725183	3.19172e+06	3.44731e+06	3.38641e+06	3.34588e+06	3.55476e+06	3.57382e+06	4.46393e+06	4.52027e+06	4.34948e+06	862863	2.98746e+06	670724	3.49098e+06	3.48634e+06	3.4055e+06	3.77237e+06	3.32441e+06	3.35359e+06	1.65926e+06	1.69956e+06	2.06511e+06	1.52116e+06	1.8844e+06	1.82571e+06	1.70414e+06
High	O00303	Eukaryotic translation initiation factor 3 subunit F OS=Homo sapiens OX=9606 GN=EIF3F PE=1 SV=1	EIF3F	0	19.477	15	4	31	4	357	37.5	5.45	67.36	4	0	65.2	145.8	89	0.437	1.255	0.637	0.989393	0.860195	0.980884	5.25125e+06	5.36822e+06	3.02583e+06	2.64599e+06	2.9163e+06	3.30786e+06	2.40947e+06	2.07137e+06	2.05067e+06	7.05619e+06	8.03676e+06	7.41401e+06	5.7335e+06	5.53123e+06	4.8611e+06	6.51965e+06	6.1097e+06	7.90896e+06	4.49921e+06	3.93586e+06	4.70475e+06	3.89936e+06	4.64762e+06	3.52977e+06	3.73054e+06
High	P62280	40S ribosomal protein S11 OS=Homo sapiens OX=9606 GN=RPS11 PE=1 SV=3	RPS11	0	15.043	35	5	29	5	158	18.4	10.3	14.31	5	0	81.9	156.4	61.7	0.436	1.016	0.473	0.989393	0.985753	0.99185	2.74674e+06	2.86285e+06	2.45048e+06	3.49737e+06	2.71927e+06	2.28284e+06	1.05005e+06	870501	1.34107e+06	5.70167e+06	5.1971e+06	5.01185e+06	4.9531e+06	5.21009e+06	4.59812e+06	5.53262e+06	4.9954e+06	5.79361e+06	2.16783e+06	2.04489e+06	2.04523e+06	2.04953e+06	2.26888e+06	1.95199e+06	2.53799e+06
High	Q07092	Collagen alpha-1(XVI) chain OS=Homo sapiens OX=9606 GN=COL16A1 PE=1 SV=2	COL16A1	0.001	5.715	2	2	4	2	1604	157.7	7.84	5	2	0	0	232.5	67.5	0.435	100	0.01	0.989393	1.02527e-16	6.625e-17										202206	199269	228133	242400	774326	336140	720951	643169	411480	107646		88524.5	85031.6		95647.1	87575.4
High	Q15907	Ras-related protein Rab-11B OS=Homo sapiens OX=9606 GN=RAB11B PE=1 SV=4	RAB11B	0	20.462	28	6	60	6	218	24.5	5.94	97.91	6	0	90.5	151.5	58	0.434	0.784	0.565	0.989393	0.999928	0.99185	4.7914e+06	5.03074e+06	4.93073e+06	5.25302e+06	4.99108e+06	5.25365e+06	2.72704e+06	2.32993e+06	2.59847e+06	8.89592e+06	8.51682e+06	9.02996e+06	9.42675e+06	8.23977e+06	7.71193e+06	8.25741e+06	8.85815e+06	7.83494e+06	2.95502e+06	3.02936e+06	3.2073e+06	3.16178e+06	3.10364e+06	3.32794e+06	3.56934e+06
High	P28066	Proteasome subunit alpha type-5 OS=Homo sapiens OX=9606 GN=PSMA5 PE=1 SV=3	PSMA5	0	33.666	37	6	89	6	241	26.4	4.79	159.45	6	0	45.3	195.6	59.2	0.434	0.83	0.481	0.989393	0.999928	0.994353	3.46167e+06	7.08363e+06	7.3358e+06	4.17557e+06	4.27997e+06	4.05179e+06	3.77871e+06	2.89341e+06	3.02701e+06	1.87566e+07	2.10192e+07	2.13428e+07	1.49308e+07	1.88115e+07	1.80299e+07	1.79766e+07	1.70181e+07	1.91487e+07	5.17648e+06	6.22458e+06	5.45431e+06	5.26719e+06	3.21295e+06	2.91547e+06	7.73966e+06
High	P62993	Growth factor receptor-bound protein 2 OS=Homo sapiens OX=9606 GN=GRB2 PE=1 SV=1	GRB2	0.002	6.674	13	3	4	3	217	25.2	6.32	1.82	3	0	19.4	213	67.6	0.434	0.754	0.473	0.989393	0.969539	0.99185			114570							1.71135e+06	1.4429e+06	1.53731e+06	1.30298e+06	925011	1.16762e+06	1.53989e+06	1.18611e+06	1.2565e+06	258205	398645	521069	443984	295073	397917	441018
High	P49588	Alanine--tRNA ligase, cytoplasmic OS=Homo sapiens OX=9606 GN=AARS PE=1 SV=2	AARS	0	56.414	25	18	59	18	968	106.7	5.53	65.67	18	0	33.5	201.1	65.5	0.434	1.679	0.259	0.989393	0.554016	0.852578	2.3973e+06	2.05736e+06	2.74654e+06	2.51733e+06	2.78091e+06	1.78416e+06	1.13001e+06	835091	1.24927e+06	1.50003e+07	1.29474e+07	1.42517e+07	1.40913e+07	1.47997e+07	1.46692e+07	1.35969e+07	1.45645e+07	1.43978e+07	4.46369e+06	4.17192e+06	4.72866e+06	4.68684e+06	4.86353e+06	4.2025e+06	5.3458e+06
High	P05141	ADP/ATP translocase 2 OS=Homo sapiens OX=9606 GN=SLC25A5 PE=1 SV=7	SLC25A5	0	23.47	23	7	70	7	298	32.8	9.69	88.93	7	0	140.2	117.5	42.3	0.433	0.472	1.041	0.989393	0.608386	0.844588	1.42459e+07	1.42944e+07	1.4112e+07	1.46324e+07	1.45914e+07	1.36998e+07	2.85123e+06	3.11268e+06	3.12101e+06	1.20726e+07	1.19421e+07	1.13283e+07	9.84184e+06	1.06549e+07	1.04047e+07	1.42541e+07	1.44653e+07	1.20746e+07	375281	994037	266542	4.60952e+06	4.26024e+06	4.29878e+06	6.57065e+06
High	P15531	Nucleoside diphosphate kinase A OS=Homo sapiens OX=9606 GN=NME1 PE=1 SV=1	NME1	0	45.386	65	8	216	4	152	17.1	6.19	281.35	8	5	81.4	151.8	66.8	0.433	0.9	0.432	0.989393	0.999928	0.991556	7.31403e+07	7.18247e+07	7.56457e+07	7.14578e+07	7.73663e+07	7.19356e+07	5.23911e+07	4.9572e+07	5.44166e+07	1.34757e+08	1.37495e+08	1.36315e+08	1.31819e+08	1.37177e+08	1.34106e+08	1.33905e+08	1.35901e+08	1.31642e+08	5.39426e+07	5.52513e+07	5.89996e+07	5.422e+07	6.0447e+07	5.90111e+07	6.03223e+07
High	Q32P28	Prolyl 3-hydroxylase 1 OS=Homo sapiens OX=9606 GN=P3H1 PE=1 SV=2	LEPRE1; P3H1	0	17.097	7	5	27	5	736	83.3	5.14	26.23	5	0	64	148.2	87.8	0.432	1.003	1.346	0.989393	0.994609	0.736065	1.27996e+06	1.19258e+06	2.00479e+06	1.82846e+06	1.88617e+06	1.87944e+06	1.35902e+06	1.8066e+06	1.69457e+06	3.13162e+06	3.54961e+06	3.53344e+06	3.28072e+06	4.06991e+06	4.05751e+06	3.96701e+06	3.92415e+06	3.38968e+06	1.74539e+06	2.01112e+06	2.256e+06	2.21931e+06	2.49723e+06	2.49407e+06	2.27307e+06
High	Q13247	Serine/arginine-rich splicing factor 6 OS=Homo sapiens OX=9606 GN=SRSF6 PE=1 SV=2	SRSF6	0	14.213	14	5	36	5	344	39.6	11.43	29.04	5	0	83.5	157.9	58.7	0.432	0.823	0.558	0.989393	0.999928	0.99185	2.1074e+06	1.89865e+06	2.5496e+06	2.37122e+06	2.00043e+06	2.2329e+06	831092	507209	870740	4.08235e+06	3.89997e+06	3.9184e+06	4.42764e+06	3.76936e+06	3.98699e+06	4.37546e+06	4.42175e+06	4.70325e+06	957981	1.30903e+06	1.60719e+06	1.48125e+06	1.74903e+06	1.23764e+06	1.75571e+06
High	Q01518	Adenylyl cyclase-associated protein 1 OS=Homo sapiens OX=9606 GN=CAP1 PE=1 SV=5	CAP1	0	71.779	45	18	156	18	475	51.9	8.06	263.43	18	0	72.2	165.1	62.7	0.432	0.946	0.458	0.989393	0.999928	0.99185	1.42014e+07	1.60987e+07	1.58912e+07	1.8931e+07	1.69619e+07	1.64014e+07	1.23113e+07	1.12253e+07	1.14947e+07	3.70179e+07	3.79446e+07	3.88882e+07	3.74235e+07	3.63351e+07	3.53614e+07	3.66196e+07	3.63713e+07	3.41159e+07	1.16144e+07	1.38088e+07	1.50962e+07	1.32338e+07	1.34676e+07	1.2773e+07	1.5131e+07
High	Q96K17	Transcription factor BTF3 homolog 4 OS=Homo sapiens OX=9606 GN=BTF3L4 PE=1 SV=1	BTF3L4	0.003	3.475	8	1	1	1	158	17.3	6.35	0	1	0	95	142.7	62.3	0.431	0.661	0.649	0.989393	0.895221	0.980648	667133	635728	563858	831605	690567	691928	418300	432886	398266	873063	719141	1.18237e+06	928532	954909	1.00707e+06	1.00873e+06	809927	979031	362504	328276	485061	433873	416985	411997	420155
High	P62269	40S ribosomal protein S18 OS=Homo sapiens OX=9606 GN=RPS18 PE=1 SV=3	RPS18	0	14.591	26	5	37	5	152	17.7	10.99	69.78	5	0	88.7	139.7	71.6	0.431	0.83	0.607	0.989393	0.999928	0.988768	6.84821e+06	6.4382e+06	6.22562e+06	7.45827e+06	7.43774e+06	3.36971e+06	3.62317e+06	4.04498e+06	3.43777e+06	1.13606e+07	1.06005e+07	9.88773e+06	9.69173e+06	9.45155e+06	9.74499e+06	1.04138e+07	1.01404e+07	1.00806e+07	5.39424e+06	1.50486e+06	5.02514e+06	4.82867e+06	5.1957e+06	5.27248e+06	2.10658e+06
High	P63167	Dynein light chain 1, cytoplasmic OS=Homo sapiens OX=9606 GN=DYNLL1 PE=1 SV=1	DYNLL1	0	15.022	26	3	21	3	89	10.4	7.4	14.82	3	0	61.2	172.1	66.7	0.431	1.116	0.394	0.989393	0.926925	0.980648	3.20855e+06	3.07231e+06	3.00613e+06	3.35399e+06	3.14236e+06	3.01224e+06	1.81246e+06	1.91673e+06	1.63376e+06	5.13409e+06	5.31277e+06	5.10053e+06	1.29103e+07	1.06919e+07	9.63273e+06	8.63863e+06	7.62302e+06	8.84032e+06	2.95585e+06	3.05679e+06	3.11043e+06	3.51268e+06	3.37076e+06	3.50743e+06	3.18858e+06
High	P30086	Phosphatidylethanolamine-binding protein 1 OS=Homo sapiens OX=9606 GN=PEBP1 PE=1 SV=3	PEBP1	0	56.299	74	10	81	10	187	21	7.53	109.31	10	0	60.6	168.2	71.2	0.431	1.068	0.389	0.989393	0.940638	0.980648	1.04793e+07	1.03735e+07	1.0004e+07	1.18449e+07	1.0679e+07	1.06006e+07	9.4569e+06	9.8282e+06	9.08339e+06	2.92277e+07	2.72313e+07	3.07255e+07	2.88129e+07	2.85498e+07	2.88763e+07	2.85583e+07	2.83037e+07	2.84397e+07	1.17191e+07	1.21952e+07	1.28217e+07	1.08368e+07	1.20559e+07	1.16094e+07	1.33734e+07
High	P39687	Acidic leucine-rich nuclear phosphoprotein 32 family member A OS=Homo sapiens OX=9606 GN=ANP32A PE=1 SV=1	ANP32A	0	36.703	31	8	63	6	249	28.6	4.09	84.17	8	2	115.7	116	68.3	0.43	0.927	0.458	0.989393	0.999928	0.99185	3.56672e+07	3.92162e+07	3.46637e+07	2.93837e+07	2.92049e+07	2.42583e+07	3.24803e+07	3.21061e+07	2.86699e+07	2.8383e+07	2.96469e+07	3.1861e+07	3.22009e+07	3.17583e+07	3.2805e+07	3.03479e+07	3.26142e+07	3.2214e+07	1.89424e+07	1.87037e+07	1.95254e+07	1.74287e+07	1.80876e+07	1.86178e+07	1.90067e+07
High	O75533	Splicing factor 3B subunit 1 OS=Homo sapiens OX=9606 GN=SF3B1 PE=1 SV=3	SF3B1	0	22.151	7	7	17	7	1304	145.7	7.09	17.75	7	0	72.2	172.8	55	0.43	1.011	0.449	0.98974	0.997156	0.99185	488755	814331	534982	819194	548273	385108	230746	181963	231519	1.44169e+06	1.59464e+06	1.681e+06	1.04587e+06	1.72801e+06	1.26304e+06	1.69607e+06	956714	1.27942e+06	308241	454444	407363	310987	333434	353364	499668
High	P63244	Receptor of activated protein C kinase 1 OS=Homo sapiens OX=9606 GN=RACK1 PE=1 SV=3	GNB2L1; RACK1	0	44.614	46	10	61	10	317	35.1	7.69	126.33	10	0	60	173.1	66.8	0.43	1.18	0.375	0.989453	0.886805	0.969287	8.34315e+06	7.72338e+06	7.17404e+06	7.83968e+06	8.82807e+06	8.23168e+06	2.48848e+06	3.0354e+06	1.31454e+06	2.1116e+07	2.02714e+07	2.32686e+07	2.46141e+07	2.21622e+07	2.22691e+07	2.28323e+07	2.23253e+07	2.17296e+07	9.02402e+06	8.39574e+06	8.59618e+06	7.44636e+06	8.30162e+06	9.34016e+06	1.01596e+07
High	O60869	Endothelial differentiation-related factor 1 OS=Homo sapiens OX=9606 GN=EDF1 PE=1 SV=1	EDF1	0.002	4.96	16	2	3	2	148	16.4	9.95	0	2	0	0	237	63	0.43	100	0.01	0.989393	1.02527e-16	6.625e-17										602923	655794	556792	384319	446998	212438	410189	386686	195029	88459.7			121799	163383		102694
High	Q9BWS9	Chitinase domain-containing protein 1 OS=Homo sapiens OX=9606 GN=CHID1 PE=1 SV=1	CHID1	0.002	6.281	8	3	7	3	393	44.9	8.63	1.84	3	0	0	276.2	23.8	0.43	100	0.01	0.989393	1.02527e-16	6.625e-17										1.39186e+06	1.39738e+06	1.13277e+06	1.25362e+06	860276	980163	1.45049e+06	1.27502e+06	1.21739e+06		95722.8	114210	112773	109923	95869.8	441553
High	P62249	40S ribosomal protein S16 OS=Homo sapiens OX=9606 GN=RPS16 PE=1 SV=2	RPS16	0	14.545	30	5	47	5	146	16.4	10.21	55.08	5	0	101.2	123.9	74.9	0.429	0.759	0.592	0.989999	0.997156	0.991556	1.0188e+07	9.69039e+06	7.56029e+06	1.15807e+07	1.12092e+07	1.04727e+07	6.82083e+06	7.20835e+06	6.05807e+06	1.08748e+07	1.07716e+07	1.04166e+07	1.32456e+07	1.18602e+07	1.17476e+07	1.24496e+07	1.27853e+07	1.2772e+07	5.00097e+06	7.32193e+06	5.46115e+06	7.17576e+06	4.9088e+06	7.62775e+06	5.33509e+06
High	Q9Y547	Intraflagellar transport protein 25 homolog OS=Homo sapiens OX=9606 GN=HSPB11 PE=1 SV=1	HSPB11	0.001	8.457	26	2	9	2	144	16.3	5.03	5.86	2	0	42.6	214	43.4	0.429	0.916	0.458	0.989999	0.999928	0.99185	172958	265289	215459	245480	121632					815397	846633	1.1909e+06	720444	1.20575e+06	968591	1.35892e+06	1.33958e+06	1.11041e+06			196262	189466	164654	188672	177370
High	P60900	Proteasome subunit alpha type-6 OS=Homo sapiens OX=9606 GN=PSMA6 PE=1 SV=1	PSMA6	0	38.015	37	9	114	9	246	27.4	6.76	217.69	9	0	77.7	160.4	62	0.428	0.974	0.448	0.992393	0.997156	0.99185	9.52619e+06	1.02181e+07	9.73285e+06	9.27523e+06	9.97992e+06	9.71799e+06	5.41106e+06	7.28311e+06	6.05374e+06	2.21696e+07	2.21788e+07	2.38233e+07	2.12211e+07	2.00701e+07	1.94454e+07	1.7229e+07	1.93955e+07	1.83109e+07	7.29088e+06	7.43254e+06	8.15517e+06	7.67273e+06	7.75685e+06	7.9379e+06	9.16322e+06
High	P25398	40S ribosomal protein S12 OS=Homo sapiens OX=9606 GN=RPS12 PE=1 SV=3	RPS12	0	17.781	33	5	41	5	132	14.5	7.21	63.49	5	0	55.9	181.8	62.3	0.427	1.065	0.383	0.992393	0.957994	0.979087	2.12471e+06	2.10763e+06	1.72217e+06	2.15853e+06	2.04659e+06	2.08529e+06	835217	1.03379e+06	791219	6.79785e+06	6.77847e+06	6.66916e+06	5.8397e+06	6.11191e+06	6.79365e+06	7.24655e+06	7.47074e+06	7.52733e+06	2.44109e+06	2.56705e+06	2.82464e+06	2.28583e+06	2.15596e+06	2.75647e+06	2.7033e+06
High	P28482	Mitogen-activated protein kinase 1 OS=Homo sapiens OX=9606 GN=MAPK1 PE=1 SV=3	MAPK1	0	19.462	22	5	20	5	360	41.4	6.98	20.26	5	0	44	193.1	62.9	0.427	1.201	0.34	0.993818	0.891043	0.941135	1.05586e+06	812603	1.30565e+06	1.36828e+06	569405	1.21068e+06		284024	308839	3.96308e+06	4.63448e+06	4.97364e+06	5.06425e+06	5.6661e+06	4.49967e+06	4.15852e+06	5.75573e+06	3.91783e+06	1.50969e+06	1.14862e+06	1.69708e+06	1.6356e+06	1.35156e+06	1.55328e+06	1.42359e+06
High	P10909	Clusterin OS=Homo sapiens OX=9606 GN=CLU PE=1 SV=1	CLU	0	51.094	30	11	149	11	449	52.5	6.27	254.27	11	0	44	177.4	78.7	0.427	1.441	0.306	0.992393	0.704639	0.912367	8.13033e+06	7.36003e+06	6.99906e+06	8.51012e+06	7.37106e+06	7.55578e+06	9.31347e+06	9.02536e+06	9.84902e+06	2.77243e+07	3.04671e+07	3.079e+07	3.16887e+07	3.10308e+07	3.30571e+07	2.97499e+07	2.94008e+07	3.14701e+07	1.35126e+07	1.26348e+07	1.49159e+07	1.2985e+07	1.32328e+07	1.28059e+07	1.25298e+07
High	Q14697	Neutral alpha-glucosidase AB OS=Homo sapiens OX=9606 GN=GANAB PE=1 SV=3	GANAB	0	76.871	35	21	167	21	944	106.8	6.14	214.55	21	0	106.3	130	63.6	0.426	0.666	0.654	0.994323	0.926925	0.980648	2.47944e+07	2.645e+07	2.83968e+07	2.69158e+07	2.1785e+07	2.32997e+07	1.79266e+07	1.71748e+07	2.05262e+07	2.43238e+07	2.56548e+07	2.41157e+07	3.02456e+07	2.29013e+07	2.9349e+07	2.46853e+07	2.94772e+07	2.84949e+07	1.83432e+07	1.76786e+07	1.55439e+07	1.49059e+07	1.39379e+07	1.11197e+07	8.5703e+06
High	Q04917	14-3-3 protein eta OS=Homo sapiens OX=9606 GN=YWHAH PE=1 SV=4	YWHAH	0	41.044	38	9	307	5	246	28.2	4.84	560.28	9	0	72.9	149.4	77.8	0.426	0.967	0.459	0.993874	0.997156	0.99185	4.82894e+06	5.46272e+06	5.32421e+06	8.78775e+06	7.94707e+06	8.18647e+06	5.30921e+06	5.19136e+06	5.43269e+06	9.56931e+06	1.07126e+07	1.07512e+07	1.15968e+07	1.08518e+07	1.09149e+07	1.03572e+07	1.17653e+07	1.12203e+07	7.00331e+06	7.15949e+06	7.39464e+06	5.49428e+06	6.05788e+06	5.68286e+06	4.68379e+06
High	Q15691	Microtubule-associated protein RP/EB family member 1 OS=Homo sapiens OX=9606 GN=MAPRE1 PE=1 SV=3	MAPRE1	0.001	8.623	10	3	18	3	268	30	5.14	30.36	3	0	67.4	167.2	65.4	0.426	1.047	0.417	0.993874	0.96732	0.988768	2.38233e+06	2.11419e+06	2.39216e+06	2.58078e+06	2.3415e+06	2.1125e+06	735117	1.32222e+06	1.31994e+06	6.26933e+06	5.59525e+06	7.35011e+06	5.81041e+06	6.18247e+06	5.78864e+06	5.45176e+06	5.31818e+06	5.71465e+06	2.38553e+06	2.17451e+06	2.35329e+06	2.19247e+06	2.21101e+06	2.49867e+06	2.2733e+06
High	P61956	Small ubiquitin-related modifier 2 OS=Homo sapiens OX=9606 GN=SUMO2 PE=1 SV=3	SUMO2	0	11.552	23	2	28	2	95	10.9	5.5	67.32	2	0	61.7	164.1	74.2	0.426	1.187	0.371	0.993874	0.881812	0.968526	5.13913e+06	4.75703e+06	4.61835e+06	5.10172e+06	5.57465e+06	5.38929e+06	3.69619e+06	3.84641e+06	3.61971e+06	1.49761e+07	1.32535e+07	1.4722e+07	1.25863e+07	1.26432e+07	1.27333e+07	1.19438e+07	1.26925e+07	1.22674e+07	6.8788e+06	5.58712e+06	5.71687e+06	5.43006e+06	6.0096e+06	5.02938e+06	5.47913e+06
High	P49721	Proteasome subunit beta type-2 OS=Homo sapiens OX=9606 GN=PSMB2 PE=1 SV=1	PSMB2	0	31.154	45	9	80	9	201	22.8	7.02	152.08	9	0	122.8	148.9	28.3	0.425	0.875	0.505	0.995028	0.999928	1	2.47958e+07	2.80901e+07	2.84556e+07	2.88913e+07	3.04117e+07	2.92685e+07	3.45895e+07	3.63897e+07	3.21872e+07	3.72383e+07	3.86824e+07	4.42966e+07	3.60111e+07	3.54925e+07	3.35313e+07	2.89403e+07	3.19095e+07	3.14537e+07	6.75817e+06	5.49611e+06	7.17798e+06	5.97608e+06	6.01055e+06	5.36161e+06	6.94759e+06
High	P09211	Glutathione S-transferase P OS=Homo sapiens OX=9606 GN=GSTP1 PE=1 SV=2	GSTP1	0	84.442	70	13	193	13	210	23.3	5.64	403.13	13	0	76.5	158.6	64.9	0.425	0.873	0.484	0.995028	0.999928	0.995974	2.63789e+07	2.77993e+07	2.7679e+07	3.11831e+07	2.71301e+07	3.05815e+07	1.50549e+07	1.92374e+07	1.78449e+07	6.18747e+07	5.16949e+07	6.19028e+07	5.62983e+07	5.19678e+07	5.62633e+07	5.73663e+07	5.60706e+07	6.03128e+07	2.09299e+07	2.34725e+07	2.39003e+07	2.24991e+07	2.26185e+07	2.43711e+07	2.39475e+07
High	Q96EP5	DAZ-associated protein 1 OS=Homo sapiens OX=9606 GN=DAZAP1 PE=1 SV=1	DAZAP1	0.007	2.918	4	1	3	1	407	43.4	8.56	0	1	0	0	205	95	0.425	100	0.01	0.995028	1.02527e-16	6.625e-17										357582	333405	409915	177680	265485	280469	230170	272660	325412					111979
High	P80303	Nucleobindin-2 OS=Homo sapiens OX=9606 GN=NUCB2 PE=1 SV=3	NUCB2	0	10.134	10	3	6	3	420	50.2	5.12	7.16	3	0	57.8	197.1	45.1	0.424	0.835	0.551	0.995144	0.999928	0.99185	267365		263401		277844	253309	318789			668998	1.22728e+06	822083	915806	798677	904466	1.0755e+06	1.02053e+06	553198	274136	237021	178872	194501	62030.9	254734	207030
High	P30626	Sorcin OS=Homo sapiens OX=9606 GN=SRI PE=1 SV=1	SRI	0.002	6.271	11	2	14	2	198	21.7	5.59	26.28	2	0	73.4	162.9	63.6	0.424	0.898	0.477	0.995144	0.999928	0.993887	1.66674e+06	1.64132e+06	1.42532e+06	2.20342e+06	1.85731e+06	1.57033e+06	588584	474760	561931	3.2892e+06	3.4007e+06	3.68388e+06	3.64066e+06	3.72465e+06	3.34591e+06	3.54352e+06	3.81717e+06	3.8552e+06	1.42216e+06	1.52134e+06	1.20053e+06	1.37684e+06	1.37865e+06	1.31234e+06	1.35724e+06
High	P35606	Coatomer subunit beta' OS=Homo sapiens OX=9606 GN=COPB2 PE=1 SV=2	COPB2	0	22.877	14	7	22	7	906	102.4	5.27	31.21	7	0	64.9	170.8	64.3	0.424	1.067	0.401	0.995144	0.956199	0.981023	1.34845e+06	1.27597e+06	1.39541e+06	1.47836e+06	1.66932e+06	1.23907e+06	906758	692000	391646	2.08638e+06	2.16086e+06	3.00562e+06	3.38447e+06	3.54955e+06	3.75923e+06	4.15792e+06	4.5725e+06	4.23563e+06	1.21104e+06	1.43836e+06	1.20637e+06	1.44537e+06	1.33903e+06	1.20978e+06	1.33553e+06
High	P61158	Actin-related protein 3 OS=Homo sapiens OX=9606 GN=ACTR3 PE=1 SV=3	ACTR3	0	46.358	35	9	71	9	418	47.3	5.88	110.12	9	0	36.4	202.9	60.7	0.424	1.236	0.333	0.995144	0.860195	0.93941	2.52657e+06	2.7998e+06	2.83415e+06	3.4641e+06	3.8946e+06	3.281e+06	2.32819e+06	2.58991e+06	2.10396e+06	1.60372e+07	1.59569e+07	1.68521e+07	1.35352e+07	1.56304e+07	1.32756e+07	1.56038e+07	1.49105e+07	1.56931e+07	3.87317e+06	4.18109e+06	5.15526e+06	4.48395e+06	4.66951e+06	5.03915e+06	4.9604e+06
High	P29692	Elongation factor 1-delta OS=Homo sapiens OX=9606 GN=EEF1D PE=1 SV=5	EEF1D	0	77.261	58	14	138	12	281	31.1	5.01	321.86	14	2	65.5	168.7	65.8	0.423	1.065	0.39	0.99551	0.940638	0.980648	2.36275e+07	2.19014e+07	2.17162e+07	2.61104e+07	2.45167e+07	2.56465e+07	1.58435e+07	1.44111e+07	1.58489e+07	5.27515e+07	4.96941e+07	5.62393e+07	5.94827e+07	5.63932e+07	5.46873e+07	5.90455e+07	5.68765e+07	6.26857e+07	2.03592e+07	2.20181e+07	2.38695e+07	2.01905e+07	2.17548e+07	2.1071e+07	2.38535e+07
High	P62906	60S ribosomal protein L10a OS=Homo sapiens OX=9606 GN=RPL10A PE=1 SV=2	RPL10A	0	27.677	32	6	86	6	217	24.8	9.94	130.79	6	0	59.7	169.5	70.8	0.423	1.144	0.347	0.99551	0.904018	0.943674	1.08052e+07	1.07492e+07	1.04906e+07	1.06587e+07	1.25981e+07	1.01022e+07	4.24797e+06	4.44266e+06	4.30805e+06	3.1287e+07	2.87354e+07	2.96892e+07	3.07201e+07	3.024e+07	2.86177e+07	3.03638e+07	3.14996e+07	2.87258e+07	1.15043e+07	1.19917e+07	1.30473e+07	1.18835e+07	1.26249e+07	1.3444e+07	1.29228e+07
High	P23528	Cofilin-1 OS=Homo sapiens OX=9606 GN=CFL1 PE=1 SV=3	CFL1	0	71.694	69	13	262	12	166	18.5	8.09	606.94	13	2	69.5	148.6	81.9	0.423	1.332	0.296	0.995144	0.792595	0.905675	9.59226e+07	9.80625e+07	9.46499e+07	1.18585e+08	1.12435e+08	1.10352e+08	8.10545e+07	8.45335e+07	8.6231e+07	2.29478e+08	2.18303e+08	2.4828e+08	2.18134e+08	2.05014e+08	2.00121e+08	2.03439e+08	1.99057e+08	2.04053e+08	1.10891e+08	1.13029e+08	1.2472e+08	1.20286e+08	1.07745e+08	1.10794e+08	1.06501e+08
High	Q07065	Cytoskeleton-associated protein 4 OS=Homo sapiens OX=9606 GN=CKAP4 PE=1 SV=2	CKAP4	0	26.402	14	6	23	6	602	66	5.92	29.85	6	0	71.1	166.1	62.7	0.422	0.682	1.196	0.995752	0.926925	0.788748	898046	867358	860311	1.53294e+06	1.73093e+06	1.45317e+06	2.65252e+06	2.67607e+06	2.40226e+06	3.14255e+06	3.08603e+06	3.21781e+06	4.81413e+06	4.25251e+06	4.39862e+06	3.38046e+06	3.86684e+06	3.58039e+06	831058	989847	1.10111e+06	1.8377e+06	1.83698e+06	1.93712e+06	1.33623e+06
High	O75390	Citrate synthase, mitochondrial OS=Homo sapiens OX=9606 GN=CS PE=1 SV=2	CS	0.001	8.578	5	2	14	2	466	51.7	8.32	20.21	2	0	130.6	117.1	52.3	0.422	0.395	1.112	0.996034	0.365273	0.820275	2.46637e+06	2.24526e+06	2.4318e+06	2.79429e+06	2.76787e+06	2.3189e+06	215131			2.20411e+06	2.16094e+06	2.3512e+06	1.76598e+06	1.94652e+06	1.9838e+06	2.20164e+06	1.95503e+06	2.18015e+06	416527	618029	581702	851241	973199	972955	1.33134e+06
High	P46779	60S ribosomal protein L28 OS=Homo sapiens OX=9606 GN=RPL28 PE=1 SV=3	RPL28	0.001	8.443	22	3	20	3	137	15.7	12.02	18.01	3	0	108.5	148.4	43.2	0.422	0.586	0.755	0.995848	0.83145	0.940601	2.44963e+06	2.50668e+06	2.70901e+06	2.11731e+06	2.73855e+06	2.39161e+06	184150	276997	204975	3.27079e+06	2.97537e+06	3.59915e+06	3.08188e+06	3.09684e+06	3.10094e+06	3.30739e+06	3.53304e+06	3.10917e+06	424681	751271	1.1183e+06	1.40974e+06	742472	951444	1.471e+06
High	P61289	Proteasome activator complex subunit 3 OS=Homo sapiens OX=9606 GN=PSME3 PE=1 SV=1	PSME3	0	18.74	23	6	53	6	254	29.5	5.95	52.11	6	0	80.1	156	63.9	0.422	0.877	0.481	0.995752	0.999928	0.994353	3.7793e+06	4.40893e+06	4.31421e+06	4.24101e+06	4.50109e+06	4.47618e+06	2.69396e+06	2.32579e+06	2.98551e+06	8.12772e+06	7.59879e+06	7.8373e+06	8.98324e+06	8.4042e+06	8.35059e+06	9.19427e+06	9.52261e+06	8.94832e+06	3.44527e+06	2.90889e+06	3.52682e+06	3.44311e+06	3.71599e+06	3.36838e+06	3.58422e+06
High	P05198	Eukaryotic translation initiation factor 2 subunit 1 OS=Homo sapiens OX=9606 GN=EIF2S1 PE=1 SV=3	EIF2S1	0	21.317	21	7	53	7	315	36.1	5.08	99.78	7	0	88.6	142.5	69	0.422	1.022	0.4	0.995752	0.967233	0.980884	8.97313e+06	8.89658e+06	9.40313e+06	1.03226e+07	9.98214e+06	9.39546e+06	7.628e+06	8.57714e+06	7.70047e+06	1.24594e+07	1.23714e+07	1.27574e+07	1.45871e+07	1.4494e+07	1.36696e+07	1.34327e+07	1.44334e+07	1.45355e+07	6.50268e+06	6.88649e+06	6.26672e+06	6.99165e+06	6.98606e+06	6.3912e+06	7.28221e+06
High	P21399	Cytoplasmic aconitate hydratase OS=Homo sapiens OX=9606 GN=ACO1 PE=1 SV=3	ACO1	0.001	8.545	5	4	9	4	889	98.3	6.68	7.56	4	0	16.9	216.8	66.2	0.422	2.093	0.224	0.99551	0.336632	0.812727	170259			168564			223435	292007		1.96511e+06	2.0201e+06	2.9013e+06	2.29107e+06	2.65071e+06	2.49895e+06	2.18216e+06	2.46465e+06	1.8521e+06	666600	751191	620066	354731	316851	424937	1.04003e+06
High	O00410	Importin-5 OS=Homo sapiens OX=9606 GN=IPO5 PE=1 SV=4	IPO5	0	97.051	34	25	144	25	1097	123.6	4.94	253.94	25	0	67.5	181.7	50.8	0.421	0.892	0.502	0.997366	0.999928	0.998616	8.12362e+06	9.82178e+06	1.02353e+07	1.20361e+07	1.10697e+07	8.84796e+06	4.56259e+06	5.68503e+06	6.74019e+06	2.11978e+07	2.40141e+07	2.15893e+07	2.3007e+07	2.68352e+07	2.64278e+07	2.64322e+07	2.67539e+07	2.55199e+07	5.11968e+06	1.21197e+07	7.38817e+06	7.10053e+06	7.58927e+06	7.16636e+06	7.96462e+06
High	Q15149	Plectin OS=Homo sapiens OX=9606 GN=PLEC PE=1 SV=3	PLEC	0	499.319	35	132	1110	132	4684	531.5	5.96	1796.82	132	0	81	155.9	63.1	0.421	1.009	0.416	0.997976	0.974127	0.988768	1.01119e+08	1.08026e+08	1.06986e+08	1.24548e+08	1.16862e+08	1.15332e+08	6.70556e+07	6.90982e+07	6.51572e+07	2.04491e+08	2.062e+08	2.19784e+08	2.02989e+08	2.05527e+08	2.06907e+08	2.06084e+08	2.08266e+08	2.0561e+08	8.16927e+07	7.7671e+07	8.96671e+07	8.02516e+07	8.575e+07	8.3394e+07	9.50927e+07
High	P60842	Eukaryotic initiation factor 4A-I OS=Homo sapiens OX=9606 GN=EIF4A1 PE=1 SV=1	EIF4A1	0	65.49	42	16	129	7	406	46.1	5.48	264.44	16	9	61	175.2	63.8	0.421	1.275	0.349	0.997383	0.842305	0.944553	1.82804e+07	1.77284e+07	1.90137e+07	1.83e+07	1.85598e+07	1.62088e+07	7.49062e+06	6.81647e+06	6.48519e+06	4.25459e+07	4.3782e+07	4.62843e+07	5.32287e+07	5.24949e+07	4.97729e+07	5.39965e+07	5.34616e+07	5.41047e+07	1.74441e+07	1.87995e+07	1.8893e+07	1.94035e+07	1.53065e+07	1.91252e+07	2.25517e+07
High	Q9Y265	RuvB-like 1 OS=Homo sapiens OX=9606 GN=RUVBL1 PE=1 SV=1	RUVBL1	0	30.466	22	7	44	7	456	50.2	6.42	51.77	7	0	69.2	176.9	53.9	0.42	0.741	0.564	0.999136	0.967767	0.99185	1.49932e+06	1.8057e+06	1.50986e+06	1.4322e+06	1.43446e+06	948728	648237	854097	761665	4.41608e+06	3.56094e+06	3.60524e+06	4.50285e+06	4.32255e+06	3.71461e+06	3.35391e+06	4.88357e+06	3.65984e+06	740838	779154	830169	1.12701e+06	1.11421e+06	750086	1.40577e+06
High	P19623	Spermidine synthase OS=Homo sapiens OX=9606 GN=SRM PE=1 SV=1	SRM	0.001	7.107	10	3	14	3	302	33.8	5.49	27.08	3	0	30.2	237.8	32.1	0.42	1.442	0.289	0.999136	0.792595	0.897335			191081	421246	288089	441144				2.23483e+06	1.64279e+06	2.52617e+06	2.45798e+06	2.2078e+06	2.18506e+06	2.44118e+06	2.35351e+06	1.83241e+06	281641	267277	279674	212653	637019	301298	724424
High	Q08629	Testican-1 OS=Homo sapiens OX=9606 GN=SPOCK1 PE=1 SV=1	SPOCK1	0	67.659	45	15	142	15	439	49.1	6.1	193.97	15	0	21.2	195.4	83.4	0.42	8.087	0.059	0.998275	7.70048e-06	0.0988661	4.81901e+06	3.69816e+06	2.90447e+06	5.72834e+06	3.72634e+06	4.79731e+06	4.85571e+06	6.69978e+06	5.05094e+06	4.6199e+07	4.18332e+07	4.61384e+07	4.42875e+07	4.07325e+07	4.53671e+07	3.85812e+07	4.08515e+07	4.32056e+07	1.88963e+07	1.89069e+07	2.13869e+07	1.64375e+07	1.74182e+07	1.85272e+07	1.71781e+07
High	P00568	Adenylate kinase isoenzyme 1 OS=Homo sapiens OX=9606 GN=AK1 PE=1 SV=3	AK1	0.001	5.762	13	2	10	2	194	21.6	8.63	19.15	2	0	0	229.5	70.5	0.42	100	0.01	0.998275	1.02527e-16	6.625e-17										1.47215e+06	1.72433e+06	1.89571e+06	1.05754e+06	1.05934e+06	456123	1.04992e+06	902770	1.06091e+06	324973				297409	354790	250760
High	P28070	Proteasome subunit beta type-4 OS=Homo sapiens OX=9606 GN=PSMB4 PE=1 SV=4	PSMB4	0	12.721	17	3	23	3	264	29.2	5.97	30.4	3	0	70.4	168	61.6	0.419	0.909	0.456	0.998275	0.999928	0.99185	2.32922e+06	2.76679e+06	3.01572e+06	3.56964e+06	3.01225e+06	2.89582e+06	1.97464e+06	1.65024e+06	2.23184e+06	5.58166e+06	6.42262e+06	7.49463e+06	6.71369e+06	6.97707e+06	7.35095e+06	6.12971e+06	7.75813e+06	6.60337e+06	2.20026e+06	2.42328e+06	2.51639e+06	2.02401e+06	2.23412e+06	2.19864e+06	3.04143e+06
High	Q13242	Serine/arginine-rich splicing factor 9 OS=Homo sapiens OX=9606 GN=SRSF9 PE=1 SV=1	SRSF9	0.001	5.858	10	2	6	2	221	25.5	8.65	11.64	2	0	54.6	180.7	64.6	0.419	1.325	0.301	0.998275	0.869259	0.906269			348403	234442	223249	223183				934970	1.05135e+06	1.31924e+06	1.00858e+06	732379	841453	788216	922453	944982						352478	149390
High	O95433	Activator of 90 kDa heat shock protein ATPase homolog 1 OS=Homo sapiens OX=9606 GN=AHSA1 PE=1 SV=1	AHSA1	0	18.719	15	4	29	4	338	38.3	5.53	60.41	4	0	44.5	199.8	55.7	0.417	1.208	0.397	0.99551	0.897565	0.980648	444617	1.48222e+06	1.38261e+06	914505	333537	1.45603e+06	847395	677748	846771	2.05925e+06	4.11731e+06	3.93019e+06	4.19351e+06	3.18046e+06	4.14598e+06	4.52827e+06	3.13253e+06	4.11008e+06	1.15537e+06	557117	651818	1.51812e+06	1.19523e+06	1.0308e+06	1.03928e+06
High	P08134	Rho-related GTP-binding protein RhoC OS=Homo sapiens OX=9606 GN=RHOC PE=1 SV=1	RHOC	0	20.398	39	5	29	5	193	22	6.58	41.74	5	0	78.7	156.9	64.4	0.416	0.807	0.485	0.995144	0.999928	0.995974	2.09122e+06	2.50477e+06	2.29344e+06	2.9022e+06	3.19293e+06	2.58837e+06	1.32425e+06	1.27744e+06	1.32315e+06	4.07126e+06	3.73388e+06	4.39309e+06	4.57332e+06	4.42081e+06	4.81331e+06	4.82092e+06	4.6052e+06	4.41663e+06	1.13802e+06	1.30118e+06	979181	2.39513e+06	1.60525e+06	1.87866e+06	1.51649e+06
High	P60983	Glia maturation factor beta OS=Homo sapiens OX=9606 GN=GMFB PE=1 SV=2	GMFB	0.002	5.155	13	2	4	2	142	16.7	5.29	5.45	2	0	73.5	162.8	63.6	0.416	0.951	0.44	0.995144	0.999928	0.99185	567178	675589	720180	726883	582220	599332	389685	715944	337928	1.43175e+06	1.65108e+06	1.38788e+06	1308354	1.479e+06	1.17917e+06	1.28762e+06	1.32705e+06	1.38998e+06	393888	518666	660723	459057	607533	476086	615631
High	Q9UMX0	Ubiquilin-1 OS=Homo sapiens OX=9606 GN=UBQLN1 PE=1 SV=2	UBQLN1	0.002	6.171	5	2	11	2	589	62.5	5.11	22.05	2	0	60.7	176	63.3	0.416	1.05	0.424	0.995144	0.982791	0.989867				222882	247500		214257			998443	1.05152e+06	1.17733e+06	963563	525929	583900	579921	650747	1.14685e+06	225065	307289	272680	182510	132684	275257	185902
High	P55036	26S proteasome non-ATPase regulatory subunit 4 OS=Homo sapiens OX=9606 GN=PSMD4 PE=1 SV=1	PSMD4	0.003	3.439	4	1	2	1	377	40.7	4.79	0	1	0	0	206	94	0.416	100	0.01	0.995144	1.02527e-16	6.625e-17										578315	854290	1.0478e+06	752822	859333	1.00535e+06	1.16988e+06	941367	1.09501e+06
High	P61163	Alpha-centractin OS=Homo sapiens OX=9606 GN=ACTR1A PE=1 SV=1	ACTR1A	0.001	9.145	10	3	10	3	376	42.6	6.64	13.09	3	0	53	192.3	54.7	0.415	0.875	0.512	0.995144	0.999928	0.998056	1.12175e+06	1.11036e+06	1.0973e+06	603392	638674	1.05851e+06	431653		417951	1.58272e+06	1.4888e+06	1.3214e+06	2.08122e+06	2.32458e+06	2.3189e+06	2.12461e+06	2.50257e+06	2.50178e+06	568379	690463	369831	659836	515029	662517	633754
High	P16298	Serine/threonine-protein phosphatase 2B catalytic subunit beta isoform OS=Homo sapiens OX=9606 GN=PPP3CB PE=1 SV=2	PPP3CB	0.003	3.632	2	1	5	1	524	59	5.91	7.64	1	0	58	169.5	72.5	0.415	1.167	0.35	0.995028	0.925789	0.944553		333871								880088	701801	933232	1.26895e+06	1.08684e+06	953872	975667	849640	1.07651e+06	446543	389576		387144	279180
High	O76003	Glutaredoxin-3 OS=Homo sapiens OX=9606 GN=GLRX3 PE=1 SV=2	GLRX3	0	10.51	15	4	24	4	335	37.4	5.39	32.76	4	0	21.9	215.7	62.5	0.414	1.429	0.317	0.993874	0.792595	0.920731	385544	389833	232155	527500	767409	899297	315336	290359	228188	4.17286e+06	3.56194e+06	4.22478e+06	3.65749e+06	3.83596e+06	3.69167e+06	3.63533e+06	3.80762e+06	3.80046e+06	960826	890234	1.33039e+06	1.03541e+06	1.30278e+06	1.10069e+06	1.06523e+06
High	P46940	Ras GTPase-activating-like protein IQGAP1 OS=Homo sapiens OX=9606 GN=IQGAP1 PE=1 SV=1	IQGAP1	0	147.066	30	36	231	36	1657	189.1	6.48	349.94	36	0	77.5	174.9	47.6	0.413	0.801	0.515	0.993613	0.999928	0.998056	1.11898e+07	1.33088e+07	1.24984e+07	1.50752e+07	1.20578e+07	1.29104e+07	4.63715e+06	7.0992e+06	5.94996e+06	2.47281e+07	2.57011e+07	2.85828e+07	2.96105e+07	2.82175e+07	2.47307e+07	2.64018e+07	2.84963e+07	3.17052e+07	6.82051e+06	7.01143e+06	7.92656e+06	7.68786e+06	7.86149e+06	7.47492e+06	1.0152e+07
High	P36405	ADP-ribosylation factor-like protein 3 OS=Homo sapiens OX=9606 GN=ARL3 PE=1 SV=2	ARL3	0	13.348	26	3	9	3	182	20.4	7.24	7.52	3	0	34	223.6	42.5	0.413	0.933	0.508	0.993874	0.999928	0.999026		243344		228830						1.00023e+06	1.31779e+06	1.79662e+06	1.56791e+06	1.3597e+06	1.64922e+06	1.91453e+06	1.4924e+06	1.55352e+06	199285	313465	286559	435764	557904	237591	757796
High	P63241	Eukaryotic translation initiation factor 5A-1 OS=Homo sapiens OX=9606 GN=EIF5A PE=1 SV=2	EIF5A	0	57.871	53	9	167	9	154	16.8	5.24	317.6	9	0	40.4	186.5	73	0.413	1.951	0.216	0.993874	0.342135	0.789347	1.50385e+07	1.60112e+07	1.32714e+07	2.07661e+07	1.83891e+07	1.83608e+07	9.01862e+06	9.05408e+06	9.37757e+06	7.04006e+07	6.59227e+07	7.30171e+07	7.48197e+07	6.93595e+07	6.46617e+07	6.33549e+07	7.42187e+07	6.87569e+07	2.87581e+07	2.71476e+07	2.64845e+07	2.51644e+07	2.76179e+07	2.6524e+07	3.0529e+07
High	P30048	Thioredoxin-dependent peroxide reductase, mitochondrial OS=Homo sapiens OX=9606 GN=PRDX3 PE=1 SV=3	PRDX3	0	12.779	17	4	24	4	256	27.7	7.78	26.24	4	0	107.1	143.1	49.8	0.412	0.613	0.689	0.992393	0.864297	0.968526	2.86725e+06	2.21397e+06	2.45777e+06	2.12763e+06	3.0737e+06	2.39275e+06	750749	850018	950935	4.06738e+06	3.8535e+06	3.90874e+06	2.9228e+06	3.28252e+06	3.10614e+06	2.99987e+06	3.19709e+06	3.60616e+06	898857	1.07869e+06	632530	1.16206e+06	959823	1.11242e+06	1.46788e+06
High	P62333	26S proteasome regulatory subunit 10B OS=Homo sapiens OX=9606 GN=PSMC6 PE=1 SV=1	PSMC6	0.001	9.02	16	4	6	4	389	44.1	7.49	5.33	4	0	72	165.6	62.4	0.412	0.791	0.534	0.992393	0.997156	0.994353	573370	470008	667172	477407	372577	699192		219519	217697	1.09824e+06	1.02332e+06	1.22778e+06	375838	796930	987752	915660	1.14473e+06	1.11985e+06	217330	401729	262347	414957	262238	413742	570169
High	P16070	CD44 antigen OS=Homo sapiens OX=9606 GN=CD44 PE=1 SV=3	CD44	0	34.875	11	7	137	7	742	81.5	5.33	306.22	7	0	38.9	187.3	73.9	0.412	1.995	0.228	0.992393	0.318074	0.81803	2.1725e+07	2.02208e+07	2.10379e+07	2.24577e+07	2.16462e+07	2.13461e+07	2.41841e+07	1.91546e+07	2.38414e+07	1.05646e+08	1.09607e+08	1.19611e+08	1.05294e+08	9.47936e+07	1.04325e+08	9.41218e+07	1.04245e+08	1.03273e+08	5.27558e+07	4.71416e+07	4.93404e+07	3.86549e+07	4.11367e+07	4.26216e+07	3.95708e+07
High	Q9Y2X3	Nucleolar protein 58 OS=Homo sapiens OX=9606 GN=NOP58 PE=1 SV=1	NOP58	0.003	3.541	2	1	5	1	529	59.5	8.92	0	1	0	118.6	133.2	48.2	0.411	0.492	0.832	0.989999	0.66154	0.913499	389566	380128	436091	395739	423749	251604		210276		214905	312946	391802	437254	353930	482998	475366	539187	649537	127753	146210		137351	193353	158255	297444
High	P51116	Fragile X mental retardation syndrome-related protein 2 OS=Homo sapiens OX=9606 GN=FXR2 PE=1 SV=2	FXR2	0.007	2.901	1	1	3	1	673	74.2	6.23	3.56	1	0	95.7	141.8	62.5	0.41	0.827	0.517	0.989393	0.999928	0.996519	298981	314614	347004	342837	258160	384005	90678.2	93898.4	130066	578774	706715	677085	456958	501679	375757	395741	510913	465958	131915	146156	213544	149126	205440	227527	216472
High	P10599	Thioredoxin OS=Homo sapiens OX=9606 GN=TXN PE=1 SV=3	TXN	0	24.069	44	4	110	4	105	11.7	4.92	272.53	4	0	66	163.6	70.4	0.41	0.992	0.422	0.989999	0.986594	0.988768	2.44117e+07	2.50187e+07	2.43523e+07	2.79376e+07	2.47017e+07	2.45969e+07	1.87665e+07	2.14271e+07	1.99153e+07	6.05694e+07	5.62234e+07	6.67932e+07	6.4197e+07	5.72848e+07	6.26449e+07	5.80312e+07	5.71409e+07	5.52628e+07	2.4832e+07	2.61597e+07	2.62181e+07	2.8659e+07	2.36777e+07	2.42356e+07	2.38852e+07
High	P23396	40S ribosomal protein S3 OS=Homo sapiens OX=9606 GN=RPS3 PE=1 SV=2	RPS3	0	29.233	35	9	71	9	243	26.7	9.66	130.42	9	0	96	152.1	51.9	0.409	0.655	0.596	0.989393	0.916425	0.991556	1.08584e+07	1.34135e+07	1.22457e+07	1.1684e+07	1.23851e+07	1.24205e+07	6.59608e+06	6.90642e+06	6.6432e+06	1.68865e+07	1.71496e+07	1.82777e+07	2.11015e+07	1.94063e+07	1.91896e+07	2.25692e+07	2.35744e+07	2.19384e+07	6.48265e+06	6.78246e+06	5.8728e+06	6.92215e+06	6.61415e+06	5.96018e+06	8.16786e+06
High	P38646	Stress-70 protein, mitochondrial OS=Homo sapiens OX=9606 GN=HSPA9 PE=1 SV=2	HSPA9	0	77.91	30	15	170	15	679	73.6	6.16	280.58	15	0	100.3	119.8	79.9	0.409	0.798	0.516	0.989393	0.999928	0.996519	4.81966e+07	4.4884e+07	4.75516e+07	4.4553e+07	4.51476e+07	4.4501e+07	4.35021e+07	4.03299e+07	3.83147e+07	5.01025e+07	4.81466e+07	5.49251e+07	5.45521e+07	5.36624e+07	5.37483e+07	5.31994e+07	5.30668e+07	5.55675e+07	3.59457e+07	3.30397e+07	3.37629e+07	3.55207e+07	3.48882e+07	3.5462e+07	3.43843e+07
High	P38919	Eukaryotic initiation factor 4A-III OS=Homo sapiens OX=9606 GN=EIF4A3 PE=1 SV=4	EIF4A3	0	12.276	11	5	21	3	411	46.8	6.73	28.86	5	0	46.8	212.3	40.9	0.409	0.794	0.485	0.989393	0.997156	0.995974	828020	582864	690221	628025	972406	732479				1.912e+06	2.08425e+06	2.24922e+06	3.42887e+06	2.38625e+06	3.22592e+06	3.31037e+06	3.25664e+06	2.94523e+06	539837	481514	498403	622111	631075	514947	463298
High	P48643	T-complex protein 1 subunit epsilon OS=Homo sapiens OX=9606 GN=CCT5 PE=1 SV=1	CCT5	0	74.661	47	19	126	19	541	59.6	5.66	225.62	19	0	63.2	167.6	69.2	0.409	1.085	0.386	0.989393	0.926925	0.980648	1.56399e+07	1.53985e+07	1.35979e+07	1.52812e+07	1.45467e+07	1.45275e+07	1.14256e+07	1.12454e+07	1.11416e+07	3.52446e+07	3.45741e+07	3.68123e+07	4.141e+07	4.02622e+07	4.28508e+07	3.74577e+07	3.90699e+07	3.85631e+07	1.41587e+07	1.53179e+07	1.6774e+07	1.4967e+07	1.61049e+07	1.5926e+07	1.458e+07
High	P17812	CTP synthase 1 OS=Homo sapiens OX=9606 GN=CTPS1 PE=1 SV=2	CTPS1	0.002	4.267	4	2	3	2	591	66.6	6.46	0	2	0	61.5	170.2	68.3	0.409	1.157	0.364	0.989393	0.926925	0.960272		446890											1.26014e+06	1.32787e+06	1.37292e+06	1.19437e+06	1.06688e+06	1.15367e+06			517038				559783
High	P06132	Uroporphyrinogen decarboxylase OS=Homo sapiens OX=9606 GN=UROD PE=1 SV=2	UROD	0	14.986	13	3	11	3	367	40.8	6.14	15.54	3	0	75.8	158.4	65.8	0.408	0.492	1.339	0.989393	0.638706	0.736065	1.07528e+06	757946	685770	830045	977120	1.04177e+06	889623	1.09461e+06	1.00375e+06	2.0407e+06	1.97502e+06	1.6761e+06	2.28251e+06	2.47824e+06	2.58947e+06	2.10177e+06	2.04316e+06	1.9084e+06	579151	848829	857892	998012	780892	901079	457295
High	Q16363	Laminin subunit alpha-4 OS=Homo sapiens OX=9606 GN=LAMA4 PE=1 SV=4	LAMA4	0	70.315	13	18	78	18	1823	202.4	6.28	125.67	18	0	56.4	207.7	35.9	0.408	1.425	0.868	0.989393	0.723103	0.904556	3.78969e+06	3.80187e+06		3.20462e+06	4.7027e+06			4.31633e+06	4.10178e+06	1.43454e+07	1.31251e+07	1.03593e+07	1.62358e+07	1.62326e+07	1.61321e+07	1.3418e+07	1.42921e+07	1.50688e+07	2.26951e+06	2.47136e+06	2.4824e+06	2.10374e+06	2.9228e+06	2.78248e+06	2.10687e+06
High	P04075	Fructose-bisphosphate aldolase A OS=Homo sapiens OX=9606 GN=ALDOA PE=1 SV=2	ALDOA	0	131.319	73	19	408	17	364	39.4	8.09	817.94	19	2	71.4	160.3	68.3	0.408	1.007	0.405	0.989393	0.975473	0.983009	8.42601e+07	9.3432e+07	8.78299e+07	9.59108e+07	1.0606e+08	8.94489e+07	6.78961e+07	7.2405e+07	7.05689e+07	2.07531e+08	2.05357e+08	2.38018e+08	2.15071e+08	1.97192e+08	1.84703e+08	1.93355e+08	1.95703e+08	2.0173e+08	8.39683e+07	8.32235e+07	8.52685e+07	7.435e+07	8.95641e+07	7.96502e+07	8.40972e+07
High	O15498	Synaptobrevin homolog YKT6 OS=Homo sapiens OX=9606 GN=YKT6 PE=1 SV=1	YKT6	0.001	8.91	13	3	12	3	198	22.4	6.92	19.7	3	0	67.8	165	67.2	0.408	1.093	0.38	0.989393	0.940638	0.976655	1.51538e+06	1.29438e+06	1.17711e+06	1.23357e+06	1.21222e+06	1.05271e+06	607276	695693	853311	2.63399e+06	2.74408e+06	2.67549e+06	3.36116e+06	2.94793e+06	2.88548e+06	3.03054e+06	3.22809e+06	3.23992e+06	1.21949e+06	1.23678e+06	1.26758e+06	966283	1.20029e+06	1.2407e+06	1.14607e+06
High	Q9Y224	RNA transcription, translation and transport factor protein OS=Homo sapiens OX=9606 GN=RTRAF PE=1 SV=1	C14orf166; RTRAF	0	10.394	22	4	9	4	244	28.1	6.65	9.53	4	0	42.1	212	45.9	0.408	1.07	0.371	0.989393	0.957994	0.968526	347806	716800	350691	590238	678615	599071	349752	164855		1.3359e+06	1.17955e+06	1.4668e+06	1.80595e+06	1.96023e+06	1.62407e+06	1.76685e+06	1.6902e+06	1.78479e+06	363555	334171	487698	346105	382955	439356	360700
High	P12110	Collagen alpha-2(VI) chain OS=Homo sapiens OX=9606 GN=COL6A2 PE=1 SV=4	COL6A2	0	105.161	25	19	213	19	1019	108.5	6.21	366.59	19	0	7.6	205.4	87	0.408	9.176	0.087	0.989393	1.79957e-06	0.258816	3.52813e+06	3.86307e+06	3.97621e+06	2.98095e+06	3.03047e+06	3.24775e+06	2.92503e+06	3.84556e+06	3.48661e+06	8.90658e+07	9.26507e+07	1.03237e+08	1.09702e+08	1.0935e+08	1.0531e+08	9.40373e+07	9.61722e+07	9.47339e+07	3.71611e+07	3.72757e+07	4.08757e+07	3.74633e+07	4.03456e+07	4.02423e+07	4.01362e+07
High	P62913	60S ribosomal protein L11 OS=Homo sapiens OX=9606 GN=RPL11 PE=1 SV=2	RPL11	0	10.433	21	4	14	4	178	20.2	9.6	12.49	4	0	101	143.4	55.6	0.407	0.68	0.641	0.989393	0.926925	0.980802	2.31252e+06	2.4607e+06	2.37345e+06	2.23286e+06	2.42959e+06	2.3788e+06	913760	881132	179059	3.50393e+06	3.57797e+06	3.70769e+06	3.59616e+06	2.72226e+06	3.00796e+06	3.35955e+06	3.37057e+06	3.55931e+06		933732	375478	1.35455e+06	1.26027e+06	1.30704e+06	1.6016e+06
High	P06744	Glucose-6-phosphate isomerase OS=Homo sapiens OX=9606 GN=GPI PE=1 SV=4	GPI	0	80.189	42	15	227	15	558	63.1	8.32	447.85	15	0	76.6	160.1	63.4	0.407	0.86	0.465	0.989393	0.999928	0.99185	2.47879e+07	2.57027e+07	2.56148e+07	3.04345e+07	2.6728e+07	2.82488e+07	1.9553e+07	1.8978e+07	2.018e+07	5.08592e+07	5.16198e+07	5.08792e+07	5.82235e+07	5.70323e+07	5.53598e+07	5.35296e+07	5.142e+07	5.49836e+07	1.77869e+07	1.85088e+07	2.06507e+07	2.02912e+07	2.11882e+07	2.17413e+07	2.15749e+07
High	P35222	Catenin beta-1 OS=Homo sapiens OX=9606 GN=CTNNB1 PE=1 SV=1	CTNNB1	0	14.5	9	5	34	4	781	85.4	5.86	51.7	5	1	60	176.5	63.5	0.407	0.976	0.463	0.989393	0.999928	0.99185	1.21109e+06	1.15802e+06	871933	1.18049e+06	1.09795e+06	998213	924866	868104	1.05614e+06	2.12461e+06	2.87287e+06	2.58365e+06	3228388	3.29152e+06	2.62666e+06	3.01924e+06	3.25713e+06	3.27066e+06	1.16254e+06	1.0704e+06	1.40402e+06	899231	897703	791706	1.28939e+06
High	O15145	Actin-related protein 2/3 complex subunit 3 OS=Homo sapiens OX=9606 GN=ARPC3 PE=1 SV=3	ARPC3	0	11.212	17	3	19	3	178	20.5	8.59	19.22	3	0	28.6	197.3	74.2	0.407	1.134	0.33	0.989393	0.926925	0.93941	175223		328383	205198	335065	176840				1.29848e+06	1.63333e+06	2.03218e+06	2.63433e+06	1.5328e+06	1.32896e+06	1.18401e+06	1.86811e+06	855303	372067	409165			744408	828138	183338
High	P28300	Protein-lysine 6-oxidase OS=Homo sapiens OX=9606 GN=LOX PE=1 SV=2	LOX	0	17.021	12	4	43	4	417	46.9	8.09	65.81	4	0	27.6	199.8	72.6	0.407	1.646	0.298	0.989393	0.590241	0.906269	796504	700652	697853	746636	570953	695313	837455	734544	768954	4.21518e+06	5.3604e+06	5.19445e+06	5.29384e+06	5.07933e+06	4.9359e+06	4.77745e+06	5.23936e+06	4.53728e+06	1.84608e+06	1.46115e+06	2.04095e+06	1.50145e+06	1.64627e+06	1.68045e+06	1.50217e+06
High	P60468	Protein transport protein Sec61 subunit beta OS=Homo sapiens OX=9606 GN=SEC61B PE=1 SV=2	SEC61B	0.01	2.514	10	1	1	1	96	10	11.56	1.79	1	0	121.9	134.7	43.4	0.406	0.432	0.921	0.989393	0.479762	0.878545	582011	569000	582502	716407	578662	612914				526525	502594	529650	784025	660302	612680	756110	866944	831601						146699	246874
High	P61019	Ras-related protein Rab-2A OS=Homo sapiens OX=9606 GN=RAB2A PE=1 SV=1	RAB2A	0	17.36	36	6	16	6	212	23.5	6.54	8.18	6	0	45.2	206.8	48	0.406	0.682	0.651	0.989393	0.926925	0.980648	437274	563597	481344	419002	563294	434751	408960		375838	2.49461e+06	1.99028e+06	1.89671e+06	1.67981e+06	2.14385e+06	1.67269e+06	2.56412e+06	2.86189e+06	2.21999e+06	3.87303e+06	407271		222888	276165	252646	462085
High	Q15046	Lysine--tRNA ligase OS=Homo sapiens OX=9606 GN=KARS PE=1 SV=3	KARS	0	23.251	14	7	24	7	597	68	6.35	28.05	7	0	86.8	174.9	38.3	0.406	0.742	0.587	0.989393	0.97206	0.991556	2.96712e+06	3.65256e+06	3.79562e+06	4.57885e+06	2.61941e+06	4.33353e+06	2.28928e+06	2.39519e+06	1.96744e+06	7.4219e+06	7.3713e+06	7.7582e+06	7.36152e+06	7.9504e+06	6.38113e+06	6.16539e+06	6.90867e+06	6.3006e+06	903116	1.29249e+06	2.92569e+06	1.71463e+06	1.61419e+06	1.51885e+06	2.12975e+06
High	P25789	Proteasome subunit alpha type-4 OS=Homo sapiens OX=9606 GN=PSMA4 PE=1 SV=1	PSMA4	0	33.494	56	10	120	10	261	29.5	7.72	176.24	10	0	79.9	160.9	59.2	0.406	0.796	0.538	0.989393	0.999928	0.99185	1.17372e+07	1.185e+07	1.12127e+07	1.17845e+07	1.31228e+07	1.21647e+07	7.83472e+06	1.01084e+07	8.87463e+06	2.12588e+07	2.18841e+07	2.25726e+07	2.48874e+07	2.15565e+07	2.40073e+07	2.36479e+07	2.26892e+07	2.36624e+07	7.83908e+06	8.7073e+06	8.90072e+06	8.65223e+06	8.30452e+06	9.10835e+06	9.27734e+06
High	P07900	Heat shock protein HSP 90-alpha OS=Homo sapiens OX=9606 GN=HSP90AA1 PE=1 SV=5	HSP90AA1	0	237.233	57	38	1018	24	732	84.6	5.02	2079.99	38	15	62	171.5	66.5	0.406	1.102	0.359	0.989393	0.926925	0.953053	2.0033e+08	1.88406e+08	2.03221e+08	2.31108e+08	2.23395e+08	2.07303e+08	1.32593e+08	1.36466e+08	1.3257e+08	5.43499e+08	5.43586e+08	5.689e+08	5.73856e+08	5.25948e+08	5.60327e+08	5.23034e+08	5.62076e+08	5.53706e+08	2.03319e+08	2.14711e+08	2.27371e+08	2.01228e+08	2.11424e+08	2.15936e+08	2.21023e+08
High	Q15293	Reticulocalbin-1 OS=Homo sapiens OX=9606 GN=RCN1 PE=1 SV=1	RCN1	0	17.044	14	4	24	4	331	38.9	5	46.12	4	0	156.8	119.2	24	0.405	0.462	1.206	0.989393	0.573159	0.785704	1.63717e+06	1.68824e+06	1.64537e+06	5.05375e+06	2.04563e+06	4.19298e+06	2.99755e+06	1.59368e+06	2.15142e+06	1.50901e+06	2.95645e+06	2.64434e+06	1.29278e+06	1.63519e+06	1.73313e+06	870223	1.41304e+06	1.507e+06	433118			251576	382578	220840	378283
High	P17980	26S proteasome regulatory subunit 6A OS=Homo sapiens OX=9606 GN=PSMC3 PE=1 SV=3	PSMC3	0.001	5.71	6	2	9	2	439	49.2	5.24	13.57	2	0	72.8	170.9	56.3	0.405	0.826	0.5	0.989393	0.999928	0.998056		294869	810099			458643				1.11199e+06	1.39839e+06	867880	718622	1.50898e+06	603639	927637	1.24019e+06	1.28774e+06			189722	459911		291895	379010
High	Q9BUL8	Programmed cell death protein 10 OS=Homo sapiens OX=9606 GN=PDCD10 PE=1 SV=1	PDCD10	0.007	3.218	5	1	5	1	212	24.7	8.19	9.31	1	0	73.2	168	58.8	0.405	0.815	0.467	0.989393	0.999928	0.99185		303789	435640	550494	574954	409777	408173	431401	329239	554571	614281	779401	931828	1.07062e+06	1.13327e+06	1.15351e+06	925679	936497		483661	378404	424816	327659	323808	251551
High	P12955	Xaa-Pro dipeptidase OS=Homo sapiens OX=9606 GN=PEPD PE=1 SV=3	PEPD	0	25.064	22	7	49	7	493	54.5	6	57.16	7	0	61.5	195.5	43	0.405	0.782	0.46	0.989393	0.997156	0.99185	2.39611e+06	2.21499e+06	2.11475e+06	2.46761e+06	2.75042e+06	2.85038e+06	2.27033e+06	1.2603e+06	3.41038e+06	6.81492e+06	7.22043e+06	7.57399e+06	7.879e+06	7.56038e+06	6.75414e+06	5.28462e+06	5.27985e+06	5.70606e+06	1.58838e+06	1.48205e+06	1.92502e+06	1.36202e+06	1.48702e+06	1.70288e+06	1.92474e+06
High	P43487	Ran-specific GTPase-activating protein OS=Homo sapiens OX=9606 GN=RANBP1 PE=1 SV=1	RANBP1	0	10.161	33	3	14	3	201	23.3	5.29	3.9	3	0	41.3	206.6	52.1	0.405	0.961	0.457	0.989393	0.999928	0.99185	1.36812e+06	1.302e+06	1.35861e+06	1.48021e+06	1.77482e+06	1.7174e+06	722133	808219	1.00801e+06	6.28213e+06	5.10318e+06	6.38093e+06	7.31213e+06	6.79626e+06	6.79631e+06	7.13111e+06	7.16237e+06	6.73921e+06	1.51693e+06	1.5278e+06	1.75599e+06	1.71994e+06	1.713e+06	1.62262e+06	2.6217e+06
High	Q06323	Proteasome activator complex subunit 1 OS=Homo sapiens OX=9606 GN=PSME1 PE=1 SV=1	PSME1	0	31.891	36	8	92	8	249	28.7	6.02	154.05	8	0	56.6	178.2	65.2	0.405	1.236	0.322	0.989393	0.860195	0.929762	5.96376e+06	6.54668e+06	6.24467e+06	7.6152e+06	5.06528e+06	7.17485e+06	2.93096e+06	3.09788e+06	3.24818e+06	2.16448e+07	2.27568e+07	1.97039e+07	1.77861e+07	1.75292e+07	2.00197e+07	1.96647e+07	1.7466e+07	1.98959e+07	7.25401e+06	6.3212e+06	7.19207e+06	7.16019e+06	7.44273e+06	6.09559e+06	7.63565e+06
High	P83916	Chromobox protein homolog 1 OS=Homo sapiens OX=9606 GN=CBX1 PE=1 SV=1	CBX1	0.003	3.985	6	1	2	1	185	21.4	4.93	2.26	1	0	52	173.6	74.5	0.405	1.365	0.307	0.989393	0.830324	0.913499	500746	606732	419381	569883	319650			301845	414626	1.34966e+06	1.31887e+06	1.64954e+06	1.48548e+06	1.42581e+06	1.36864e+06	1.31392e+06	1.51128e+06	1.49663e+06	497772	529729	566076	781020	519812	719687	541833
High	P50395	Rab GDP dissociation inhibitor beta OS=Homo sapiens OX=9606 GN=GDI2 PE=1 SV=2	GDI2	0	103.33	54	18	253	12	445	50.6	6.47	391.96	18	6	47.4	187.6	65	0.405	1.313	0.302	0.989393	0.80942	0.906269	1.39753e+07	1.45407e+07	1.26078e+07	1.79234e+07	1.70712e+07	1.67925e+07	1.20546e+07	1.2813e+07	1.21777e+07	5.38968e+07	5.52814e+07	5.6125e+07	5.09581e+07	5.17055e+07	4.76779e+07	5.64141e+07	5.5484e+07	5.65028e+07	1.7623e+07	1.91428e+07	1.93344e+07	1.68263e+07	1.86639e+07	1.84672e+07	2.06961e+07
High	P00367	Glutamate dehydrogenase 1, mitochondrial OS=Homo sapiens OX=9606 GN=GLUD1 PE=1 SV=2	GLUD1	0.002	6.572	6	2	5	2	558	61.4	7.8	8.1	2	0	100.4	167.7	31.9	0.404	0.474	0.906	0.989393	0.625241	0.884204	444308	641164	494370	435023	531893	310854				716056	747829	828319	774871	683374	859263	844948	786006	746838							147357
High	Q13162	Peroxiredoxin-4 OS=Homo sapiens OX=9606 GN=PRDX4 PE=1 SV=1	PRDX4	0	14.107	24	5	51	3	271	30.5	6.29	84.62	5	0	67.2	172.6	60.2	0.404	0.663	0.646	0.989393	0.90795	0.980648	947119	390680	710033	358906	805479	240588	479976	164285	434884	1.06472e+06	976250	847886	1.14894e+06	1.025e+06	1.11682e+06	1.1721e+06	1.25236e+06	1.19475e+06	389884	447113	174654	364143	432512	149413	457415
High	Q13813	Spectrin alpha chain, non-erythrocytic 1 OS=Homo sapiens OX=9606 GN=SPTAN1 PE=1 SV=3	SPTAN1	0	95.598	17	32	104	32	2472	284.4	5.35	118.44	32	0	55.8	199.6	44.6	0.404	0.871	0.463	0.989393	0.999928	0.99185	5.03273e+06	5.56757e+06	6.00595e+06	5.32011e+06	4.89647e+06	4.49241e+06	2.88729e+06	2.2168e+06	1.52277e+06	1.60727e+07	1.75289e+07	1.76155e+07	1.77356e+07	1.51608e+07	1.78227e+07	1.608e+07	1.76468e+07	1.72535e+07	3.52561e+06	3.75756e+06	3.57092e+06	3.92029e+06	3.16695e+06	4.03459e+06	4.597e+06
High	P13797	Plastin-3 OS=Homo sapiens OX=9606 GN=PLS3 PE=1 SV=4	PLS3	0	66.085	37	18	164	12	630	70.8	5.6	205.35	18	0	48.4	192	59.7	0.404	1.01	0.456	0.989393	0.988231	0.99185	2.32727e+06	2.46531e+06	1.95735e+06	2.23817e+06	4.47817e+06	4.94363e+06	1.54229e+06	1.28016e+06	1.95566e+06	9.3626e+06	8.64386e+06	9.48235e+06	9.08872e+06	9.23534e+06	1.07028e+07	8.35845e+06	8.91544e+06	8.19308e+06	2.52874e+06	2.95298e+06	2.67443e+06	2.58105e+06	3.09712e+06	2.87089e+06	2.64061e+06
High	O60218	Aldo-keto reductase family 1 member B10 OS=Homo sapiens OX=9606 GN=AKR1B10 PE=1 SV=2	AKR1B10	0.002	4.478	3	1	5	1	316	36	7.84	8.82	1	0	0	215.3	84.7	0.404	100	0.01	0.989393	1.02527e-16	6.625e-17										515328	571328	468735	506679	804733	554980	681928	291315	624364	214848			276642	193606		230605
High	Q9UNM6	26S proteasome non-ATPase regulatory subunit 13 OS=Homo sapiens OX=9606 GN=PSMD13 PE=1 SV=2	PSMD13	0	18.651	17	6	23	6	376	42.9	5.81	22.6	6	0	64.2	175.7	60.1	0.403	0.882	0.47	0.989393	0.999928	0.99185	1.58196e+06	1.67302e+06	1.67061e+06	2.1507e+06	1.83828e+06	1.84478e+06	164654	246951	112311	3.54497e+06	3.52033e+06	3.45067e+06	4.62928e+06	4.68272e+06	4.35404e+06	4.5719e+06	4.46671e+06	4.61056e+06	982213	1.49697e+06	1.34336e+06	1.03252e+06	1.56246e+06	1.56633e+06	1.81152e+06
High	P07814	Bifunctional glutamate/proline--tRNA ligase OS=Homo sapiens OX=9606 GN=EPRS PE=1 SV=5	EPRS	0	49.477	15	17	68	16	1512	170.5	7.33	100.08	17	1	56.5	180.7	62.8	0.403	0.982	0.41	0.989393	0.994609	0.988149	3.80087e+06	4.07554e+06	4.34269e+06	4.07574e+06	4.59809e+06	3.65064e+06	860980	984250	1.1608e+06	1.35251e+07	1.29136e+07	1.30309e+07	1.30409e+07	1.24652e+07	1.24871e+07	1.2988e+07	1.36172e+07	1.31567e+07	3.96257e+06	3.46411e+06	4.00252e+06	4.53522e+06	5.1439e+06	4.08327e+06	4.131e+06
High	P59998	Actin-related protein 2/3 complex subunit 4 OS=Homo sapiens OX=9606 GN=ARPC4 PE=1 SV=3	ARPC4	0	22.53	56	7	48	7	168	19.7	8.43	71.38	7	0	62.4	176.3	61.3	0.403	1.09	0.377	0.989393	0.926925	0.972231	4.09022e+06	3.81483e+06	4.30221e+06	4.13994e+06	4.57067e+06	4.10699e+06	2.58045e+06	2.56749e+06	1.96721e+06	8.53134e+06	7.47595e+06	7.7153e+06	9.89024e+06	1.35348e+07	1.28621e+07	1.24072e+07	9.34093e+06	1.15676e+07	3.46753e+06	4.0223e+06	4.12467e+06	3.92372e+06	4.03348e+06	3.07412e+06	4.77381e+06
High	P12111	Collagen alpha-3(VI) chain OS=Homo sapiens OX=9606 GN=COL6A3 PE=1 SV=5	COL6A3	0	936.393	55	132	2167	132	3177	343.5	6.68	4626.39	132	0	44.8	164.6	90.6	0.403	6.559	0.067	0.989393	7.31898e-05	0.134326	3.93562e+08	4.33734e+08	4.21833e+08	4.91884e+08	4.27719e+08	3.89333e+08	5.13348e+08	5.1065e+08	4.85892e+08	1.51994e+09	1.49469e+09	1.5965e+09	1.76216e+09	1.68227e+09	1.70865e+09	1.57037e+09	1.57386e+09	1.55494e+09	8.17254e+08	8.37954e+08	9.0629e+08	8.47424e+08	8.64727e+08	8.78342e+08	8.49976e+08
High	O75821	Eukaryotic translation initiation factor 3 subunit G OS=Homo sapiens OX=9606 GN=EIF3G PE=1 SV=2	EIF3G	0	9.404	12	3	18	3	320	35.6	6.13	21.75	3	0	37.7	203.8	58.5	0.402	1.287	0.367	0.989393	0.860195	0.961749	825513	835698	551903	1.5544e+06	788750	1.28787e+06	721759	714736	680510	4.14002e+06	4.46783e+06	4.98665e+06	5.0515e+06	3.97381e+06	4.53682e+06	3.92167e+06	3.80891e+06	4.88153e+06	935278	1.19101e+06	1.53397e+06	978309	1.50015e+06	1.28783e+06	1.28192e+06
High	O75347	Tubulin-specific chaperone A OS=Homo sapiens OX=9606 GN=TBCA PE=1 SV=3	TBCA	0	12.252	33	4	39	4	108	12.8	5.29	56.12	4	0	57	173.9	69.1	0.402	1.171	0.349	0.989393	0.891043	0.944553	4.74037e+06	5.64162e+06	5.84441e+06	6.4858e+06	6.21473e+06	5.52396e+06	4.07792e+06	3.77999e+06	3.79447e+06	1.8207e+07	1.73297e+07	2.00837e+07	1.59676e+07	1.73771e+07	1.71975e+07	1.61151e+07	1.63871e+07	1.69352e+07	5.71022e+06	7.20021e+06	6.83156e+06	7.02632e+06	6.91415e+06	6.78447e+06	5.43935e+06
High	Q9HB71	Calcyclin-binding protein OS=Homo sapiens OX=9606 GN=CACYBP PE=1 SV=2	CACYBP	0	17.695	18	3	27	3	228	26.2	8.25	20.71	3	0	55	190.6	54.4	0.401	0.966	0.421	0.989393	0.999928	0.988768	1.40507e+06	1.29945e+06	1.46368e+06	1.6661e+06	1.87787e+06	1.58041e+06	856644	910645	904147	4.52762e+06	4.20123e+06	4.81314e+06	5.84582e+06	4.78611e+06	4.8721e+06	5.033e+06	5.02625e+06	4.44071e+06	1.39015e+06	1.49568e+06	1.35755e+06	1.14296e+06	1.24847e+06	1.32802e+06	1.41145e+06
High	O14744	Protein arginine N-methyltransferase 5 OS=Homo sapiens OX=9606 GN=PRMT5 PE=1 SV=4	PRMT5	0.001	8.122	8	3	11	3	637	72.6	6.29	15.97	3	0	46.5	208.6	44.8	0.401	1.239	0.363	0.989393	0.891043	0.958663				257771	299922	259164				637683	716242	770061	1.16164e+06	826994	1.19254e+06	1.37657e+06	1.18175e+06	1.23549e+06	133702		371556		255810	243584	478231
High	O00462	Beta-mannosidase OS=Homo sapiens OX=9606 GN=MANBA PE=2 SV=3	MANBA	0.002	4.12	2	2	2	2	879	100.8	5.52	1.63	2	0	82	168.6	49.4	0.4	0.608	0.66	0.989393	0.865002	0.980648	356608	304668	199417	350078	293149	302875	393110	373251	417694	848996	708057	850927	480916	626508	691517	592889	491478	630622	183669	167569	183665		185210	170766	98335.5
High	P25786	Proteasome subunit alpha type-1 OS=Homo sapiens OX=9606 GN=PSMA1 PE=1 SV=1	PSMA1	0	39.862	45	10	82	10	263	29.5	6.61	105.6	10	0	72.7	161.2	66.1	0.4	0.822	0.481	0.989393	0.999928	0.994353	1.20166e+07	1.20176e+07	1.04652e+07	9.86889e+06	1.16712e+07	1.02789e+07	8.04843e+06	8.74025e+06	8.40346e+06	2.50273e+07	2.64944e+07	2.42791e+07	2.28262e+07	2.18029e+07	2.25099e+07	2.27238e+07	2.35459e+07	2.28032e+07	8.68516e+06	8.98874e+06	8.72362e+06	9.34512e+06	9.71883e+06	8.97256e+06	9.51065e+06
High	P18031	Tyrosine-protein phosphatase non-receptor type 1 OS=Homo sapiens OX=9606 GN=PTPN1 PE=1 SV=1	PTPN1	0.001	9.039	8	3	8	3	435	49.9	6.27	8.52	3	0	23.9	212.3	63.8	0.4	1.277	0.341	0.989393	0.869259	0.941135	263304	256393	184114	285444	220451	91825.4	308843	259398		1.84539e+06	1.88412e+06	1.64446e+06	1.81986e+06	2.34449e+06	2.30704e+06	2.41836e+06	2.12706e+06	2.27536e+06	727835	604637	769726	266179	460458		683329
High	O75083	WD repeat-containing protein 1 OS=Homo sapiens OX=9606 GN=WDR1 PE=1 SV=4	WDR1	0	79.085	49	17	155	17	606	66.2	6.65	163.42	17	0	62.5	175.9	61.6	0.4	1.097	0.341	0.989393	0.926925	0.941135	1.32646e+07	1.42912e+07	1.37121e+07	1.57722e+07	1.43983e+07	1.40592e+07	8.95258e+06	9.17237e+06	9.50289e+06	4.01613e+07	4.17649e+07	4.51547e+07	4.08718e+07	3.86067e+07	3.69361e+07	3.82772e+07	3.893e+07	3.71889e+07	1.33324e+07	1.35205e+07	1.5015e+07	1.36047e+07	1.25106e+07	1.27556e+07	1.40918e+07
High	Q9NTK5	Obg-like ATPase 1 OS=Homo sapiens OX=9606 GN=OLA1 PE=1 SV=2	OLA1	0	11.85	17	4	15	4	396	44.7	7.81	16.72	4	0	41.6	195.7	62.7	0.399	1.019	0.419	0.989393	0.997156	0.988768	723156	575454	607958	685004	798146	612936	371156	448621	365348	2.72944e+06	2.86488e+06	3.23388e+06	2.65497e+06	2.25976e+06	2.37548e+06	3.0861e+06	2.86058e+06	2.68549e+06	534421	1.15995e+06	612221	1.01102e+06	967164	575720	503158
High	P52907	F-actin-capping protein subunit alpha-1 OS=Homo sapiens OX=9606 GN=CAPZA1 PE=1 SV=3	CAPZA1	0	44.333	48	9	76	7	286	32.9	5.69	129.71	9	2	36.2	201.3	62.5	0.399	1.729	0.262	0.989393	0.482996	0.854955	3.16585e+06	3.32252e+06	3.81118e+06	4.86756e+06	3.56098e+06	3.63578e+06	2.84762e+06	3.06488e+06	1.70767e+06	1.82938e+07	1.80512e+07	2.01456e+07	1.97899e+07	2.04832e+07	1.95509e+07	1.84862e+07	1.91407e+07	1.73044e+07	5.73538e+06	5.65378e+06	6.34989e+06	4.81576e+06	5.94895e+06	5.57296e+06	6.48644e+06
High	O95336	6-phosphogluconolactonase OS=Homo sapiens OX=9606 GN=PGLS PE=1 SV=2	PGLS	0	12.742	22	4	19	4	258	27.5	6.05	29.63	4	0	68.9	174.1	56.9	0.398	0.939	0.416	0.989393	0.999928	0.988768	1.28634e+06	1.57426e+06	997447	1.3449e+06	1.18127e+06	1.3637e+06	614883	600168	171269	2.9382e+06	4.06662e+06	3.24966e+06	3.33291e+06	2.75514e+06	3.48517e+06	2.90687e+06	2.29771e+06	4.08656e+06	847637	1.06283e+06	1.07337e+06	957590	1.37635e+06	1.09458e+06	971945
High	Q12841	Follistatin-related protein 1 OS=Homo sapiens OX=9606 GN=FSTL1 PE=1 SV=1	FSTL1	0	86.078	59	15	248	15	308	35	5.52	436.71	15	0	7.3	212.4	80.3	0.398	10.452	0.038	0.989393	3.69787e-07	0.0254677	6.35951e+06	8.33109e+06	8.51286e+06	7.16852e+06	7.72393e+06	6.30372e+06	7.63979e+06	6.51822e+06	7.34382e+06	2.21767e+08	2.12808e+08	2.23493e+08	2.1884e+08	2.1407e+08	2.08207e+08	1.98865e+08	1.9636e+08	2.03671e+08	8.11636e+07	8.15962e+07	8.8448e+07	7.44235e+07	7.98739e+07	7.69534e+07	8.19817e+07
High	P19367	Hexokinase-1 OS=Homo sapiens OX=9606 GN=HK1 PE=1 SV=3	HK1	0.001	7.928	4	3	7	3	917	102.4	6.8	2.01	3	0	83.7	183.1	33.2	0.397	0.62	0.624	0.989393	0.869259	0.987338	440324	250849	458628		240930	408841	71229.5	92860.7		571009	572142	729763	737250	686940	619236	807874	718270	286212		70283.7	136785	107346	124656	127325	151001
High	P18077	60S ribosomal protein L35a OS=Homo sapiens OX=9606 GN=RPL35A PE=1 SV=2	RPL35A	0.002	4.684	15	2	14	2	110	12.5	11.06	5.53	2	0	93.5	146.9	59.5	0.397	0.657	0.611	0.989393	0.904018	0.988768	2.34156e+06	2.32188e+06	2.34201e+06	2.87725e+06	2.45468e+06	2.5906e+06	784824	641964	1.1522e+06	1.39767e+06	1.66285e+06	1.6565e+06	3.67799e+06	3.70835e+06	3.52046e+06	3.82688e+06	4.49427e+06	4.38648e+06	916062	1.17189e+06	1.22417e+06	1.56183e+06	1.49004e+06	1.39147e+06	1.81334e+06
High	O14531	Dihydropyrimidinase-related protein 4 OS=Homo sapiens OX=9606 GN=DPYSL4 PE=1 SV=2	DPYSL4	0.001	5.997	3	1	3	1	572	61.8	7.09	2.84	1	0	82.4	134	83.6	0.397	0.534	0.546	0.989393	0.748625	0.99185						394823		433253		2.19219e+06	2.11597e+06	757676		479378	450332	404467	1.11883e+06		839529	209591		211890		169187
High	P35998	26S proteasome regulatory subunit 7 OS=Homo sapiens OX=9606 GN=PSMC2 PE=1 SV=3	PSMC2	0.002	6.667	7	3	13	3	433	48.6	5.95	14.19	3	0	72.4	167.6	60	0.397	0.854	0.498	0.989393	0.999928	0.998056	2.24912e+06	2.52814e+06	2.70994e+06	2.50649e+06	1.73365e+06	2.38492e+06	940556	1.31776e+06	1.2879e+06	3.99215e+06	4.11753e+06	3.83679e+06	5.39701e+06	5.63189e+06	5.52543e+06	5.5242e+06	5.61887e+06	5.19901e+06	1.39113e+06	1.87056e+06	1.89584e+06	1.99026e+06	1.66027e+06	1.97652e+06	2.15324e+06
High	P02545	Prelamin-A/C OS=Homo sapiens OX=9606 GN=LMNA PE=1 SV=1	LMNA	0	142.218	45	33	459	33	664	74.1	7.02	874.13	33	0	54.8	176.7	68.5	0.397	1.206	0.317	0.989393	0.869259	0.920731	6.95271e+07	7.60805e+07	6.96433e+07	7.97284e+07	7.46199e+07	7.31282e+07	4.66687e+07	5.17546e+07	5.24141e+07	2.18337e+08	2.26266e+08	2.34104e+08	2.25857e+08	2.13306e+08	2.15745e+08	2.16039e+08	2.24903e+08	2.24618e+08	8.30996e+07	8.71882e+07	8.70387e+07	8.3311e+07	8.49814e+07	8.72742e+07	8.34556e+07
High	P05386	60S acidic ribosomal protein P1 OS=Homo sapiens OX=9606 GN=RPLP1 PE=1 SV=1	RPLP1	0	16.987	52	2	29	2	114	11.5	4.32	98.44	2	0	53.3	184.1	62.7	0.397	1.389	0.291	0.989393	0.785266	0.902497	1.25222e+06	2.81692e+06	2.16042e+06	2.50187e+06	1.64776e+06	2.65932e+06	1.08504e+06	1.47726e+06	1.60686e+06	7.46585e+06	9.87773e+06	3.12129e+06	6024606	8.22981e+06	4.5402e+06	1.09534e+07	5.66387e+06	1.03169e+07	2.10554e+06	2.25975e+06	2.98448e+06	2.54228e+06	1.98475e+06	3.21592e+06	3.47617e+06
High	Q16610	Extracellular matrix protein 1 OS=Homo sapiens OX=9606 GN=ECM1 PE=1 SV=2	ECM1	0	13.22	9	4	28	4	540	60.6	6.71	40.99	4	0	46.8	181.8	71.4	0.396	1.086	0.699	0.989393	0.94608	0.960633	1.0216e+06	1.20126e+06	1.02976e+06	1.00662e+06	900912	1.18799e+06	1.44546e+06	1.29557e+06	1.13577e+06	3.92973e+06	4.03896e+06	4.25848e+06	3.94702e+06	4.11427e+06	4.0034e+06	3.50332e+06	3.60755e+06	3.75643e+06	1.95144e+06	1.76794e+06	1.89311e+06	1.54273e+06	1.62716e+06	1.57271e+06	1.53458e+06
High	O60763	General vesicular transport factor p115 OS=Homo sapiens OX=9606 GN=USO1 PE=1 SV=2	USO1	0.003	3.545	1	1	2	1	962	107.8	4.91	3.58	1	0	90.2	150.2	59.5	0.396	0.66	0.601	0.989393	0.896698	0.990223						710053				1.27149e+06	1.0989e+06	1.18218e+06
High	P68104	Elongation factor 1-alpha 1 OS=Homo sapiens OX=9606 GN=EEF1A1 PE=1 SV=1	EEF1A1	0	110.474	53	14	442	6	462	50.1	9.01	1095.17	14	9	88.7	151.7	59.6	0.396	0.778	0.472	0.989393	0.999928	0.99185	2.34309e+08	2.35667e+08	2.47788e+08	2.68056e+08	2.57361e+08	2.45742e+08	1.0422e+08	1.04345e+08	1.02923e+08	3.64517e+08	3.6419e+08	3.75214e+08	4.18411e+08	4.06919e+08	3.92008e+08	3.95788e+08	4.03996e+08	4.03173e+08	1.28506e+08	1.31879e+08	1.38799e+08	1.54898e+08	1.5873e+08	1.58532e+08	1.86265e+08
High	O14818	Proteasome subunit alpha type-7 OS=Homo sapiens OX=9606 GN=PSMA7 PE=1 SV=1	PSMA7	0	38.276	46	8	67	8	248	27.9	8.46	149.83	8	0	65.1	187.2	47.6	0.396	0.883	0.454	0.989393	0.999928	0.99185	6.39433e+06	5.86928e+06	6.02677e+06	8.01121e+06	6.42911e+06	5.35618e+06	6.7254e+06	6.62621e+06	6.18664e+06	1.94723e+07	1.84802e+07	1.74297e+07	1.84298e+07	1.79503e+07	1.81713e+07	1.8053e+07	1.95907e+07	1.92119e+07	4.55275e+06	4.59594e+06	4.83773e+06	4.70305e+06	5.07761e+06	4.5963e+06	6.41339e+06
High	P20618	Proteasome subunit beta type-1 OS=Homo sapiens OX=9606 GN=PSMB1 PE=1 SV=2	PSMB1	0	25.997	34	6	57	6	241	26.5	8.13	72.66	6	0	63.7	173.8	62.5	0.396	0.918	0.431	0.989393	0.999928	0.991556	6.53462e+06	6.13512e+06	5.95144e+06	7.88576e+06	6.3542e+06	7.84126e+06	5.73173e+06	5.99868e+06	6.26442e+06	1.67328e+07	1.46244e+07	1.73044e+07	1.74092e+07	1.74479e+07	1.59328e+07	1.59302e+07	1.72224e+07	1.50664e+07	5.88525e+06	5.70489e+06	5.90983e+06	6.01724e+06	5.53282e+06	6.29937e+06	5.83706e+06
High	Q8NI22	Multiple coagulation factor deficiency protein 2 OS=Homo sapiens OX=9606 GN=MCFD2 PE=1 SV=1	MCFD2	0.001	5.647	33	2	4	2	146	16.4	4.63	3.55	2	0	0	233.3	66.7	0.396	100	0.01	0.989393	1.02527e-16	6.625e-17										585421	626689	1.42982e+06	792277	882474	689348	608429	832592	704633
High	Q96QK1	Vacuolar protein sorting-associated protein 35 OS=Homo sapiens OX=9606 GN=VPS35 PE=1 SV=2	VPS35	0	29.942	13	8	36	8	796	91.6	5.49	42.09	8	0	45.6	200	54.3	0.395	1.267	0.344	0.989393	0.860195	0.942309	1.2565e+06	801886	1.44722e+06	969368	1.30001e+06	1.38648e+06	185626	200682	255525	5.44581e+06	5.78527e+06	5.47186e+06	6.55438e+06	5.50551e+06	5.47272e+06	5.78917e+06	6.0041e+06	6.1279e+06	1.77341e+06	1.28971e+06	1.41332e+06	1.49574e+06	1.67955e+06	1.38248e+06	1.62765e+06
High	P13611	Versican core protein OS=Homo sapiens OX=9606 GN=VCAN PE=1 SV=3	VCAN	0	12.266	1	4	10	4	3396	372.6	4.51	10	4	0	9	246.9	44.1	0.395	3.58	0.121	0.989393	0.0409059	0.49609						124047		109764		3.71459e+06	3.79359e+06	2.96706e+06	3.18724e+06	3.45063e+06	2.22335e+06	2.81369e+06	2.17909e+06	3.23153e+06	459114	438658	405406	680708	569141	430917	597764
High	P47755	F-actin-capping protein subunit alpha-2 OS=Homo sapiens OX=9606 GN=CAPZA2 PE=1 SV=3	CAPZA2	0	22.492	25	5	42	3	286	32.9	5.85	89.43	5	0	112.8	95.4	91.8	0.394	0.767	1.672	0.989393	0.997156	0.680972	7.60118e+06	9.85421e+06	1.18558e+07	9.92611e+06	8.96321e+06	9.13973e+06	6.26137e+06	1.35283e+07	1.13941e+07	7.97316e+06	7.78262e+06	7.90794e+06	8.89935e+06	9.10539e+06	8.25177e+06	8.97506e+06	7.81323e+06	8.33307e+06	8.01785e+06	9.0604e+06	7.32698e+06	4.01819e+06	6.66104e+06	7.49367e+06	8.65814e+06
High	Q29963	HLA class I histocompatibility antigen, Cw-6 alpha chain OS=Homo sapiens OX=9606 GN=HLA-C PE=1 SV=2	HLA-C	0	34.278	27	7	76	1	366	40.9	6	158.37	7	2	72.9	166.9	60.2	0.394	0.796	0.506	0.989393	0.999928	1	2.19837e+06	2.25098e+06	2.46729e+06	2.3144e+06	2.21642e+06	1.97406e+06	2.48421e+06	2.53133e+06	2.37794e+06	4.50564e+06	4.77988e+06	5.32286e+06	5.60585e+06	5.15534e+06	5.14458e+06	5.17551e+06	5.24656e+06	5.32151e+06	1.85775e+06	2.02648e+06	1.83078e+06	1.51553e+06	1.67879e+06	1.94892e+06	1.92236e+06
High	P61160	Actin-related protein 2 OS=Homo sapiens OX=9606 GN=ACTR2 PE=1 SV=1	ACTR2	0	23.362	21	6	53	6	394	44.7	6.74	53.58	6	0	60.4	173.7	65.8	0.394	1.055	0.396	0.989393	0.949467	0.980648	3.56835e+06	3.70163e+06	3.87864e+06	4.37422e+06	4.34719e+06	4.45606e+06	1.32318e+06	1.5124e+06	2.05729e+06	8.96091e+06	8.90821e+06	9.77522e+06	1.18294e+07	1.06573e+07	1.09664e+07	1.0457e+07	1.06428e+07	1.09055e+07	3.89342e+06	4.0329e+06	4.0882e+06	3.85512e+06	3.7451e+06	4.26003e+06	4.16575e+06
High	P31946	14-3-3 protein beta/alpha OS=Homo sapiens OX=9606 GN=YWHAB PE=1 SV=3	YWHAB	0	88.291	67	14	472	7	246	28.1	4.83	887.56	14	1	75	163.2	61.8	0.393	0.851	0.449	0.989393	0.999928	0.99185	1.78426e+07	1.59108e+07	1.49059e+07	1.80768e+07	1.99765e+07	1.76462e+07	1.41492e+07	1.30188e+07	1.27611e+07	3.43472e+07	3.28936e+07	3.81078e+07	3.96223e+07	3.67852e+07	3.46954e+07	3.52855e+07	3.24886e+07	3.46021e+07	1.3033e+07	1.31038e+07	1.36465e+07	1.15431e+07	1.29922e+07	1.2758e+07	1.4046e+07
High	Q9BRK5	45 kDa calcium-binding protein OS=Homo sapiens OX=9606 GN=SDF4 PE=1 SV=1	SDF4	0	40.94	26	8	69	8	362	41.8	4.86	108.34	8	0	96.2	142.9	60.9	0.392	0.623	0.646	0.989393	0.880186	0.980648	8.21049e+06	1.14961e+07	9.63335e+06	1.16682e+07	1.17053e+07	1.19953e+07	1.24764e+07	1.31244e+07	1.28623e+07	1.7389e+07	1.69493e+07	1.91336e+07	1.84559e+07	1.77693e+07	1.75369e+07	1.60984e+07	1.61065e+07	1.59246e+07	7.02332e+06	6.96922e+06	6.23452e+06	7.43613e+06	7.83784e+06	6.97264e+06	6.76506e+06
High	Q04637	Eukaryotic translation initiation factor 4 gamma 1 OS=Homo sapiens OX=9606 GN=EIF4G1 PE=1 SV=4	EIF4G1	0	18.274	4	5	20	5	1599	175.4	5.33	12.88	5	0	62.8	190.5	46.8	0.391	1.108	0.579	0.989393	0.949467	0.99185	623221	448605	755953	774350	661599	739748				2.5963e+06	2.29571e+06	2.7497e+06	2.17857e+06	1.66e+06	1.84802e+06	2.02838e+06	2.06022e+06	2.42228e+06	505998	465280	699674	499616	460233	446275	825907
High	P58546	Myotrophin OS=Homo sapiens OX=9606 GN=MTPN PE=1 SV=2	LUZP6; MTPN	0	30.552	63	5	48	5	118	12.9	5.52	98.99	5	0	22.9	221.8	55.3	0.391	2.012	0.18	0.989393	0.318074	0.708907	1.04595e+06	1.14269e+06	1.27844e+06	1.28458e+06	1.18875e+06	1.50129e+06	331042		422592	1.20608e+07	1.2746e+07	1.03421e+07	9.27987e+06	9.02142e+06	8.52595e+06	9.37483e+06	1.10797e+07	1.14445e+07	2.12489e+06	2.76157e+06	3.38287e+06	2.32933e+06	2.04259e+06	2.33619e+06	2.99564e+06
High	Q99798	Aconitate hydratase, mitochondrial OS=Homo sapiens OX=9606 GN=ACO2 PE=1 SV=2	ACO2	0.002	4.516	3	2	4	2	780	85.4	7.61	1.66	2	0	43	208.7	48.3	0.39	0.955	0.415	0.988974	0.999928	0.988768	187311	136684	120017	160569	186504	437869				1.04645e+06	845693	892655	421446	706650	682287	766024	775658	858882	136932	104008	108585	324695	179412	130508	311229
High	P11940	Polyadenylate-binding protein 1 OS=Homo sapiens OX=9606 GN=PABPC1 PE=1 SV=2	PABPC1	0	70.974	31	15	135	9	636	70.6	9.5	255.48	15	6	58.2	172.8	69	0.39	1.2	0.337	0.988974	0.87385	0.940601	9.73685e+06	9.76637e+06	1.06936e+07	1.08121e+07	9.57782e+06	8.78158e+06	8.65778e+06	8.16237e+06	7.52346e+06	2.97095e+07	2.91465e+07	3.24176e+07	2.84216e+07	2.94869e+07	2.58793e+07	2.44114e+07	3.11233e+07	2.63319e+07	1.13429e+07	1.26453e+07	1.06949e+07	1.06983e+07	1.06485e+07	1.08703e+07	1.15326e+07
High	P56537	Eukaryotic translation initiation factor 6 OS=Homo sapiens OX=9606 GN=EIF6 PE=1 SV=1	EIF6	0	43.356	47	8	73	8	245	26.6	4.68	147.52	8	0	81.7	155.1	63.1	0.39	1.557	0.236	0.987356	0.617447	0.834223	6.81111e+06	6.66486e+06	7.41998e+06	7.29592e+06	6.66988e+06	7.19436e+06	6.31297e+06	5.21191e+06	6.4656e+06	1.12609e+07	1.26518e+07	1.45929e+07	1.28181e+07	1.29274e+07	1.35291e+07	1.48898e+07	1.49273e+07	1.34997e+07	5.15077e+06	4.94634e+06	4.0708e+06	5.2592e+06	4.27821e+06	5.32533e+06	5.07447e+06
High	Q10567	AP-1 complex subunit beta-1 OS=Homo sapiens OX=9606 GN=AP1B1 PE=1 SV=2	AP1B1	0	36.858	12	11	71	3	949	104.6	5.06	96.95	11	0	39.4	185.2	75.3	0.389	0.918	0.439	0.987356	0.999928	0.99185	233921	899993	592571	1.34385e+06	1.34552e+06	1.31532e+06		194318	374183	2.68115e+06	3.08236e+06	3.27114e+06	2.1733e+06	2.57827e+06	2.54859e+06	3.00209e+06	2.78514e+06	2.69781e+06	625406	554678	1.16769e+06	1.13286e+06	995204	1.2134e+06	1.21092e+06
High	Q15631	Translin OS=Homo sapiens OX=9606 GN=TSN PE=1 SV=1	TSN	0	14.051	32	4	19	4	228	26.2	6.44	16.63	4	0	66	184	50	0.389	0.877	0.404	0.987356	0.999928	0.983009	1.63278e+06	1.52965e+06	1.48227e+06	1.82758e+06	1.58204e+06	1.3168e+06	380848	258141	476591	3.8638e+06	3.95857e+06	4.12172e+06	4.49063e+06	3.5516e+06	4.48223e+06	3.97937e+06	4.26745e+06	4.63752e+06	1.15897e+06	1.04315e+06	1.32284e+06	1.63346e+06	1.13944e+06	1.31831e+06	1.12237e+06
High	Q16181	Septin-7 OS=Homo sapiens OX=9606 GN=SEPT7 PE=1 SV=2	SEPT7	0	41.967	30	10	69	9	437	50.6	8.63	75	10	0	34.9	199.2	65.9	0.389	1.43	0.257	0.987356	0.742955	0.848648	1.78055e+06	452887	1.90119e+06	2.67419e+06	2.38801e+06	2.47688e+06	2.89606e+06	558608	694644	1.13893e+07	1.03343e+07	1.08381e+07	1.1006e+07	1.01522e+07	1.00009e+07	9.31086e+06	1.13583e+07	9.01728e+06	2.44632e+06	2.56282e+06	3.64207e+06	3.72717e+06	3.17504e+06	3.35595e+06	3.89294e+06
High	O75608	Acyl-protein thioesterase 1 OS=Homo sapiens OX=9606 GN=LYPLA1 PE=1 SV=1	LYPLA1	0.002	4.217	11	1	4	1	230	24.7	6.77	5.88	1	0	76	175.5	48.5	0.388	0.539	0.556	0.987356	0.740011	0.99185		202593	199721		141002					573859	212066	638948	253481	244240		545861		277308				107605
High	P60709	Actin, cytoplasmic 1 OS=Homo sapiens OX=9606 GN=ACTB PE=1 SV=1	ACTB	0	246.506	67	20	1765	8	375	41.7	5.48	3431.97	20	16	51.5	181.4	67.1	0.388	1.36	0.285	0.987356	0.777057	0.889619	6.28483e+08	6.22477e+08	6.44175e+08	7.04686e+08	6.70609e+08	6.69343e+08	5.20799e+08	5.24821e+08	5.25298e+08	2.29225e+09	2.07977e+09	2.24941e+09	2.21602e+09	2.05099e+09	2.33214e+09	2.08942e+09	2.13542e+09	2.13739e+09	7.61558e+08	7.75379e+08	7.95987e+08	8.18502e+08	8.35063e+08	8.19992e+08	8.48027e+08
High	P21796	Voltage-dependent anion-selective channel protein 1 OS=Homo sapiens OX=9606 GN=VDAC1 PE=1 SV=2	VDAC1	0	10.083	19	3	17	3	283	30.8	8.54	19.09	3	0	82.8	164.6	52.6	0.387	0.486	0.824	0.987356	0.637028	0.917923	937768	876969	845045	1.06715e+06	1.53188e+06	1.19917e+06			147639	1.92337e+06	1.82941e+06	1.75289e+06	1.37972e+06	1.89701e+06	1.52775e+06	1.74296e+06	2.13468e+06	1.62066e+06				287607	453378	406649	845033
High	P07237	Protein disulfide-isomerase OS=Homo sapiens OX=9606 GN=P4HB PE=1 SV=3	P4HB	0	87.571	49	21	243	21	508	57.1	4.87	374.86	21	0	88.2	157.8	53.9	0.387	0.702	0.561	0.987356	0.94764	0.99185	2.6714e+07	2.7773e+07	2.71353e+07	3.02039e+07	3.08684e+07	2.98718e+07	1.44173e+07	1.43224e+07	9.89877e+06	4.85837e+07	4.85286e+07	5.21725e+07	4.51906e+07	4.69649e+07	4.548e+07	4.8546e+07	4.92583e+07	4.82334e+07	1.11752e+07	1.28012e+07	1.49361e+07	1.74511e+07	1.65152e+07	1.65876e+07	1.97427e+07
High	P08397	Porphobilinogen deaminase OS=Homo sapiens OX=9606 GN=HMBS PE=1 SV=2	HMBS	0.01	2.593	5	1	2	1	361	39.3	7.18	0	1	0	75.3	165.5	59.2	0.387	0.787	0.466	0.987356	0.992915	0.99185	127332				151769					136257	260973	352053		292270	319618	332397	219134	354938	139082	95199.5	122402
High	P22234	Multifunctional protein ADE2 OS=Homo sapiens OX=9606 GN=PAICS PE=1 SV=3	PAICS	0	38.264	24	8	55	8	425	47	7.23	77.76	8	0	44.5	202.6	53	0.387	1.14	0.401	0.987356	0.926925	0.981023	2.67623e+06	2.22597e+06	2.28573e+06	3.58285e+06	2.69355e+06	2.46035e+06	753163	1.19421e+06	941155	8.82679e+06	9.59819e+06	9.60337e+06	1.0603e+07	9.33815e+06	1.04135e+07	1.00403e+07	1.10971e+07	1.05698e+07	2.55346e+06	2.68246e+06	2.72783e+06	3.05289e+06	2.67657e+06	2.72392e+06	3.3697e+06
High	P08253	72 kDa type IV collagenase OS=Homo sapiens OX=9606 GN=MMP2 PE=1 SV=2	MMP2	0	203.703	68	31	560	30	660	73.8	5.47	1091.51	31	1	2.4	211.2	86.3	0.387	10.559	0.028	0.987356	3.27441e-07	0.00877789	3.51822e+06	3.3292e+06	4.5691e+06	3.29012e+06	4.67511e+06	3.88952e+06	4.04588e+06	3.9676e+06	3.68801e+06	3.34216e+08	3.38066e+08	3.71814e+08	3.82142e+08	3.56555e+08	3.43866e+08	3.28539e+08	3.36493e+08	3.2602e+08	1.43458e+08	1.31714e+08	1.44669e+08	1.26505e+08	1.33783e+08	1.29612e+08	1.38202e+08
High	P30084	Enoyl-CoA hydratase, mitochondrial OS=Homo sapiens OX=9606 GN=ECHS1 PE=1 SV=4	ECHS1	0.002	6.916	8	2	6	2	290	31.4	8.07	14.49	2	0	102.7	147.4	49.9	0.386	0.561	0.597	0.987356	0.792061	0.991556	1.71404e+06	1.95132e+06	1.90977e+06	1.89319e+06	1.98654e+06	1.8415e+06	309762	231641	237230	2.7191e+06	2.56119e+06	2.94323e+06	2.73482e+06	2.8583e+06	2.45525e+06	2.44459e+06	2.75281e+06	2.56949e+06	365489	519471	699309	807910	997553	920141	1.16288e+06
High	P20962	Parathymosin OS=Homo sapiens OX=9606 GN=PTMS PE=1 SV=2	PTMS	0.003	3.892	11	1	9	1	102	11.5	4.16	24.13	1	0	90.7	152.2	57.1	0.386	0.636	0.59	0.987356	0.885379	0.991556							2.03565e+06	2.45125e+06	2.09939e+06	4.27067e+06	4.08771e+06	3.79198e+06		3.3851e+06	3.59567e+06	3.52051e+06	3.71454e+06	3.19506e+06	1.97143e+06	1.79996e+06	1.93297e+06	1.25832e+06	1.29379e+06	1.19226e+06
High	P49321	Nuclear autoantigenic sperm protein OS=Homo sapiens OX=9606 GN=NASP PE=1 SV=2	NASP	0	14.237	6	4	31	4	788	85.2	4.3	59.65	4	0	23.2	217.8	59	0.386	1.231	0.312	0.987356	0.869259	0.91972	744373	723677	1.12015e+06	1.0093e+06	921693	1.07542e+06			861254	7.05793e+06	7.82832e+06	7.55907e+06	8087833	5.61974e+06	9.00748e+06	8.24956e+06	8.69346e+06	8.51527e+06	3.01216e+06	3.33292e+06	3.34386e+06	1.8197e+06	1.97934e+06	2.97588e+06	1.89422e+06
High	P61088	Ubiquitin-conjugating enzyme E2 N OS=Homo sapiens OX=9606 GN=UBE2N PE=1 SV=1	UBE2N	0	25.617	52	7	99	7	152	17.1	6.57	160.44	7	0	52.4	178.9	68.7	0.386	1.392	0.281	0.987356	0.748625	0.884065	6.31897e+06	6.8459e+06	6.50564e+06	7.01936e+06	6.58012e+06	6.72905e+06	5.52811e+06	5.3394e+06	5.08917e+06	2.16442e+07	2.13278e+07	2.4849e+07	2.36586e+07	2.22068e+07	1.96888e+07	2.19478e+07	2.23742e+07	2.24279e+07	8.18825e+06	8.43072e+06	9.17604e+06	8.02259e+06	8.67419e+06	8.53336e+06	8.27064e+06
High	Q8IXL6	Extracellular serine/threonine protein kinase FAM20C OS=Homo sapiens OX=9606 GN=FAM20C PE=1 SV=2	FAM20C	0	14.238	10	4	13	4	584	66.2	7.74	16.27	4	0	17.4	246.9	35.7	0.386	1.475	0.265	0.987356	0.781419	0.860606	192953			157406				194977	224687	2.61335e+06	976911	3.03532e+06	2.72051e+06	2.83665e+06	2.94145e+06	2.65758e+06	2.73885e+06	2.73911e+06	420743	396095	341341	376263	448455	428383	206329
High	Q9BXS5	AP-1 complex subunit mu-1 OS=Homo sapiens OX=9606 GN=AP1M1 PE=1 SV=3	AP1M1	0.001	7.37	5	2	11	2	423	48.6	7.3	10.88	2	0	23.3	240.3	36.4	0.386	1.909	0.16	0.987356	0.459727	0.685827								77351.5		818111	780900	798457	717327	796901	920932	938252	1.05299e+06	1.07927e+06		147678	86430.1	121109	97078.6	155334
High	P52272	Heterogeneous nuclear ribonucleoprotein M OS=Homo sapiens OX=9606 GN=HNRNPM PE=1 SV=3	HNRNPM	0	23.633	10	6	33	6	730	77.5	8.7	36.01	6	0	70.1	198.7	31.2	0.385	0.811	0.508	0.987356	0.999928	0.999026	2.04709e+06	984721	3.0468e+06	1.08377e+06	1.59065e+06	1.68082e+06	247656	184945	236018	4.15477e+06	4.00065e+06	4.5758e+06	4.52326e+06	5.87419e+06	3.32063e+06	4.51115e+06	5.70453e+06	4.02896e+06	415176	932111	415583	766847	708411	423633	905830
High	P61960	Ubiquitin-fold modifier 1 OS=Homo sapiens OX=9606 GN=UFM1 PE=1 SV=1	UFM1	0.002	4.356	18	1	7	1	85	9.1	9.31	5.53	1	0	61.3	173.9	64.8	0.385	1.071	0.421	0.987356	0.959378	0.988768	491201	437398	497459		344230	344199	451197		293507	1.03827e+06	1.20216e+06	1.15856e+06	1.00092e+06	786593	1.02668e+06	1.08258e+06	1.03299e+06	805812	305095	369938	542701	411168	371292	424027	368608
High	Q13443	Disintegrin and metalloproteinase domain-containing protein 9 OS=Homo sapiens OX=9606 GN=ADAM9 PE=1 SV=1	ADAM9	0	17.696	6	4	53	4	819	90.5	7.52	80.48	4	0	60.4	172.8	66.8	0.385	1.126	0.391	0.987356	0.919368	0.980648	4.44345e+06	4.65627e+06	4.76776e+06	4.35076e+06	3.84183e+06	3.97073e+06	4.68803e+06	5.0232e+06	4.78992e+06	1.30949e+07	1.33323e+07	1.48447e+07	1.38722e+07	1.35349e+07	1.39888e+07	1.06853e+07	1.06323e+07	9.75915e+06	4.71535e+06	4.98901e+06	6.10124e+06	5.15206e+06	5.20997e+06	4.83289e+06	4.94746e+06
High	Q9Y3I0	tRNA-splicing ligase RtcB homolog OS=Homo sapiens OX=9606 GN=RTCB PE=1 SV=1	C22orf28; RTCB	0	14.532	10	4	14	4	505	55.2	7.23	16.87	4	0	44.2	198.6	57.3	0.385	1.281	0.309	0.987356	0.869259	0.917923	501141	499333	252986	580565	658153	676667				3.4794e+06	2.53035e+06	3.37843e+06	2.55015e+06	2.51155e+06	2.52943e+06	2.57662e+06	2.69017e+06	1.90399e+06	684322	633583	704385	767781	685813	743263	823791
High	P25705	ATP synthase subunit alpha, mitochondrial OS=Homo sapiens OX=9606 GN=ATP5F1A PE=1 SV=1	ATP5A1	0	43.464	25	10	68	10	553	59.7	9.13	116.9	10	0	99.6	165.5	34.8	0.384	0.564	0.738	0.987356	0.807107	0.943674	7.4367e+06	7.99591e+06	8.8831e+06	1.14431e+07	1.01793e+07	9.11699e+06	919044	766685	800273	1.05789e+07	1.07051e+07	1.10081e+07	1.32831e+07	1.36777e+07	1.25196e+07	1.4927e+07	1.60142e+07	1.49166e+07	138891	68033.5	405343	3.65549e+06	2.02269e+06	2.79624e+06	5.16175e+06
High	Q9UKK9	ADP-sugar pyrophosphatase OS=Homo sapiens OX=9606 GN=NUDT5 PE=1 SV=1	NUDT5	0.002	4.057	7	1	6	1	219	24.3	4.94	11.23	1	0	84.6	152.1	63.4	0.384	0.672	0.571	0.987356	0.911103	0.99185	266339			427473	328413	251104				612995	664802	764787	467113	420089	438506	553966	532006	473491		168044		221603
High	Q15717	ELAV-like protein 1 OS=Homo sapiens OX=9606 GN=ELAVL1 PE=1 SV=2	ELAVL1	0	11.878	15	4	12	4	326	36.1	9.17	21.79	4	0	44.9	185.7	69.4	0.384	0.928	0.427	0.987356	0.999928	0.991426	600655	1.24993e+06	1.63973e+06	1.2903e+06	1.12043e+06	366486	904158	543337		4.64987e+06	3.9907e+06	4.6316e+06	4.4575e+06	3.68413e+06	4.33354e+06	4.67416e+06	4.63306e+06	5.40898e+06	1.90225e+06	1.32497e+06	1.73211e+06	1.15494e+06	1.88791e+06	1.8895e+06	1.54478e+06
High	Q99497	Protein/nucleic acid deglycase DJ-1 OS=Homo sapiens OX=9606 GN=PARK7 PE=1 SV=2	PARK7	0	46.041	52	8	68	8	189	19.9	6.79	117.01	8	0	48.4	187.9	63.7	0.384	1.364	0.26	0.987356	0.777057	0.852858	6.19963e+06	5.63519e+06	6.54545e+06	6.55221e+06	6.57226e+06	5.88873e+06	5.65045e+06	5.9816e+06	5.26169e+06	3.0192e+07	2.55665e+07	2.95922e+07	2.81232e+07	2.25148e+07	2.30913e+07	2.35189e+07	2.47535e+07	2.40856e+07	8.00396e+06	8.92554e+06	8.16808e+06	8.95256e+06	7.91234e+06	7.52825e+06	7.61376e+06
High	P62081	40S ribosomal protein S7 OS=Homo sapiens OX=9606 GN=RPS7 PE=1 SV=1	RPS7	0	15.69	26	4	21	4	194	22.1	10.1	51.2	4	0	53.5	228.9	17.7	0.383	0.569	0.639	0.987356	0.811539	0.980884	1.86566e+06	2.05093e+06	1.93472e+06	7.97814e+06	2.04228e+06	7.19553e+06	607492	570857	583858	6.60857e+06	6.80415e+06	8.57723e+06	8.28015e+06	6.51485e+06	8.66495e+06	9.3128e+06	9.21677e+06	9.66085e+06	659622	409539	393889	639167	603416	1.36472e+06	3.42454e+06
High	Q14444	Caprin-1 OS=Homo sapiens OX=9606 GN=CAPRIN1 PE=1 SV=2	CAPRIN1	0	17.842	8	5	37	5	709	78.3	5.25	80.55	5	0	80.7	147.6	71.7	0.383	1.134	0.365	0.987356	0.914457	0.960633	2.20143e+06	3.09687e+06	2.6712e+06	5.4633e+06	5.13188e+06	4.99445e+06	7.63766e+06	5.93749e+06	6.20016e+06	9.381e+06	8.70774e+06	9.41877e+06	1.10333e+07	1.0413e+07	1.02206e+07	6.31711e+06	8.69083e+06	8.46398e+06	4.5548e+06	4.44027e+06	5.22603e+06	6.43387e+06	5.903e+06	7.57836e+06	3.19577e+06
High	O15372	Eukaryotic translation initiation factor 3 subunit H OS=Homo sapiens OX=9606 GN=EIF3H PE=1 SV=1	EIF3H	0	15.373	16	5	19	5	352	39.9	6.54	28.61	5	0	62.9	175.3	61.8	0.383	1.108	0.343	0.987356	0.926925	0.941385	1.82891e+06	1.99941e+06	2.11331e+06	2.00628e+06	1.84071e+06	2.01299e+06	1.25267e+06	1.37823e+06	1.2236e+06	5.29646e+06	5.54713e+06	6.40375e+06	6.17275e+06	5.74689e+06	5.81791e+06	5.57068e+06	5.72752e+06	5.49558e+06	1.93419e+06	1.96315e+06	2.25815e+06	1.90976e+06	2.32875e+06	1.96373e+06	2.03814e+06
High	Q96FW1	Ubiquitin thioesterase OTUB1 OS=Homo sapiens OX=9606 GN=OTUB1 PE=1 SV=2	OTUB1	0	28.151	32	7	52	7	271	31.3	4.94	64.91	7	0	47.7	188.4	63.9	0.383	1.247	0.331	0.987356	0.869259	0.93941	2.12706e+06	2.04097e+06	1.71487e+06	2.21544e+06	2.48882e+06	2.29641e+06	1.52711e+06	1.49434e+06	1.33453e+06	7.84272e+06	7.60118e+06	7.32095e+06	8.78395e+06	6.80295e+06	8.0633e+06	8.84619e+06	8.8394e+06	8.84263e+06	2.73211e+06	2.69088e+06	3.35928e+06	2.33767e+06	2.75525e+06	2.44244e+06	2.74262e+06
High	P62714	Serine/threonine-protein phosphatase 2A catalytic subunit beta isoform OS=Homo sapiens OX=9606 GN=PPP2CB PE=1 SV=1	PPP2CB	0	13.273	17	3	15	3	309	35.6	5.43	24.65	3	0	35.4	205.5	59.1	0.383	1.286	0.302	0.987356	0.869259	0.906269	375315	465895	567163			166035			447637	2.86406e+06	2.2965e+06	2.38385e+06	2.82854e+06	2.10644e+06	2.60804e+06	2.43122e+06	2.59477e+06	3.37723e+06	818101	745974	715034	642269	787374	554283	974132
High	P08238	Heat shock protein HSP 90-beta OS=Homo sapiens OX=9606 GN=HSP90AB1 PE=1 SV=4	HSP90AB1	0	244.306	59	38	1027	23	724	83.2	5.03	2117.14	38	1	41.8	193.5	64.8	0.383	1.52	0.241	0.987356	0.63659	0.841224	6.12246e+07	6.2527e+07	6.51727e+07	7.45875e+07	6.8163e+07	6.69201e+07	4.15244e+07	4.09765e+07	4.07628e+07	2.58437e+08	2.59232e+08	2.78243e+08	2.94069e+08	2.89695e+08	2.80079e+08	2.62344e+08	2.90591e+08	2.9608e+08	8.23466e+07	9.69826e+07	1.06236e+08	8.79155e+07	8.97315e+07	9.53508e+07	9.60487e+07
High	O60739	Eukaryotic translation initiation factor 1b OS=Homo sapiens OX=9606 GN=EIF1B PE=1 SV=2	EIF1B	0	10.361	27	2	12	2	113	12.8	7.37	15.89	2	0	47	185.7	67.3	0.383	1.593	0.232	0.987356	0.638934	0.82689	878861	794779	614387	1.05511e+06	1.06938e+06	1.0125e+06	226596	386649	259818	2.76844e+06	2.70809e+06	3.07981e+06	3.60451e+06	3.13834e+06	3.07129e+06	3.29331e+06	2.74131e+06	3.44655e+06	1.16749e+06	1.13788e+06	1.12106e+06	956524	1.29156e+06	1.08821e+06	1.16889e+06
High	Q9UBB4	Ataxin-10 OS=Homo sapiens OX=9606 GN=ATXN10 PE=1 SV=1	ATXN10	0.006	3.093	3	1	1	1	475	53.5	5.25	1.66	1	0	0	220.2	79.8	0.383	100	0.01	0.987356	1.02527e-16	6.625e-17										370143	397502	400059	375111	310020	348069	329937	354726	310476	123800			166323
High	Q13185	Chromobox protein homolog 3 OS=Homo sapiens OX=9606 GN=CBX3 PE=1 SV=4	CBX3; C15orf57; CCDC32	0	27.871	25	6	63	5	183	20.8	5.33	131.6	6	1	66.7	171.4	62	0.382	1.108	0.377	0.987356	0.926925	0.972231	7.31927e+06	7.96844e+06	7.28696e+06	7.13671e+06	6.21443e+06	6.4517e+06	4.36889e+06	4.77996e+06	4.71197e+06	1.72207e+07	1.79149e+07	1.70181e+07	1.65892e+07	1.61702e+07	1.73463e+07	1.59435e+07	1.66747e+07	1.61002e+07	5.99804e+06	5.13681e+06	6.47514e+06	5.46435e+06	5.94087e+06	5.60921e+06	4.70129e+06
High	P37802	Transgelin-2 OS=Homo sapiens OX=9606 GN=TAGLN2 PE=1 SV=3	TAGLN2	0	81.178	72	14	206	14	199	22.4	8.25	419.96	14	0	31.4	196.9	71.7	0.382	2.03	0.193	0.987356	0.302528	0.736503	1.04813e+07	1.22142e+07	1.33754e+07	1.32385e+07	1.48654e+07	1.34554e+07	8.47917e+06	1.13024e+07	1.11141e+07	7.83354e+07	7.07568e+07	7.0129e+07	7.65542e+07	7.4729e+07	8.00992e+07	7.88451e+07	7.41644e+07	7.97203e+07	2.70476e+07	2.78825e+07	3.19621e+07	2.69014e+07	2.77937e+07	2.85403e+07	3.067e+07
High	P60981	Destrin OS=Homo sapiens OX=9606 GN=DSTN PE=1 SV=3	DSTN	0	27.03	51	7	54	6	165	18.5	7.85	87.7	7	0	22.5	205.7	71.8	0.382	2.174	0.178	0.987356	0.27782	0.703765	662627	801508	582660	896246	625078	688880	425234		341197	7.07706e+06	6.70566e+06	6.56568e+06	6.2774e+06	4.79304e+06	6.0513e+06	6.32731e+06	5.70512e+06	5.90562e+06	1.86968e+06	2.11249e+06	2.31911e+06	1.65495e+06	1.87492e+06	2.09704e+06	2.14507e+06
High	P81605	Dermcidin OS=Homo sapiens OX=9606 GN=DCD PE=1 SV=2	DCD	0.001	7.118	20	2	18	2	110	11.3	6.54	24.18	2	0	133.8	143.3	22.9	0.381	0.48	0.915	0.987356	0.625241	0.879716	5.01499e+06	4.70449e+06	4.95666e+06	3.23383e+06	3.44666e+06	3.2583e+06	4.51236e+06	4.39325e+06	4.09042e+06	6.30869e+06	6.26124e+06	6.49009e+06	3.72992e+06	3.3858e+06	3.66169e+06	4.7044e+06	4.71067e+06	4.41853e+06	453609	708296	1.45886e+06	2.51915e+06	2.26896e+06	1.07381e+06	752354
High	P62701	40S ribosomal protein S4, X isoform OS=Homo sapiens OX=9606 GN=RPS4X PE=1 SV=2	RPS4X	0	34.464	36	10	62	10	263	29.6	10.15	59.29	10	0	71.6	180.7	47.8	0.381	0.778	0.488	0.987356	0.999928	0.995974	4.32207e+06	4.78373e+06	4.42139e+06	4.82632e+06	5.56254e+06	6.3604e+06	347754	2.28011e+06	1.61396e+06	8.45404e+06	8.82011e+06	1.12036e+07	1.20855e+07	1.11643e+07	1.07573e+07	1.13435e+07	1.1915e+07	1.13531e+07	2.60477e+06	2.38252e+06	2.48332e+06	2.95095e+06	3.47502e+06	2.53886e+06	3.17855e+06
High	P61923	Coatomer subunit zeta-1 OS=Homo sapiens OX=9606 GN=COPZ1 PE=1 SV=1	COPZ1	0.001	5.787	12	2	9	2	177	20.2	4.81	6.67	2	0	34.3	220.5	45.3	0.381	1.182	0.337	0.987356	0.926925	0.940601		295717	374273	281030	263808	296701				2.03933e+06	1.92754e+06	1.98542e+06	1.70193e+06	1.35676e+06	1.72567e+06	1.4696e+06	1.96744e+06	2.11646e+06		407630	399554	461244	548546	349994	403957
High	P60028	Rab GDP dissociation inhibitor alpha OS=Pan troglodytes OX=9598 GN=GDI1 PE=2 SV=1	GDI1	0	58.685	34	12	97	6	447	50.6	5.14	174.46	12	0	26.8	207.2	66	0.381	1.925	0.207	0.987356	0.392401	0.771416	505285	1.10425e+06	455159	825061	357960	1.07277e+06	843832	452593	789243	5.50201e+06	5.61632e+06	6.03035e+06	7060815	6.64622e+06	5.9882e+06	6.38306e+06	6.10534e+06	5.82646e+06	1.76104e+06	1.82816e+06	1.84685e+06	1.71066e+06	2.15104e+06	1.94548e+06	2.11779e+06
High	Q9UBP4	Dickkopf-related protein 3 OS=Homo sapiens OX=9606 GN=DKK3 PE=1 SV=2	DKK3	0	64.163	46	9	105	9	350	38.4	4.65	238.89	9	0	2.4	219.8	77.7	0.381	5.348	0.087	0.987356	0.000528596	0.260627				434199	348075	326504	297253	408608	247854	2.62708e+07	2.90472e+07	3.27628e+07	3.16712e+07	3.43654e+07	3.10541e+07	2.7988e+07	2.61809e+07	2.86587e+07	9.59468e+06	1.05966e+07	1.14434e+07	9.67539e+06	9.475e+06	1.07619e+07	1.02716e+07
High	P24821	Tenascin OS=Homo sapiens OX=9606 GN=TNC PE=1 SV=3	TNC	0.002	4.405	1	2	4	2	2201	240.7	4.89	3.35	2	0	105.7	144.2	50.1	0.38		0.894	0.987356		0.889619		358717								387517	489371	785756	461555	482862	378835	489485	909064	473215	148403	205506	169976	134479		182177	141627
High	Q9UBT2	SUMO-activating enzyme subunit 2 OS=Homo sapiens OX=9606 GN=UBA2 PE=1 SV=2	UBA2	0	13.613	13	5	15	5	640	71.2	5.29	10.87	5	0	16.6	247.2	36.1	0.38	0.872	0.686	0.987356	0.999928	0.968526						125839	200652		220696	2.87278e+06	2.49299e+06	2.73095e+06	2.41744e+06	2.47229e+06	2.22167e+06	2.33341e+06	2.27854e+06	2.05241e+06	353332	517091	197560	765259	305716	384842	174030
High	P22392	Nucleoside diphosphate kinase B OS=Homo sapiens OX=9606 GN=NME2 PE=1 SV=1	NME2; NME1-NME2	0	40.539	59	7	193	3	152	17.3	8.41	233.11	7	0	75.1	160.9	64	0.38	0.849	0.454	0.987356	0.999928	0.99185	4.31014e+06	4.08519e+06	3.22954e+06	2.62114e+06	5.14223e+06	5.22709e+06	3.78762e+06	4.47933e+06	2.79854e+06	1.09981e+07	1.20628e+07	1.02173e+07	9.81549e+06	8.73769e+06	6.15457e+06	6.47208e+06	1.01768e+07	8.75221e+06	3.75121e+06	3.45295e+06	3.84095e+06	3.15277e+06	2.81291e+06	3.78962e+06	3.48354e+06
High	P14174	Macrophage migration inhibitory factor OS=Homo sapiens OX=9606 GN=MIF PE=1 SV=4	MIF	0.003	3.859	8	1	28	1	115	12.5	7.88	53.4	1	0	67.4	168	64.5	0.38	0.935	0.402	0.987356	0.999928	0.982074	9.25767e+06	8.9531e+06	8.31029e+06	1.0616e+07	1.08376e+07	9.86149e+06	8.32919e+06	6.40457e+06	6.36625e+06	2.43315e+07	1.86747e+07	2.39494e+07	21340404	2.2304e+07	2.33533e+07	2.18215e+07	2.06983e+07	2.11661e+07	8.69392e+06	9.16453e+06	8.88209e+06	7.76699e+06	7.5368e+06	8.47774e+06	8.75106e+06
High	P30050	60S ribosomal protein L12 OS=Homo sapiens OX=9606 GN=RPL12 PE=1 SV=1	RPL12	0	34.272	55	6	119	6	165	17.8	9.42	202.49	6	0	65.2	171.8	63	0.38	1.148	0.331	0.987356	0.903515	0.93941	1.14416e+07	1.18555e+07	1.04991e+07	1.17351e+07	1.12374e+07	1.0957e+07	7.44928e+06	7.04184e+06	7.49039e+06	3.0742e+07	3.06608e+07	3.46829e+07	3.05837e+07	2.93232e+07	2.96243e+07	2.70427e+07	3.04855e+07	2.93823e+07	1.02986e+07	1.03503e+07	1.07291e+07	9.81691e+06	1.0857e+07	1.16031e+07	1.27943e+07
High	Q96AE4	Far upstream element-binding protein 1 OS=Homo sapiens OX=9606 GN=FUBP1 PE=1 SV=3	FUBP1	0	24.904	12	7	46	5	644	67.5	7.61	74.42	7	0	44.1	184.8	71.2	0.38	1.314	0.299	0.987356	0.842305	0.906269	1.82534e+06	1.72016e+06	1.36624e+06	1.74756e+06	2.23514e+06	1.74589e+06	586475	450691	926923	7.74327e+06	6.46658e+06	8.50863e+06	7.30633e+06	7.20746e+06	6.80084e+06	6.42905e+06	7.096e+06	7.51285e+06	2.56624e+06	2.18992e+06	2.32726e+06	2.97972e+06	2.49671e+06	2.77587e+06	2.87143e+06
High	Q7KZF4	Staphylococcal nuclease domain-containing protein 1 OS=Homo sapiens OX=9606 GN=SND1 PE=1 SV=1	SND1	0	78.086	30	21	126	21	910	101.9	7.17	187.27	21	0	27.7	211.8	60.5	0.38	1.819	0.247	0.987356	0.409824	0.846493	3.81424e+06	2.62566e+06	3.495e+06	5.48579e+06	5.55543e+06	3.97112e+06	1.70544e+06	2.40252e+06	1.77425e+06	2.50776e+07	2.67252e+07	2.97294e+07	2.60071e+07	2.67359e+07	2.81941e+07	2.7652e+07	2.77502e+07	2.87041e+07	8.31314e+06	8.02826e+06	7.89426e+06	8.01951e+06	7.376e+06	7.6422e+06	6.65869e+06
High	P15880	40S ribosomal protein S2 OS=Homo sapiens OX=9606 GN=RPS2 PE=1 SV=2	RPS2	0	31.88	31	8	101	8	293	31.3	10.24	178.95	8	0	85.8	171.9	42.3	0.379	0.705	0.595	0.987356	0.949467	0.991556	8.62672e+06	8.80479e+06	8.9513e+06	9.89683e+06	8.94389e+06	9.61252e+06	2.73714e+06	3.08659e+06	2.55297e+06	1.87344e+07	1.85208e+07	1.9076e+07	1.7324e+07	1.71843e+07	1.69408e+07	1.76453e+07	1.70902e+07	1.77308e+07	3.80879e+06	3.77972e+06	2.12479e+06	5.42765e+06	4.22039e+06	4.34295e+06	6.20119e+06
High	P00491	Purine nucleoside phosphorylase OS=Homo sapiens OX=9606 GN=PNP PE=1 SV=2	PNP	0	45.841	55	11	51	11	289	32.1	6.95	83.57	11	0	72.3	173.8	54	0.379	0.786	0.471	0.987356	0.999928	0.99185	3.97162e+06	3.02351e+06	3.92059e+06	3.73806e+06	4.01923e+06	3.51469e+06	2.61971e+06	2.99577e+06	2.6932e+06	8.69439e+06	7.94495e+06	1.05855e+07	9.7641e+06	8.321e+06	8.98854e+06	9.85666e+06	8.67485e+06	9.27683e+06	2.36713e+06	3.28121e+06	2.79316e+06	2.41582e+06	1.99948e+06	2.39235e+06	2.90887e+06
High	P49720	Proteasome subunit beta type-3 OS=Homo sapiens OX=9606 GN=PSMB3 PE=1 SV=2	PSMB3	0	21.841	26	4	30	4	205	22.9	6.55	67.21	4	0	65.9	173.9	60.2	0.379	0.897	0.405	0.987356	0.999928	0.983009	2.30782e+06	3.12122e+06	3.10958e+06	4.63778e+06	3.93098e+06	3.09979e+06	2.74016e+06	3.13715e+06	2.92053e+06	7.60563e+06	5.73471e+06	6.37122e+06	5.76254e+06	8.74666e+06	8.19896e+06	8.85467e+06	9.1723e+06	8.49788e+06	2.83765e+06	2.7552e+06	3.00682e+06	2.62467e+06	2.70427e+06	3.15257e+06	3.20148e+06
High	P14618	Pyruvate kinase PKM OS=Homo sapiens OX=9606 GN=PKM PE=1 SV=4	PKM	0	300.572	67	32	1392	32	531	57.9	7.84	2897.79	32	0	72	152.4	75.7	0.379	1.109	0.336	0.987356	0.926925	0.93941	4.94897e+08	4.49336e+08	4.87046e+08	5.6469e+08	5.59585e+08	5.17863e+08	4.56284e+08	4.4579e+08	4.51352e+08	1.02243e+09	1.06215e+09	1.07249e+09	1.03153e+09	1.00856e+09	1.04291e+09	9.7806e+08	1.01142e+09	1.015e+09	4.90458e+08	5.12094e+08	5.46885e+08	4.78447e+08	5.099e+08	5.06e+08	5.00881e+08
High	Q15369	Elongin-C OS=Homo sapiens OX=9606 GN=ELOC PE=1 SV=1	TCEB1; ELOC	0	11.754	41	4	8	4	112	12.5	4.78	0	4	0	35.9	191.6	72.4	0.379	1.728	0.228	0.987356	0.543239	0.81803	669139	844959	739604	1.17831e+06	1.00008e+06	632411	686752	475656	299545	3.9463e+06	4.25618e+06	3.8391e+06	3.7133e+06	4.51371e+06	3.96801e+06	3.35655e+06	3.93529e+06	3.72796e+06	1.14908e+06	1.33984e+06	1.47094e+06	1.17855e+06	1.52461e+06	1.49173e+06	3.07923e+06
High	Q96RS6	NudC domain-containing protein 1 OS=Homo sapiens OX=9606 GN=NUDCD1 PE=1 SV=2	NUDCD1	0.001	8.272	5	3	17	3	583	66.7	5.11	14.18	3	0	22.6	218.4	58.9	0.379	1.5	0.219	0.987356	0.71623	0.801229	283205	222273	221302	515357	230936	143981	136211		140994	1.52441e+06	1.76444e+06	1.87062e+06	2.14418e+06	2.30449e+06	2.13892e+06	2.2314e+06	2.03065e+06	2.22129e+06	578563	623703	455028	573611	637236	505270	633112
High	P35232	Prohibitin OS=Homo sapiens OX=9606 GN=PHB PE=1 SV=1	PHB	0.003	3.55	4	1	2	1	272	29.8	5.76	2.07	1	0	111.1	137.1	51.8	0.378	0.476	0.821	0.987356	0.61459	0.918043	307748	364186			273445	299280				381938	275803	403769	424623	320827	310727	369545	484515	433190
High	P50990	T-complex protein 1 subunit theta OS=Homo sapiens OX=9606 GN=CCT8 PE=1 SV=4	CCT8	0	82.12	41	20	153	20	548	59.6	5.6	260.71	20	0	56.2	182.9	60.9	0.378	1.165	0.344	0.987356	0.894442	0.941385	1.36991e+07	1.21853e+07	1.17744e+07	1.25518e+07	1.26008e+07	1.24353e+07	6.59288e+06	5.17969e+06	6.85758e+06	3.81153e+07	3.92989e+07	4.32789e+07	4.24162e+07	4.14481e+07	3.99784e+07	3.88331e+07	4.05045e+07	3.9657e+07	1.28609e+07	1.27533e+07	1.41233e+07	1.36224e+07	1.28026e+07	1.32151e+07	1.44814e+07
High	P05388	60S acidic ribosomal protein P0 OS=Homo sapiens OX=9606 GN=RPLP0 PE=1 SV=1	RPLP0	0	67.566	54	12	144	12	317	34.3	5.97	275.43	12	0	64.8	172.7	62.4	0.378	1.174	0.322	0.987356	0.888872	0.929762	1.60375e+07	1.6151e+07	1.74528e+07	1.72892e+07	1.62789e+07	1.50333e+07	9.87249e+06	1.04288e+07	9.98866e+06	3.98196e+07	4.25522e+07	4.65486e+07	4.52074e+07	4.30455e+07	4.29346e+07	4.46404e+07	4.51291e+07	4.55967e+07	1.43218e+07	1.56639e+07	1.49342e+07	1.53178e+07	1.60212e+07	1.55615e+07	1.89121e+07
High	Q7L5N1	COP9 signalosome complex subunit 6 OS=Homo sapiens OX=9606 GN=COPS6 PE=1 SV=1	COPS6	0	10.309	15	4	13	4	327	36.1	5.73	3.48	4	0	21.5	207.6	70.9	0.378	1.986	0.201	0.987356	0.377962	0.754915	203255	162839	238624	400597	518787	129749		157259	141874	2.26673e+06	1.75574e+06	2.18663e+06	1.96055e+06	2.33456e+06	1.7172e+06	2.69143e+06	1.9188e+06	1.92402e+06	911875	262088	669547	759587	495240	457465	611239
High	P21589	5'-nucleotidase OS=Homo sapiens OX=9606 GN=NT5E PE=1 SV=1	NT5E	0.004	3.387	2	1	1	1	574	63.3	7.03	2.3	1	0	0	217.8	82.2	0.378	100	0.01	0.987356	1.02527e-16	6.625e-17													348112	444399	304151	228129	406036	304302							122937
High	P25205	DNA replication licensing factor MCM3 OS=Homo sapiens OX=9606 GN=MCM3 PE=1 SV=3	MCM3	0.002	4.979	2	2	23	2	808	90.9	5.77	22.8	2	0	52.3	182	65.7	0.377	1.334	0.278	0.987356	0.859413	0.879134	886745	641568	721391	689229	850354	755478	516489	323661	236608	2.48692e+06	2.52753e+06	3.04449e+06	2.81096e+06	2.50788e+06	2.39358e+06	1.95199e+06	2.26717e+06	2.1702e+06	662885	905014	1.06907e+06	792622	1.02645e+06	913176	812146
High	P37235	Hippocalcin-like protein 1 OS=Homo sapiens OX=9606 GN=HPCAL1 PE=1 SV=3	HPCAL1	0	10.056	22	4	14	4	193	22.3	5.35	10.69	4	0	27.8	231.4	40.8	0.377	1.387	0.249	0.987356	0.837478	0.847781	361591	217017	255900	350041	255513	191121	109960		230569	2.78039e+06	2.45319e+06	2.96687e+06	1.6995e+06	2.12014e+06	1.70026e+06	2.10081e+06	2.45924e+06	2.12343e+06	429254	238355	373955	304469	250780	354969	431381
High	P45974	Ubiquitin carboxyl-terminal hydrolase 5 OS=Homo sapiens OX=9606 GN=USP5 PE=1 SV=2	USP5	0	10.206	5	3	13	3	858	95.7	5.03	16.07	3	0	21.9	212.6	65.5	0.377	2.462	0.155	0.987356	0.208625	0.680972	173256		77973.9	117120	141847	92692.4				1.60699e+06	1.7901e+06	1.80399e+06	999877	1.02632e+06	1.25315e+06	1.13283e+06	1.03269e+06	1.1986e+06	252351	171900	311741	250729	415127	403414	349256
High	Q5KU26	Collectin-12 OS=Homo sapiens OX=9606 GN=COLEC12 PE=1 SV=3	COLEC12	0.002	4.44	3	2	6	2	742	81.5	5.69	8.17	2	0	0	226.5	73.5	0.377	100	0.01	0.987356	1.02527e-16	6.625e-17										1.16304e+06	1.14016e+06	1.22311e+06	1.46278e+06	1.56964e+06	1.16723e+06	877124	941949	909608	354834	485778	397536	361064	361219	392629	377220
High	P00441	Superoxide dismutase [Cu-Zn] OS=Homo sapiens OX=9606 GN=SOD1 PE=1 SV=2	SOD1	0	36.364	49	4	83	4	154	15.9	6.13	236.68	4	0	79.3	154.9	65.8	0.376	0.835	0.491	0.987356	0.999928	0.996519	1.29071e+07	1.30831e+07	1.27632e+07	1.53146e+07	1.53589e+07	1.36388e+07	1.34979e+07	1.30276e+07	1.13398e+07	2.43628e+07	2.90278e+07	3.0871e+07	25171881	2.3367e+07	2.7523e+07	2.5081e+07	2.56673e+07	2.5431e+07	9.74049e+06	1.18111e+07	1.20609e+07	1.07992e+07	1.07632e+07	1.15926e+07	1.0529e+07
High	Q9P0L0	Vesicle-associated membrane protein-associated protein A OS=Homo sapiens OX=9606 GN=VAPA PE=1 SV=3	VAPA	0	12.407	18	4	42	3	249	27.9	8.62	84.74	4	1	66.3	175.9	57.8	0.376	0.899	0.409	0.987356	0.999928	0.987338	1.87538e+06	1.39877e+06	2.18407e+06	2.0633e+06	1.59346e+06	1.82033e+06	716782	793637	766981	5.2531e+06	5.05101e+06	5.51315e+06	4829493	5.08717e+06	4.26783e+06	4.13002e+06	4.32625e+06	4.53109e+06	1.5874e+06	1.54139e+06	1.76985e+06	1.49333e+06	1.52752e+06	1.58167e+06	1.77689e+06
High	Q13838	Spliceosome RNA helicase DDX39B OS=Homo sapiens OX=9606 GN=DDX39B PE=1 SV=1	DDX39B	0	52.519	38	12	105	12	428	49	5.67	188.26	12	0	67.6	168.5	63.9	0.376	1.139	0.323	0.987356	0.91011	0.930012	1.47251e+07	1.39967e+07	1.27625e+07	1.42512e+07	1.16471e+07	1.58401e+07	7.67692e+06	9.65345e+06	7.93813e+06	3.33795e+07	3.48734e+07	3.56383e+07	3.43705e+07	3.40741e+07	3.278e+07	3.33565e+07	3.77567e+07	3.55343e+07	1.32336e+07	1.15317e+07	1.27444e+07	1.14626e+07	1.32373e+07	1.47393e+07	1.44825e+07
High	P16035	Metalloproteinase inhibitor 2 OS=Homo sapiens OX=9606 GN=TIMP2 PE=1 SV=2	TIMP2	0	39.458	40	6	75	6	220	24.4	7.49	153.9	6	0	48	188.8	63.1	0.376	1.316	0.309	0.987356	0.80603	0.917923	4.33748e+06	5.42983e+06	4.76706e+06	6.741e+06	5.92723e+06	5.02236e+06	7.27327e+06	7.31079e+06	5.67044e+06	2.55962e+07	2.54373e+07	2.66923e+07	2.39358e+07	2.1288e+07	2.33029e+07	2.01936e+07	2.24405e+07	2.15019e+07	9.01135e+06	8.42601e+06	8.37125e+06	9.01735e+06	7.60525e+06	6.93326e+06	7.71084e+06
High	Q13347	Eukaryotic translation initiation factor 3 subunit I OS=Homo sapiens OX=9606 GN=EIF3I PE=1 SV=1	EIF3I	0	27.177	39	9	58	9	325	36.5	5.64	93.96	9	0	34	209.8	56.1	0.376	1.302	0.271	0.987356	0.855855	0.868445	1.72798e+06	1.17691e+06	1.80356e+06	2.60139e+06	3.03341e+06	2.26434e+06	876981	615339	678465	1.06571e+07	1.0548e+07	1.10292e+07	1.11375e+07	1.01441e+07	1.16163e+07	9.65574e+06	9.9678e+06	1.05171e+07	2.54585e+06	2.09829e+06	2.07068e+06	2.89742e+06	2.36162e+06	2.85164e+06	2.49197e+06
High	Q15370	Elongin-B OS=Homo sapiens OX=9606 GN=ELOB PE=1 SV=1	TCEB2; ELOB	0	10.095	43	4	16	4	118	13.1	4.88	28.18	4	0	11.5	210.9	77.6	0.376	1.811	0.186	0.987356	0.450234	0.726026		374261		424418		195425				6.83334e+06	6.75016e+06	6.99767e+06	5.95286e+06	6.38413e+06	6.03693e+06	5.96953e+06	6.39185e+06	6.00884e+06	1.72684e+06	2.51293e+06	2.48449e+06	2.12296e+06	2.33496e+06	1.77866e+06	2.31395e+06
High	P41221	Protein Wnt-5a OS=Homo sapiens OX=9606 GN=WNT5A PE=1 SV=2	WNT5A	0.009	2.877	3	1	2	1	380	42.3	8.46	0	1	0	0	220.2	79.8	0.376	100	0.01	0.987356	1.02527e-16	6.625e-17										255614	245411	314031	344128	258724	346194	230117	320434	311462	112957	123976	104013	109734	86887.1	111262	102618
High	Q4LDE5	Sushi, von Willebrand factor type A, EGF and pentraxin domain-containing protein 1 OS=Homo sapiens OX=9606 GN=SVEP1 PE=1 SV=3	SVEP1	0.006	3.136	0	1	2	1	3571	389.9	5.5	0	1	0	0	221.2	78.8	0.376	100	0.01	0.987356	1.02527e-16	6.625e-17													332347	282709	296990	370555	193950	441740					118100
High	P78539	Sushi repeat-containing protein SRPX OS=Homo sapiens OX=9606 GN=SRPX PE=1 SV=1	SRPX	0.001	7.278	6	2	11	2	464	51.5	8.66	17.63	2	0	0	249.8	50.2	0.376	100	0.01	0.987356	1.02527e-16	6.625e-17										789029	703138	944139	1.29402e+06	1.29338e+06	1.29238e+06	1.07939e+06	1.00521e+06	1.13021e+06	230811		203655	196818	232325	178048
High	P51149	Ras-related protein Rab-7a OS=Homo sapiens OX=9606 GN=RAB7A PE=1 SV=1	RAB7A	0	11.006	19	3	13	3	207	23.5	6.7	17.76	3	0	79.8	174.2	46	0.375	0.654	0.606	0.987356	0.900765	0.988768	1.2148e+06	1.38534e+06	1.78142e+06	1.49028e+06	2.56602e+06	1.39429e+06	656515	369158	533143	3.2259e+06	2.80397e+06	2.38918e+06	3.4216e+06	3.11357e+06	3.18466e+06	3.02345e+06	2.92728e+06	3.607e+06	615275	759156	827719	841975	722398	798464	1.31322e+06
High	P62910	60S ribosomal protein L32 OS=Homo sapiens OX=9606 GN=RPL32 PE=1 SV=2	RPL32	0.004	3.413	10	1	2	1	135	15.9	11.33	1.71	1	0	90.1	154.8	55	0.375	0.655	0.593	0.987356	0.893504	0.991556	193825	292855	328026	282427	415507	197931				366592	544019	493990	548453	553006	468458	470476	393415	481337				150469	153645	141481	188432
High	P09874	Poly [ADP-ribose] polymerase 1 OS=Homo sapiens OX=9606 GN=PARP1 PE=1 SV=4	PARP1	0	40.168	15	13	47	13	1014	113	8.88	56.65	13	0	36.3	232.5	31.2	0.375	1.08	0.378	0.987356	0.94764	0.972231	1.46658e+06	1.48976e+06	1.80165e+06	1.56098e+06	1.51624e+06	1.61848e+06	747931	663522	733443	8.06439e+06	9.39518e+06	9.82891e+06	8.65622e+06	9.81795e+06	9.75519e+06	8.9416e+06	9.77012e+06	9.53754e+06	1.29049e+06	1.21933e+06	1.28175e+06	1.26788e+06	1.50972e+06	703803	1.34257e+06
High	P09972	Fructose-bisphosphate aldolase C OS=Homo sapiens OX=9606 GN=ALDOC PE=1 SV=2	ALDOC	0	21.767	16	3	68	1	364	39.4	6.87	76.22	3	0	65	167.4	67.6	0.375	1.009	0.367	0.987356	0.991463	0.961749	1.29476e+06	1.77643e+06	1.46809e+06	1.5341e+06	1.33723e+06	1.30624e+06		890194	940353	3.8562e+06	4.29869e+06	5.52282e+06	3.44438e+06	3.629e+06	3.3192e+06	3.57094e+06	3.06853e+06	2.91985e+06	1.49506e+06	1.39092e+06	1.35863e+06	1.22881e+06	1.09435e+06	1.29297e+06	1.44224e+06
High	Q99873	Protein arginine N-methyltransferase 1 OS=Homo sapiens OX=9606 GN=PRMT1 PE=1 SV=3	PRMT1	0	21.404	21	8	46	8	371	42.4	5.35	65.8	8	0	29.7	203.9	66.5	0.375	1.675	0.241	0.987356	0.567457	0.841224	2.54565e+06	1.56413e+06	1.70614e+06	2.20705e+06	1.83366e+06	1.82873e+06	286905	1.02022e+06	1.05583e+06	7.21156e+06	8.31601e+06	7.98819e+06	1.17288e+07	1.20801e+07	1.03854e+07	1.23732e+07	1.13956e+07	1.24837e+07	3.01097e+06	3.82562e+06	4.28941e+06	3.61312e+06	3.35945e+06	4.04835e+06	3.80437e+06
High	Q99832	T-complex protein 1 subunit eta OS=Homo sapiens OX=9606 GN=CCT7 PE=1 SV=2	CCT7	0	68.746	40	16	149	16	543	59.3	7.65	244.22	16	0	42.1	198.2	59.7	0.374	1.138	0.315	0.987356	0.910642	0.920731	7.65335e+06	5.96063e+06	5.88549e+06	5.90751e+06	5.18536e+06	4.4313e+06	2.36157e+06	1.89153e+06	1.61239e+06	2.39147e+07	2.38443e+07	2.57984e+07	2.65731e+07	2.43876e+07	2.23545e+07	2.53446e+07	2.44212e+07	2.47111e+07	5.74095e+06	6.72848e+06	6.82513e+06	7.34582e+06	7.77355e+06	7.08177e+06	8.30841e+06
High	Q96KP4	Cytosolic non-specific dipeptidase OS=Homo sapiens OX=9606 GN=CNDP2 PE=1 SV=2	CNDP2	0	37.888	25	10	38	10	475	52.8	5.97	75.18	10	0	21.5	221.5	57	0.374	1.171	0.298	0.987356	0.90795	0.906269	1.66718e+06	1.68648e+06	876507	1.43964e+06	524275	719317	800163	306924	359983	8.19433e+06	7.0629e+06	7.71252e+06	7.4433e+06	7.4104e+06	6.8627e+06	6.92854e+06	6.52838e+06	7.89764e+06	2.02558e+06	936473	1.9059e+06	1.56797e+06	1.94712e+06	1.79903e+06	1.91755e+06
High	P55209	Nucleosome assembly protein 1-like 1 OS=Homo sapiens OX=9606 GN=NAP1L1 PE=1 SV=1	NAP1L1	0	28.035	24	7	49	5	391	45.3	4.46	34.03	7	2	27.3	210.4	62.3	0.374	1.739	0.222	0.987356	0.502161	0.810047	676539	1.58741e+06	2.02746e+06	1.27541e+06	1.41624e+06	972079	224045	365519	349459	9.84549e+06	8.41186e+06	1.18227e+07	1.07775e+07	8.38129e+06	8.52244e+06	1.03585e+07	1.0576e+07	8.93252e+06	1.33193e+07	2.47874e+06	2.03029e+06	2.91615e+06	2.46236e+06	3.25693e+06	2.61448e+06
High	P15374	Ubiquitin carboxyl-terminal hydrolase isozyme L3 OS=Homo sapiens OX=9606 GN=UCHL3 PE=1 SV=1	UCHL3	0.001	8.609	20	3	14	3	230	26.2	4.92	9.81	3	0	13.1	235.7	51.2	0.374	2.131	0.182	0.987356	0.376305	0.717865		99984.2	103860	97148.6	150761	140083				2.12737e+06	2.1087e+06	2.05037e+06	1.12927e+06	2.14915e+06	2.26657e+06	2.29369e+06	1.02029e+06	2.3182e+06	576874	185940	633353	677454	185293	224460	467214
High	O15144	Actin-related protein 2/3 complex subunit 2 OS=Homo sapiens OX=9606 GN=ARPC2 PE=1 SV=1	ARPC2	0	57.074	60	13	92	13	300	34.3	7.36	165.25	13	0	41.9	201.7	56.4	0.373	1.099	0.349	0.987356	0.926925	0.944553	8.13912e+06	5.43383e+06	5.43026e+06	7.81041e+06	6.50847e+06	6.95428e+06	3.80013e+06	5.5195e+06	4.47418e+06	2.35309e+07	1.68722e+07	2.00459e+07	2.61771e+07	2.77947e+07	2.50528e+07	2.99176e+07	2.94043e+07	2.84942e+07	7.07859e+06	7.02531e+06	6.50562e+06	6.91138e+06	7.31669e+06	7.52738e+06	7.98354e+06
High	Q9Y333	U6 snRNA-associated Sm-like protein LSm2 OS=Homo sapiens OX=9606 GN=LSM2 PE=1 SV=1	LSM2	0	9.401	52	3	6	3	95	10.8	6.52	10.44	3	0	43.7	201.4	54.9	0.373	1.383	0.311	0.987356	0.828069	0.918043	235807		485544		277805	407605				1.78425e+06	1.69212e+06	1.44292e+06	672764	640576	1.21461e+06	1.24077e+06	1.55389e+06	1.63496e+06	368619	423648	542870	390337	402856	438712	556953
High	O43399	Tumor protein D54 OS=Homo sapiens OX=9606 GN=TPD52L2 PE=1 SV=2	TPD52L2	0	12.25	19	3	28	3	206	22.2	5.36	52.84	3	0	53.9	184.5	61.6	0.373	1.374	0.29	0.987356	0.777057	0.900649	3.21173e+06	3.23204e+06	3.43852e+06	3.56907e+06	3.27944e+06	3.06384e+06	2.52211e+06	2.41381e+06	2.25973e+06	8.06971e+06	9.42092e+06	9.42517e+06	11681602	1.13862e+07	1.06837e+07	1.10571e+07	1.14527e+07	1.03592e+07	3.51692e+06	3.68851e+06	4.06753e+06	3.50161e+06	3.56738e+06	3.96868e+06	3.62021e+06
High	Q15181	Inorganic pyrophosphatase OS=Homo sapiens OX=9606 GN=PPA1 PE=1 SV=2	PPA1	0	26.747	31	6	40	6	289	32.6	5.86	42.8	6	0	36.1	210.5	53.5	0.373	1.092	0.285	0.987356	0.949467	0.889619	1.11027e+06	1.22044e+06	820363	885816	953364	831134		352126	489334	6.08316e+06	5.7126e+06	6.66755e+06	5.16972e+06	4.07466e+06	5.41412e+06	5.77913e+06	4.55822e+06	4.29605e+06	809627	1.5911e+06	1.45677e+06	957106	1.83e+06	1.3132e+06	1.5127e+06
High	P37837	Transaldolase OS=Homo sapiens OX=9606 GN=TALDO1 PE=1 SV=2	TALDO1	0	53.996	40	15	203	15	337	37.5	6.81	315.91	15	0	49	183.7	67.3	0.373	1.402	0.267	0.987356	0.740105	0.865792	1.46369e+07	1.53182e+07	1.47783e+07	1.71816e+07	1.51152e+07	1.69676e+07	1.23852e+07	1.33276e+07	1.02329e+07	5.06573e+07	5.51081e+07	5.78893e+07	5.61674e+07	5.53891e+07	5.41805e+07	5.53736e+07	5.77891e+07	5.81147e+07	2.00422e+07	2.13935e+07	2.0291e+07	1.98251e+07	2.02073e+07	1.93906e+07	2.18807e+07
High	P49006	MARCKS-related protein OS=Homo sapiens OX=9606 GN=MARCKSL1 PE=1 SV=2	MARCKSL1	0.002	4.397	8	1	4	1	195	19.5	4.67	5.04	1	0	44.3	186.3	69.5	0.373	1.923	0.189	0.987356	0.475083	0.732971	479393	151090		141115	218888	122916				777449	946747	824816	875418	786526	740247	847920	819515	799937	254171	305618	352774	325768	390343	271317	302144
High	Q8WYA6	Beta-catenin-like protein 1 OS=Homo sapiens OX=9606 GN=CTNNBL1 PE=1 SV=1	CTNNBL1	0.01	2.591	1	1	5	1	563	65.1	5.05	3.43	1	0	67.6	170.3	62	0.372	0.872	0.397	0.987356	0.999928	0.980648	100943									259850	130159	254269	212559	300212	226701	262138	234540	335376					99444.1
High	P40227	T-complex protein 1 subunit zeta OS=Homo sapiens OX=9606 GN=CCT6A PE=1 SV=3	CCT6A	0	71.134	41	18	167	14	531	58	6.68	297.47	18	4	47	198.2	54.8	0.372	1.179	0.313	0.987356	0.88758	0.91972	8.886e+06	8.28968e+06	8.06213e+06	1.07797e+07	1.05753e+07	1.04813e+07	3.51701e+06	4.18097e+06	3.9294e+06	3.48322e+07	3.66943e+07	3.5252e+07	3.49295e+07	3.39872e+07	3.41176e+07	3.49787e+07	3.55313e+07	3.48442e+07	8.88212e+06	9.55803e+06	9.03018e+06	1.00893e+07	9.66435e+06	9.28089e+06	1.25091e+07
High	P18754	Regulator of chromosome condensation OS=Homo sapiens OX=9606 GN=RCC1 PE=1 SV=1	RCC1	0	12.876	11	4	29	4	421	44.9	7.52	48.44	4	0	67.5	152.3	80.2	0.371	0.958	0.806	0.987356	0.999928	0.920731	2.97733e+06	2.81199e+06	2.97388e+06	2.36585e+06	2.78907e+06	2.46111e+06	2.81091e+06	2.49157e+06	2.33884e+06	5.50516e+06	5.34628e+06	5.65261e+06	6.0729e+06	5.62607e+06	5.61427e+06	5.5829e+06	5.6984e+06	5.72527e+06	2.26205e+06	2.03259e+06	2.21261e+06	2.73435e+06	3.126e+06	2.96404e+06	3.14514e+06
High	P46783	40S ribosomal protein S10 OS=Homo sapiens OX=9606 GN=RPS10 PE=1 SV=1	RPS10	0	13.822	24	4	34	4	165	18.9	10.15	47.89	4	0	63.4	199.7	37	0.371	0.627	0.557	0.987356	0.87385	0.99185	1.48722e+06	1.43606e+06	144297	2.49019e+06	1.61034e+06	1.53547e+06	611315	94010.8	116394	4.06765e+06	3.18869e+06	3.07304e+06	3.5977e+06	4.52632e+06	4.6429e+06	3.86198e+06	5.20398e+06	4.88847e+06	58890.3		49454.5	837804	498315	944325	1.10303e+06
High	P08133	Annexin A6 OS=Homo sapiens OX=9606 GN=ANXA6 PE=1 SV=3	ANXA6	0	19.564	10	6	27	6	673	75.8	5.6	34.22	6	0	37.5	222.9	39.6	0.371	1.005	0.509	0.987356	0.999928	0.998616	565692		565680	611971	556136		384451	487067		4.70141e+06	4.05369e+06	3.85146e+06	3.62829e+06	2.4141e+06	2.29791e+06	4.93157e+06	3.36416e+06	3.29368e+06	541943	503602	620714	597498	525184	758678	873217
High	P52888	Thimet oligopeptidase OS=Homo sapiens OX=9606 GN=THOP1 PE=1 SV=2	THOP1	0	9.313	6	3	14	3	689	78.8	6.05	13.48	3	0	35.9	218.7	45.4	0.371	1.159	0.28	0.987356	0.926925	0.879809	264247		161899		49778.3		150175		288980	718276	845251	1.56843e+06	1.52871e+06	1.20864e+06	1.25856e+06	1.47836e+06	1.55784e+06	1.57106e+06	142094	220134	239455	718584	261065	222241	551585
High	P13639	Elongation factor 2 OS=Homo sapiens OX=9606 GN=EEF2 PE=1 SV=4	EEF2	0	241.553	59	42	608	41	858	95.3	6.83	1163.58	42	1	48.7	184.8	66.5	0.371	1.447	0.247	0.987356	0.70285	0.846493	7.08851e+07	7.35634e+07	7.00072e+07	7.43185e+07	7.6085e+07	6.94068e+07	4.06908e+07	3.43007e+07	3.68744e+07	2.68478e+08	2.79916e+08	2.75105e+08	2.60514e+08	2.69062e+08	2.76283e+08	2.64676e+08	2.68629e+08	2.72985e+08	9.61901e+07	9.83496e+07	8.57281e+07	9.6167e+07	9.9803e+07	9.68269e+07	1.02013e+08
High	O00151	PDZ and LIM domain protein 1 OS=Homo sapiens OX=9606 GN=PDLIM1 PE=1 SV=4	PDLIM1	0	17.621	26	5	23	5	329	36	7.02	21.99	5	0	17.8	231.3	50.9	0.371	1.632	0.224	0.987356	0.625101	0.812727	1.11574e+06		855387	373635	278071	356099		164020		5.87905e+06	4.74697e+06	5.50556e+06	3.59633e+06	4.88586e+06	4.63847e+06	3.9439e+06	4.0397e+06	5.17059e+06	1.81749e+06	1.06771e+06	1.96402e+06	718210	605123	817154	1.02039e+06
High	Q05048	Cleavage stimulation factor subunit 1 OS=Homo sapiens OX=9606 GN=CSTF1 PE=1 SV=1	CSTF1	0.001	5.329	8	2	5	2	431	48.3	6.58	0	2	0	47.9	172.6	79.6	0.371	1.211	0.196	0.987356	0.916425	0.740467		102372	140037	130046						329366	993973	414254	488971	298144	449689	403067	526568	620743	209043		205647		145765	401722
High	P13489	Ribonuclease inhibitor OS=Homo sapiens OX=9606 GN=RNH1 PE=1 SV=2	RNH1	0	64.132	63	16	62	16	461	49.9	4.82	99.99	16	0	38.5	166	95.5	0.37	1.867	0.723	0.987356	0.386239	0.946816	2.4311e+06	2.30562e+06	2.5423e+06	3.19904e+06	3.87396e+06	3.76868e+06	1.42013e+06	2.2089e+06	2.29899e+06	1.30652e+07	1.41328e+07	1.36313e+07	1.18093e+07	8.92765e+06	1.0476e+07	8.71138e+06	1.06789e+07	9.93612e+06	7.50824e+06	5.32075e+06	6.74044e+06	5.53241e+06	6.30559e+06	6.02548e+06	6.91102e+06
High	Q9Y376	Calcium-binding protein 39 OS=Homo sapiens OX=9606 GN=CAB39 PE=1 SV=1	CAB39	0.002	5.17	5	2	14	2	341	39.8	6.89	5.42	2	0	41.6	185.9	72.5	0.37	1.238	0.288	0.987356	0.88758	0.895101	296062	381213	378716	785876	541557	446398	124986	304590	466393	1.35572e+06	1.31286e+06	1.53998e+06	1.81363e+06	1.69281e+06	1.67451e+06	1.84068e+06	1.95483e+06	1.57382e+06	667620	637243	686305	496245	660262	679988	431076
High	P63000	Ras-related C3 botulinum toxin substrate 1 OS=Homo sapiens OX=9606 GN=RAC1 PE=1 SV=1	RAC1	0.002	6.103	13	2	7	1	192	21.4	8.5	17.58	2	0	44.8	190.7	64.4	0.37	1.549	0.249	0.987356	0.703368	0.847781			319983			456316	264211	324654	225440	1.36149e+06	1.4616e+06	1.03853e+06	1478595	1.27157e+06	1.44496e+06	984292	1.24659e+06	904666	492612	511593	609041	459838	510929	446475	411971
High	P63010	AP-2 complex subunit beta OS=Homo sapiens OX=9606 GN=AP2B1 PE=1 SV=1	AP2B1	0	53.254	21	16	81	8	937	104.5	5.38	108.98	16	8	36.6	200.8	62.6	0.37	1.57	0.246	0.987356	0.608386	0.846413	3.27205e+06	2.02748e+06	3.37565e+06	3.3416e+06	4.01786e+06	3.10348e+06	1.32909e+06	1.41556e+06	1.00883e+06	1.63751e+07	1.6611e+07	1.70901e+07	1.69514e+07	1.79646e+07	1.90294e+07	1.81568e+07	1.79105e+07	1.92833e+07	5.41944e+06	5.53809e+06	6.04688e+06	5.53034e+06	5.59661e+06	5.80075e+06	5.56591e+06
High	P27694	Replication protein A 70 kDa DNA-binding subunit OS=Homo sapiens OX=9606 GN=RPA1 PE=1 SV=2	RPA1	0.001	8.142	6	3	6	3	616	68.1	7.21	5.59	3	0	0	229	71	0.37	100	0.01	0.987356	1.02527e-16	6.625e-17										997026	801524	805681	616925	715430	605948	632525	817901	627085	236765	268362	224738	193741	196186	224293	187536
High	Q14498	RNA-binding protein 39 OS=Homo sapiens OX=9606 GN=RBM39 PE=1 SV=2	RBM39	0.009	2.749	2	1	3	1	530	59.3	10.1	1.63	1	0	69	170.9	60.1	0.369	0.964	0.396	0.987356	0.999928	0.980648				160495	193022	199888				393976	455541	493445	454978	504165	540989	405435	497681	478358	321711	143989	168261	154661	156413	171990	160754
High	P22307	Non-specific lipid-transfer protein OS=Homo sapiens OX=9606 GN=SCP2 PE=1 SV=2	SCP2	0	11.032	5	3	12	3	547	59	6.89	16.04	3	0	43.8	202.8	53.4	0.369	0.888	0.395	0.987356	0.999928	0.980648	621703	922251	671298	1.0109e+06	755347	1.08403e+06	259495	389755	282632	3.44822e+06	3.10484e+06	2.14845e+06	2.19101e+06	2.76215e+06	2.05766e+06	2.85623e+06	3.17203e+06	3.37093e+06	772131	475506	857240	816807	816955	522927	1.00555e+06
High	P62495	Eukaryotic peptide chain release factor subunit 1 OS=Homo sapiens OX=9606 GN=ETF1 PE=1 SV=3	ETF1	0	33.635	32	10	49	10	437	49	5.71	66.35	10	0	39.7	205.7	54.6	0.369	1.247	0.325	0.987356	0.864065	0.933123	1.19316e+06	1.78889e+06	2.02647e+06	1.45684e+06	1.24603e+06	1.43724e+06	858305	700396	969976	7.70736e+06	8.3941e+06	7.81021e+06	7.09901e+06	6.71955e+06	7.09248e+06	6.63967e+06	7.43981e+06	7.67187e+06	1.97463e+06	2.26644e+06	1.88847e+06	1.85723e+06	1.39967e+06	2.09186e+06	2.02841e+06
High	P43034	Platelet-activating factor acetylhydrolase IB subunit alpha OS=Homo sapiens OX=9606 GN=PAFAH1B1 PE=1 SV=2	PAFAH1B1	0	27.321	24	7	36	7	410	46.6	7.37	42.39	7	0	24	217.9	58	0.369	1.307	0.299	0.987356	0.844974	0.906269	685385	1.0308e+06	633849	767378	1.80037e+06	1.53166e+06			660939	6.97247e+06	7.2825e+06	7.10448e+06	5.99581e+06	6.2179e+06	6.2717e+06	6.06491e+06	5.85196e+06	6.64611e+06	1.90978e+06	1.78867e+06	1.41931e+06	1.27318e+06	1.51765e+06	2.16758e+06	1.65627e+06
High	P18669	Phosphoglycerate mutase 1 OS=Homo sapiens OX=9606 GN=PGAM1 PE=1 SV=2	PGAM1; LOC643576	0	82.096	61	11	155	11	254	28.8	7.18	310.78	11	0	43.4	192.9	63.8	0.369	1.438	0.253	0.987356	0.704639	0.848648	1.3316e+07	1.47945e+07	1.50371e+07	1.50343e+07	1.61766e+07	1.55476e+07	1.31323e+07	1.39602e+07	1.31832e+07	5.97852e+07	5.87005e+07	6.5886e+07	6.30037e+07	6.98714e+07	6.58111e+07	6.74651e+07	6.45715e+07	6.76975e+07	2.17525e+07	1.92514e+07	2.35167e+07	2.13823e+07	2.17538e+07	2.28325e+07	2.21068e+07
High	P10124	Serglycin OS=Homo sapiens OX=9606 GN=SRGN PE=1 SV=3	SRGN	0.002	4.864	9	1	5	1	158	17.6	4.96	5.45	1	0	0	218.3	81.7	0.369	100	0.01	0.987356	1.02527e-16	6.625e-17										1.00831e+06	1.00588e+06	1.05226e+06	994844	983501	1.04342e+06	950369	904001	922425	377050	419926	422217	248849	284564	333599	275443
High	Q14766	Latent-transforming growth factor beta-binding protein 1 OS=Homo sapiens OX=9606 GN=LTBP1 PE=1 SV=4	LTBP1	0	32.261	6	8	48	7	1721	186.7	5.96	74.35	8	0	11.5	219.3	69.2	0.368	1.216	0.546	0.987356	0.870847	0.99185	1.4289e+06	1.68341e+06	1.61841e+06	1.32756e+06	530603	543831	432070	666971	532943	6.59076e+06	7.65273e+06	7.25832e+06	6.71196e+06	1.12562e+07	1.06053e+07	9.72661e+06	1.03481e+07	1.03985e+07	4.69447e+06	3.26438e+06	1.63204e+06	4.45614e+06	2.99827e+06	5.39241e+06	1.20213e+06
High	P61981	14-3-3 protein gamma OS=Homo sapiens OX=9606 GN=YWHAG PE=1 SV=2	YWHAG	0	80.429	61	13	469	8	247	28.3	4.89	861.93	13	0	54.2	182.2	63.6	0.368	1.096	0.339	0.987356	0.926925	0.941135	1.59826e+07	1.71673e+07	1.85093e+07	2.33643e+07	1.88644e+07	2.1624e+07	1.49998e+07	1.35621e+07	1.27033e+07	4.99809e+07	5.55741e+07	5.92557e+07	5.89742e+07	5.8843e+07	5.37291e+07	5.66774e+07	5.76791e+07	5.85033e+07	1.38551e+07	2.03013e+07	2.01301e+07	1.97606e+07	2.0994e+07	1.87904e+07	2.36355e+07
High	P67936	Tropomyosin alpha-4 chain OS=Homo sapiens OX=9606 GN=TPM4 PE=1 SV=3	TPM4	0	63.372	50	14	146	6	248	28.5	4.69	272.42	14	8	41.3	190.6	68	0.368	1.442	0.247	0.987356	0.704639	0.846493	1.60239e+07	1.66732e+07	1.75049e+07	1.67534e+07	1.8463e+07	1.77727e+07	1.26024e+07	1.24554e+07	1.49803e+07	7.91205e+07	8.40545e+07	8.30715e+07	7.06183e+07	7.77832e+07	7.20907e+07	7.68676e+07	7.55739e+07	8.06816e+07	2.24872e+07	2.94417e+07	2.98358e+07	2.70376e+07	2.6801e+07	2.71437e+07	2.74302e+07
High	O95373	Importin-7 OS=Homo sapiens OX=9606 GN=IPO7 PE=1 SV=1	IPO7	0	60.913	24	17	76	17	1038	119.4	4.82	111.56	17	0	17	233.2	49.9	0.368	1.541	0.237	0.987356	0.634254	0.835641	1.04816e+06	1.02968e+06	2.12265e+06	1.46644e+06	1.61352e+06	1.42298e+06	325977	222053	806171	9.8515e+06	9.42695e+06	1.00162e+07	1.44525e+07	1.4561e+07	1.41597e+07	1.35585e+07	1.44093e+07	1.48173e+07	2.7633e+06	2.17423e+06	2.35231e+06	2.91407e+06	3.08329e+06	3.59332e+06	4.89459e+06
High	P31153	S-adenosylmethionine synthase isoform type-2 OS=Homo sapiens OX=9606 GN=MAT2A PE=1 SV=1	MAT2A	0	29.299	29	8	28	8	395	43.6	6.48	49.05	8	0	37.7	211.6	50.6	0.367	0.941	0.505	0.987356	0.999928	1	2.61107e+06	2.06866e+06	2.0005e+06	2.30908e+06	2.6492e+06	1.70027e+06	2.30092e+06	2.5731e+06	2.21282e+06	1.09798e+07	1.30645e+07	1.24419e+07	1.29044e+07	1.31944e+07	1.1934e+07	1.236e+07	1.32182e+07	1.31117e+07	2.487e+06	3.06923e+06	3.11086e+06	3.31367e+06	3.0864e+06	2.94873e+06	3.91598e+06
High	Q86VP6	Cullin-associated NEDD8-dissociated protein 1 OS=Homo sapiens OX=9606 GN=CAND1 PE=1 SV=2	CAND1	0	62.231	19	19	123	19	1230	136.3	5.78	174.08	19	0	78	160.2	61.8	0.367	1.411	0.262	0.987356	0.735943	0.854955	6.32333e+06	7.06037e+06	6.15627e+06	1.12807e+07	1.11778e+07	1.03855e+07	1.77149e+07	1.63195e+07	1.53638e+07	2.07723e+07	2.078e+07	2.22206e+07	2.71705e+07	2.83322e+07	2.70376e+07	2.2721e+07	2.29536e+07	2.35862e+07	7.48667e+06	8.85341e+06	9.89128e+06	1.1053e+07	1.18386e+07	1.31567e+07	5.80737e+06
High	Q9UHX1	Poly(U)-binding-splicing factor PUF60 OS=Homo sapiens OX=9606 GN=PUF60 PE=1 SV=1	PUF60	0	15.073	9	5	24	5	559	59.8	5.29	26.29	5	0	27.6	229.8	42.6	0.366	1.182	0.391	0.987356	0.916425	0.980648	580124	596653	629554	424693	501173	437165	296327	260318	304081	3.71163e+06	3.03874e+06	3.88508e+06	3.75168e+06	3.63577e+06	3.43245e+06	3.40592e+06	3.53432e+06	3.83532e+06	786571		264358	733105	492464	673947	1.01655e+06
High	Q9UBQ5	Eukaryotic translation initiation factor 3 subunit K OS=Homo sapiens OX=9606 GN=EIF3K PE=1 SV=1	EIF3K	0.001	5.911	11	2	13	2	218	25	4.93	16.83	2	0	34.5	210.6	54.9	0.366	1.569	0.241	0.987356	0.655685	0.841224	449662	384098	462414	542976	463067	508728	236280	300822		2.74708e+06	1.54517e+06	3.08698e+06	2.66961e+06	2.83812e+06	2.42174e+06	2.78111e+06	2.93724e+06	3.12615e+06	733208	752222	670938	545017	739845	715742	605881
High	P45877	Peptidyl-prolyl cis-trans isomerase C OS=Homo sapiens OX=9606 GN=PPIC PE=1 SV=1	PPIC	0.001	5.987	10	2	14	2	212	22.7	8.4	9.19	2	0	0	221.8	78.2	0.366	100	0.01	0.987356	1.02527e-16	6.625e-17										1.31934e+06	1.23523e+06	1.35719e+06	1.42429e+06	1.18119e+06	1.36622e+06	1.5567e+06	1.1929e+06	1.15778e+06		464997		431971	430652	342272	569121
High	Q9NR31	GTP-binding protein SAR1a OS=Homo sapiens OX=9606 GN=SAR1A PE=1 SV=1	SAR1A	0.002	4.926	12	2	10	2	198	22.4	6.68	8.91	2	0	102.5	155.2	42.2	0.365	0.483	0.772	0.987356	0.619422	0.93941	348067	574642	442582	794714	557222	735455				863639	749337	996008	779898	660465	541505	1.2197e+06	1.17462e+06	998286				233011		163586	225242
High	P13667	Protein disulfide-isomerase A4 OS=Homo sapiens OX=9606 GN=PDIA4 PE=1 SV=2	PDIA4	0	50.224	30	13	82	13	645	72.9	5.07	148.63	13	0	84.8	165	50.1	0.365	0.613	0.589	0.987356	0.869259	0.991556	5.38669e+06	8.04429e+06	7.50086e+06	9.93231e+06	8.69943e+06	8.54406e+06	1.83319e+06	3.17654e+06	2.6171e+06	1.61878e+07	1.4145e+07	1.65578e+07	1.47882e+07	1.39043e+07	1.45975e+07	1.43692e+07	1.29707e+07	1.43083e+07	2.86391e+06	3.14243e+06	3.80199e+06	4.26912e+06	4.43493e+06	4.59898e+06	5.49689e+06
High	P17987	T-complex protein 1 subunit alpha OS=Homo sapiens OX=9606 GN=TCP1 PE=1 SV=1	TCP1	0	71.002	36	15	154	15	556	60.3	6.11	266.76	15	0	57.7	182.9	59.4	0.365	1.097	0.337	0.987356	0.926925	0.940601	1.06263e+07	1.06246e+07	1.01431e+07	1.261e+07	1.17227e+07	1.0942e+07	4.53043e+06	5.29626e+06	4.10595e+06	2.97182e+07	2.87292e+07	3.15009e+07	3.41335e+07	3.31321e+07	3.46135e+07	3.36661e+07	3.207e+07	3.3731e+07	1.09193e+07	1.08189e+07	1.12505e+07	1.0935e+07	1.0592e+07	1.09373e+07	1.21325e+07
High	Q15233	Non-POU domain-containing octamer-binding protein OS=Homo sapiens OX=9606 GN=NONO PE=1 SV=4	NONO	0	9.433	7	3	7	3	471	54.2	8.95	9.73	3	0	43.1	208.7	48.2	0.365	1.172	0.323	0.987356	0.926925	0.930012	632967	445708	866574	643583	793622	770347			152923	3.15809e+06	3.45384e+06	3.03328e+06	3.55307e+06	2.54299e+06	3.06559e+06	2.99374e+06	2.97341e+06	2.66946e+06	652709	685238	739371	707301	965586	611926	906090
High	P12081	Histidine--tRNA ligase, cytoplasmic OS=Homo sapiens OX=9606 GN=HARS PE=1 SV=2	HARS	0	33.207	26	11	60	11	509	57.4	5.88	73.16	11	0	36.9	191.8	71.2	0.365	1.388	0.262	0.987356	0.777057	0.854955	3.13511e+06	2.78911e+06	2.04413e+06	2.4722e+06	2.47395e+06	2.17302e+06	1.46594e+06	1.39727e+06	1.39153e+06	1.33625e+07	1.31789e+07	1.18865e+07	1.20099e+07	1.22804e+07	1.2339e+07	1.28668e+07	1.26822e+07	1.28424e+07	4.23552e+06	4.40354e+06	5.20821e+06	3.64951e+06	5.26671e+06	4.76742e+06	5.03764e+06
High	Q01085	Nucleolysin TIAR OS=Homo sapiens OX=9606 GN=TIAL1 PE=1 SV=1	TIAL1	0.002	4.249	3	1	8	1	375	41.6	7.74	7.69	1	0	80	161	59	0.364	0.747	0.489	0.987356	0.962507	0.995974				285098	271782	288448	344108	294774		552696	545061	551477	707431	602028	630954	606594	590225	635255	195281	194603	219236	263384	278155	203037	188635
High	P47813	Eukaryotic translation initiation factor 1A, X-chromosomal OS=Homo sapiens OX=9606 GN=EIF1AX PE=1 SV=2	EIF1AX; LOC101060318; LOC107984923	0	11.881	24	3	23	3	144	16.5	5.24	28.92	3	0	63.8	192.9	43.3	0.364	0.806	0.454	0.987356	0.999928	0.99185	678654	816401	778801	1.21437e+06	765897	1.15064e+06	249209	219494	520668	2.17295e+06	2.01359e+06	2.32975e+06	2.49094e+06	2.33594e+06	2.35405e+06	2.74225e+06	2.60849e+06	2.48997e+06	405966	522659	809517	446544	527822	870598	628466
High	P16152	Carbonyl reductase [NADPH] 1 OS=Homo sapiens OX=9606 GN=CBR1 PE=1 SV=3	CBR1; SETD4	0	37.513	45	9	39	9	277	30.4	8.32	56.57	9	0	35.1	219.4	45.5	0.364	1.015	0.381	0.987356	0.986594	0.977815	771215	1.10075e+06	1.59209e+06	1.9231e+06	1.88831e+06	1.64097e+06	265952	798503	586402	6.55582e+06	7.31279e+06	7.85459e+06	4.28972e+06	6.81225e+06	5.25127e+06	7.07517e+06	6.53258e+06	6.89148e+06	1.08932e+06	745824	1.38818e+06	1.4293e+06	927756	1.5782e+06	1.94075e+06
High	P50502	Hsc70-interacting protein OS=Homo sapiens OX=9606 GN=ST13 PE=1 SV=2	ST13	0	30.463	19	6	53	6	369	41.3	5.27	91.11	6	0	34.5	201.3	64.2	0.364	1.376	0.268	0.987356	0.783969	0.865792	1.77977e+06	3.44717e+06	2.32427e+06	4.00119e+06	2.5214e+06	2.68386e+06	1.74916e+06	1.53994e+06	1.64444e+06	1.23843e+07	1.35526e+07	1.41189e+07	1.45398e+07	1.46386e+07	1.37163e+07	1.28097e+07	1.26134e+07	1.34522e+07	4.23345e+06	4.43863e+06	4.20952e+06	4.32447e+06	3.97969e+06	4.70901e+06	4.42169e+06
High	P11142	Heat shock cognate 71 kDa protein OS=Homo sapiens OX=9606 GN=HSPA8 PE=1 SV=1	HSPA8	0	194.079	54	28	787	24	646	70.9	5.52	1578.03	28	4	48.2	184.3	67.5	0.364	1.542	0.246	0.987356	0.625068	0.846413	1.23252e+08	1.20627e+08	1.20366e+08	1.37662e+08	1.27818e+08	1.29005e+08	8.17498e+07	8.01979e+07	8.18378e+07	4.37084e+08	4.34577e+08	4.65299e+08	4.67471e+08	4.49874e+08	4.61757e+08	4.51653e+08	4.80796e+08	4.73995e+08	1.6097e+08	1.65931e+08	1.71354e+08	1.61735e+08	1.69069e+08	1.72808e+08	1.8627e+08
High	Q07666	KH domain-containing, RNA-binding, signal transduction-associated protein 1 OS=Homo sapiens OX=9606 GN=KHDRBS1 PE=1 SV=1	KHDRBS1	0	14.311	8	3	14	3	443	48.2	8.66	20.41	3	0	22.5	206.7	70.7	0.364	1.749	0.225	0.987356	0.552672	0.817602		768968	152737	587663	440883	221487				3.41053e+06	3.20865e+06	3.25692e+06	4.57496e+06	3.5675e+06	3.10185e+06	3.76824e+06	4.10504e+06	3.98708e+06	861223	1.35289e+06	1.22043e+06	951771	846270	1.53052e+06	1.34685e+06
High	Q9UKM9	RNA-binding protein Raly OS=Homo sapiens OX=9606 GN=RALY PE=1 SV=1	RALY	0.009	2.79	3	1	5	1	306	32.4	9.17	9.09	1	0	69.5	170.4	60.1	0.363	0.96	0.394	0.987356	0.999928	0.980648	254923	320868	304401	315354	371109	295826	131710	129327		670074	763765	746760	744646	712522	741415	738475	827584	820673	237978	150242		300919	263261	233939	344413
High	P41091	Eukaryotic translation initiation factor 2 subunit 3 OS=Homo sapiens OX=9606 GN=EIF2S3 PE=1 SV=3	EIF2S3	0	23.99	19	6	45	6	472	51.1	8.4	49.79	6	0	69.1	177.4	53.5	0.363	0.908	0.39	0.987356	0.999928	0.980648	3.55926e+06	3.23637e+06	3.2978e+06	3.75873e+06	3.55172e+06	2.97049e+06	2.08395e+06	1.95446e+06	2.34888e+06	8.86675e+06	8.98351e+06	8.91889e+06	8.85795e+06	7.67174e+06	7.93581e+06	8.78864e+06	8.47074e+06	8.32877e+06	2.25427e+06	2.518e+06	2.12408e+06	2.29059e+06	2.65246e+06	2.55628e+06	2.36069e+06
High	Q9UQ80	Proliferation-associated protein 2G4 OS=Homo sapiens OX=9606 GN=PA2G4 PE=1 SV=3	PA2G4	0	68.607	52	15	156	15	394	43.8	6.55	192.91	15	0	51.7	186	62.3	0.363	1.214	0.284	0.987356	0.869259	0.889216	1.12391e+07	1.15422e+07	1.16019e+07	1.36213e+07	1.33695e+07	1.32364e+07	6.03864e+06	7.17122e+06	6.9256e+06	4.37717e+07	4.45308e+07	4.53706e+07	4.14323e+07	4.15191e+07	4.34294e+07	4.01872e+07	4.05296e+07	4.08547e+07	1.38037e+07	1.36425e+07	1.47425e+07	1.31264e+07	1.48769e+07	1.39123e+07	1.54909e+07
High	Q8WWM9	Cytoglobin OS=Homo sapiens OX=9606 GN=CYGB PE=1 SV=1	CYGB	0.001	9.218	16	3	6	3	190	21.4	6.8	5.99	3	0	16.4	219.9	63.6	0.363	2.062	0.188	0.986474	0.329155	0.732126						226586		140192	177643	2.01927e+06	1.78597e+06	1.84593e+06	2.53274e+06	2.43131e+06	2.88569e+06	2.62856e+06	2.4972e+06	2.68531e+06	320988	304350	630020	630151	732938	856424	751865
High	P62633	Cellular nucleic acid-binding protein OS=Homo sapiens OX=9606 GN=CNBP PE=1 SV=1	CNBP	0	18.772	24	3	26	3	177	19.5	7.71	30.87	3	0	14.9	209.9	75.1	0.363	2.474	0.158	0.987356	0.213247	0.680972	125281	295860	242273		366853	343468		275897	152104	3.35001e+06	3.46556e+06	3.76006e+06	3.27912e+06	3.40224e+06	3.6928e+06	2.78833e+06	3.03045e+06	3.17083e+06	1.83784e+06	1.2178e+06	936111	1.07363e+06	1.10123e+06	1.12134e+06	1.48208e+06
High	P18085	ADP-ribosylation factor 4 OS=Homo sapiens OX=9606 GN=ARF4 PE=1 SV=3	ARF4	0	23.261	37	5	40	3	180	20.5	7.14	75.76	5	0	94	150.1	55.9	0.362	0.63	0.603	0.985332	0.87385	0.989867	2.10518e+06	2.07138e+06	2.27028e+06	2.51441e+06	2.64555e+06	2.4113e+06	1.40234e+06	1.5936e+06	1.43028e+06	3.25528e+06	2.94939e+06	2.73886e+06	3.36215e+06	3.40485e+06	3.22432e+06	3.88762e+06	4.32584e+06	4.05735e+06	876685	895716	916290	1.21862e+06	1.29504e+06	1.25123e+06	1.51842e+06
High	Q9BZZ5	Apoptosis inhibitor 5 OS=Homo sapiens OX=9606 GN=API5 PE=1 SV=3	API5	0	18.559	12	5	17	5	524	59	7.34	24.91	5	0	30.5	228.9	40.5	0.362	0.846	0.439	0.985332	0.999928	0.99185	459406	334346	651184	761034	553391	304689	214180			3.36388e+06	3.44353e+06	4.07443e+06	4.19585e+06	3.34301e+06	3.55566e+06	2.07111e+06	2.06735e+06	3.16133e+06	488268	1.01827e+06	876324	492667	275530	489425	885925
High	P62136	Serine/threonine-protein phosphatase PP1-alpha catalytic subunit OS=Homo sapiens OX=9606 GN=PPP1CA PE=1 SV=1	PPP1CA	0	31.579	25	6	50	1	330	37.5	6.33	58.47	6	3	36.2	212.4	51.5	0.362	0.97	0.357	0.985332	0.999928	0.951033	1.11739e+06	769405	620991	1.52502e+06	744269	1.01881e+06	190035	155825	170949	4.51561e+06	4.05354e+06	4.91192e+06	3.85151e+06	3.7938e+06	4.78657e+06	3.71326e+06	4.60767e+06	4.6654e+06	1.71145e+06	1.82833e+06	1.08389e+06	907903	1.02936e+06	669997	917283
High	Q14204	Cytoplasmic dynein 1 heavy chain 1 OS=Homo sapiens OX=9606 GN=DYNC1H1 PE=1 SV=5	DYNC1H1	0	31.219	3	14	32	14	4646	532.1	6.4	25.86	14	0	51.6	208.4	40	0.362	1.051	0.354	0.985332	0.957994	0.948431	900943	2.58597e+06	2.08793e+06	2.6141e+06	3.26802e+06	2.31548e+06	242247	324776	268057	5.19096e+06	5.10729e+06	6.52572e+06	8.45598e+06	7.9045e+06	8.43465e+06	7.92883e+06	8.51839e+06	8.78674e+06	1.1632e+06	589453	1.56897e+06	1.35332e+06	1.61698e+06	1.92183e+06	2.15462e+06
High	Q00688	Peptidyl-prolyl cis-trans isomerase FKBP3 OS=Homo sapiens OX=9606 GN=FKBP3 PE=1 SV=1	FKBP3	0	16.719	21	5	39	5	224	25.2	9.28	52.32	5	0	44.5	190.2	65.3	0.362	1.033	0.352	0.985332	0.97206	0.946816	1.16542e+06	896343	1.0747e+06	848576	1.08483e+06	1.15125e+06	475003	356661	550953	4.83586e+06	4.66298e+06	5.1532e+06	4.58887e+06	4.85444e+06	4.58422e+06	4.51645e+06	4.3182e+06	4.55379e+06	1.09209e+06	1.60805e+06	1.32397e+06	1.672e+06	1.30694e+06	1.5866e+06	996440
High	P30530	Tyrosine-protein kinase receptor UFO OS=Homo sapiens OX=9606 GN=AXL PE=1 SV=4	AXL	0	21.186	8	5	55	5	894	98.3	5.39	116.01	5	0	58	183.1	58.9	0.362	1.129	0.315	0.985559	0.923792	0.920731	3.44331e+06	3.15813e+06	3.50772e+06	3.12772e+06	2.81921e+06	2.33536e+06	3.79078e+06	3.93312e+06	3.1645e+06	1.08764e+07	1.07237e+07	1.10182e+07	10511777	1.1843e+07	1.11128e+07	1.01167e+07	9.89408e+06	1.06161e+07	3.42149e+06	3.64478e+06	3.8842e+06	3.0311e+06	3.24602e+06	3.42333e+06	3.42901e+06
High	P49368	T-complex protein 1 subunit gamma OS=Homo sapiens OX=9606 GN=CCT3 PE=1 SV=4	CCT3	0	58.498	39	16	128	16	545	60.5	6.49	216.57	16	0	56.5	178.9	64.6	0.362	1.128	0.31	0.985332	0.918702	0.918043	9.64336e+06	1.30542e+07	9.03516e+06	9.74781e+06	1.20551e+07	8.52137e+06	4.36566e+06	4.06378e+06	3.55875e+06	3.16497e+07	3.14383e+07	3.44861e+07	29458084	2.96219e+07	2.65688e+07	3.05201e+07	3.25065e+07	3.02474e+07	1.10206e+07	9.4891e+06	1.26019e+07	1.07304e+07	1.19825e+07	1.04313e+07	1.12626e+07
High	Q92747	Actin-related protein 2/3 complex subunit 1A OS=Homo sapiens OX=9606 GN=ARPC1A PE=2 SV=2	ARPC1A	0.002	4.901	11	2	6	2	370	41.5	8.18	0	2	0	0	220.2	79.8	0.362	100	0.01	0.985559	1.02527e-16	6.625e-17										573266	563862	511100	711136	748483	589505	605381	585452	481619						212085
High	P61247	40S ribosomal protein S3a OS=Homo sapiens OX=9606 GN=RPS3A PE=1 SV=2	RPS3A	0	25.135	30	9	87	9	264	29.9	9.73	70.65	9	0	94.3	153.5	52.2	0.361	0.681	0.594	0.985332	0.926925	0.991556	1.29069e+07	1.32224e+07	1.30615e+07	1.29207e+07	1.30915e+07	1.34281e+07	6.01064e+06	5.60463e+06	6.20908e+06	2.33399e+07	2.10043e+07	2.24863e+07	2.05498e+07	1.82459e+07	1.79646e+07	2.03151e+07	2.1265e+07	2.12663e+07	6.20307e+06	5.59983e+06	5.77628e+06	7.0298e+06	7.22645e+06	7.4896e+06	8.70838e+06
High	P26640	Valine--tRNA ligase OS=Homo sapiens OX=9606 GN=VARS PE=1 SV=4	VARS; VARS2	0	19.925	7	6	23	6	1264	140.4	7.59	18.05	6	0	36.6	212.1	51.3	0.361	0.895	0.497	0.985332	0.999928	0.998056	389768	931115	402359	530671	423882	533921	529555		422359	2.61145e+06	2.74429e+06	2.89727e+06	2.74132e+06	2.41818e+06	2.7884e+06	2.5804e+06	2.6482e+06	2.66896e+06	795609	97230.2	662789	477217	732831	535008	884662
High	P48556	26S proteasome non-ATPase regulatory subunit 8 OS=Homo sapiens OX=9606 GN=PSMD8 PE=1 SV=2	PSMD8	0.006	3.113	2	1	5	1	350	39.6	9.7	0	1	0	67.4	174.4	58.2	0.361	0.967	0.372	0.985074	0.999928	0.968526		339651		211439	362892	552338		129863		566089	568495	603638	1109846	1.16802e+06	759145	875309	879301	1.03401e+06		375130	229754	281811	271953	160673	339380
High	P63104	14-3-3 protein zeta/delta OS=Homo sapiens OX=9606 GN=YWHAZ PE=1 SV=1	YWHAZ	0	110.362	64	16	583	11	245	27.7	4.79	1181.86	16	6	55.9	177.1	66.9	0.361	1.249	0.287	0.985332	0.860016	0.893818	1.20891e+08	1.1936e+08	1.25682e+08	1.32239e+08	1.34083e+08	1.26375e+08	9.30146e+07	1.01529e+08	9.59114e+07	3.78642e+08	3.71306e+08	3.49794e+08	3.97266e+08	3.82957e+08	3.76724e+08	4.02495e+08	3.90718e+08	3.50364e+08	1.52557e+08	1.39791e+08	1.44709e+08	1.32588e+08	1.38403e+08	1.35074e+08	1.34146e+08
High	P22314	Ubiquitin-like modifier-activating enzyme 1 OS=Homo sapiens OX=9606 GN=UBA1 PE=1 SV=3	UBA1	0	114.276	31	22	150	22	1058	117.8	5.76	314.74	22	0	45.9	191.6	62.5	0.361	1.468	0.254	0.985332	0.683016	0.848648	4.25791e+06	8.02937e+06	7.76572e+06	6.54739e+06	8.30378e+06	7.27151e+06	2.66781e+06	3.35172e+06	3.3188e+06	3.06845e+07	3.11653e+07	3.65378e+07	3.03596e+07	3.32178e+07	2.94995e+07	3.10716e+07	2.77717e+07	3.00241e+07	9.35117e+06	1.31253e+07	9.91091e+06	9.61332e+06	8.97335e+06	6.86139e+06	9.56464e+06
High	Q96TA1	Niban-like protein 1 OS=Homo sapiens OX=9606 GN=FAM129B PE=1 SV=3	FAM129B	0	29.512	20	10	43	10	746	84.1	6.19	40	10	0	30	207	62.9	0.361	1.719	0.208	0.985332	0.535352	0.774082	1.09219e+06	609767	994606	939338	1.39985e+06	890227	508169	866076	630000	5.16523e+06	5.65031e+06	5.81386e+06	6.5523e+06	6.18838e+06	6.47712e+06	6.56934e+06	6.50044e+06	7.87505e+06	1.9691e+06	1.93932e+06	2.11365e+06	1.65673e+06	1.55003e+06	1.81753e+06	2.35281e+06
High	P55060	Exportin-2 OS=Homo sapiens OX=9606 GN=CSE1L PE=1 SV=3	CSE1L	0	138.066	42	30	210	30	971	110.3	5.77	375.82	30	0	23.9	211.6	64.6	0.361	1.845	0.185	0.985332	0.392401	0.725183	4.88133e+06	4.69682e+06	4.37385e+06	5.41122e+06	5.13427e+06	4.8633e+06	1.15789e+06	1.04854e+06	1.105e+06	3.67646e+07	3.30479e+07	3.90007e+07	4.42756e+07	4.08823e+07	4.16291e+07	4.32627e+07	4.6297e+07	4.30024e+07	8.42214e+06	1.28501e+07	1.19751e+07	2.88983e+07	1.31655e+07	1.26868e+07	1.17794e+07
High	P04083	Annexin A1 OS=Homo sapiens OX=9606 GN=ANXA1 PE=1 SV=2	ANXA1	0	67.223	47	14	140	14	346	38.7	7.02	303.56	14	0	102.6	151.6	45.8	0.36	0.58	0.697	0.983989	0.842237	0.961749	1.35353e+07	1.39428e+07	1.29998e+07	1.67309e+07	1.51475e+07	1.36388e+07	4.84278e+06	4.54652e+06	5.23731e+06	2.00023e+07	1.9187e+07	2.08306e+07	2.21001e+07	1.88358e+07	1.75076e+07	2.12878e+07	2.21066e+07	1.98866e+07	3.01387e+06	3.4447e+06	3.62005e+06	6.04949e+06	6.26862e+06	6.00432e+06	8.34511e+06
High	Q8NBS9	Thioredoxin domain-containing protein 5 OS=Homo sapiens OX=9606 GN=TXNDC5 PE=1 SV=2	TXNDC5	0	22.16	16	5	34	5	432	47.6	5.97	33.37	5	0	87.5	157.4	55.1	0.36	0.648	0.511	0.983989	0.903515	0.998056	3.26461e+06	3.08815e+06	3.44202e+06	3.59228e+06	2.55396e+06	2.8903e+06	1.19154e+06	1.66749e+06	1.55178e+06	5.50844e+06	5.54204e+06	5.79828e+06	5.25441e+06	4.9878e+06	4.75049e+06	5.20119e+06	5.15431e+06	5.2197e+06	1.33888e+06	1.31362e+06	1.53299e+06	1.66047e+06	2.03525e+06	1.82143e+06	2.18634e+06
High	P35221	Catenin alpha-1 OS=Homo sapiens OX=9606 GN=CTNNA1 PE=1 SV=1	CTNNA1	0	30.741	19	9	32	9	906	100	6.29	22.69	9	0	37.2	225.2	37.6	0.36	0.723	0.5	0.983989	0.942908	0.998056		740615	243791	869861	826023	691715	367555			2.68787e+06	2.86468e+06	2.60083e+06	2.43951e+06	2.57466e+06	2.60049e+06	2.40355e+06	2.33598e+06	1.79636e+06	298775	530098		326811	446477	430364	448808
High	Q9NSD9	Phenylalanine--tRNA ligase beta subunit OS=Homo sapiens OX=9606 GN=FARSB PE=1 SV=3	FARSB	0	13.63	10	5	9	5	589	66.1	6.84	6.84	5	0	66.3	181.4	52.4	0.36	0.813	0.452	0.983989	0.999928	0.99185	926395	878995	808785	675541	1.00328e+06	1.02398e+06	176974	187101	186336	2.49206e+06	2.83702e+06	2.84499e+06	2.31983e+06	2.49003e+06	2.4047e+06	2.2506e+06	2.61139e+06	1.86592e+06	526415	398220	363532	694191	733985	687735	656188
High	P08865	40S ribosomal protein SA OS=Homo sapiens OX=9606 GN=RPSA PE=1 SV=4	RPSA	0	38.576	31	7	87	7	295	32.8	4.87	167.3	7	0	58.4	185	56.6	0.36	1.033	0.389	0.985074	0.957994	0.980648	7.43483e+06	7.86192e+06	7.1053e+06	8.99799e+06	8.44847e+06	7.99836e+06	3.25074e+06	2.98619e+06	3.01506e+06	1.95255e+07	2.03032e+07	2.10392e+07	2.39288e+07	2.39522e+07	2.14789e+07	2.47834e+07	2.35504e+07	2.30669e+07	7.19864e+06	6.38839e+06	7.71273e+06	7.06542e+06	7.05053e+06	7.78044e+06	9.1917e+06
High	P25787	Proteasome subunit alpha type-2 OS=Homo sapiens OX=9606 GN=PSMA2 PE=1 SV=2	PSMA2	0	28.003	31	4	53	4	234	25.9	7.43	124.67	4	0	66.7	183.5	49.8	0.36	0.891	0.384	0.983989	0.999928	0.980648	1.9482e+06	3.1113e+06	2.04027e+06	2.5811e+06	2.80191e+06	5.31816e+06	2.59536e+06	3.03864e+06	1.92665e+06	9.89858e+06	8.51647e+06	8.74679e+06	7.17238e+06	7.09916e+06	6.82949e+06	8.31166e+06	7.11819e+06	7.1413e+06	1.86659e+06	2.0113e+06	1.80454e+06	1.7702e+06	1.94009e+06	2.91636e+06	2.45154e+06
High	P50991	T-complex protein 1 subunit delta OS=Homo sapiens OX=9606 GN=CCT4 PE=1 SV=4	CCT4	0	65.199	33	15	118	15	539	57.9	7.83	229.87	15	0	54.2	187.7	58.1	0.36	1.16	0.317	0.983989	0.897323	0.920731	5.69944e+06	7.37216e+06	7.59917e+06	7.45998e+06	7.17202e+06	6.56846e+06	1.3978e+06	1.92824e+06	2.68392e+06	2.60666e+07	2.43754e+07	2.48335e+07	2.67926e+07	2.41051e+07	2.44622e+07	2.85411e+07	2.95516e+07	2.63997e+07	7.69685e+06	7.69356e+06	6.22007e+06	7.49015e+06	6.30819e+06	8.33265e+06	9.23815e+06
High	Q02790	Peptidyl-prolyl cis-trans isomerase FKBP4 OS=Homo sapiens OX=9606 GN=FKBP4 PE=1 SV=3	FKBP4	0	47.599	39	13	70	13	459	51.8	5.43	94.42	13	0	48.4	186.9	64.7	0.36	1.307	0.282	0.983989	0.816587	0.884204	3.44726e+06	3.25006e+06	3.0327e+06	3.71457e+06	4.05108e+06	3.93319e+06	1.32579e+06	1.54588e+06	1.57425e+06	1.0817e+07	1.10149e+07	1.17876e+07	1.38798e+07	1.2552e+07	1.24995e+07	1.32638e+07	1.41854e+07	1.39999e+07	4.10715e+06	4.34359e+06	4.3642e+06	4.11892e+06	4.35376e+06	4.28409e+06	4.38621e+06
High	Q15758	Neutral amino acid transporter B(0) OS=Homo sapiens OX=9606 GN=SLC1A5 PE=1 SV=2	SLC1A5	0.001	7.31	4	2	10	2	541	56.6	5.48	6.18	2	0	48.1	184.4	67.5	0.36	1.386	0.261	0.983989	0.833822	0.852872	153219	188485	198225	194169	213208	180537	145331			658744	669170	721789	769586	605369	789523	723371	716646	742315	264684	281068	217770	244614	204759	201449	279699
High	Q13155	Aminoacyl tRNA synthase complex-interacting multifunctional protein 2 OS=Homo sapiens OX=9606 GN=AIMP2 PE=1 SV=2	AIMP2	0.003	3.436	3	1	8	1	320	35.3	8.22	10.31	1	0	94.5	151.4	54.1	0.359	0.562	0.609	0.983989	0.788188	0.988768				472711	492077					595716	568836		895240	972987	811600	772721	439960	904378	256071	160630				275823	380243
High	O43707	Alpha-actinin-4 OS=Homo sapiens OX=9606 GN=ACTN4 PE=1 SV=2	ACTN4	0	328.793	66	52	831	35	911	104.8	5.44	1662.14	52	18	107.7	117.3	75	0.359	0.852	0.443	0.983989	0.999928	0.99185	2.2767e+08	3.89616e+08	3.28814e+08	3.44599e+08	4.66414e+08	3.76391e+08	2.93851e+08	3.49873e+08	2.53805e+08	4.13709e+08	3.80686e+08	4.19968e+08	3.23123e+08	3.57955e+08	3.65652e+08	3.67016e+08	3.2594e+08	3.1895e+08	8.7841e+07	2.96553e+08	3.68124e+08	2.28801e+08	2.39636e+08	1.87523e+08	9.18645e+07
High	Q53FA7	Quinone oxidoreductase PIG3 OS=Homo sapiens OX=9606 GN=TP53I3 PE=1 SV=2	TP53I3	0.003	3.792	3	1	4	1	332	35.5	7.17	5.59	1	0	0	220.8	79.2	0.359	100	0.01	0.983989	1.02527e-16	6.625e-17										374276	371576	418263	581238	433432	563633	492904	525356	493161	138957	157433	195078	198903	175963	177060	94724.4
High	P14625	Endoplasmin OS=Homo sapiens OX=9606 GN=HSP90B1 PE=1 SV=1	HSP90B1	0	80.936	29	20	203	19	803	92.4	4.84	341.34	20	0	81.5	160	58.5	0.358	0.784	0.478	0.983081	0.999928	0.994353	2.3815e+07	2.25811e+07	2.21655e+07	2.42476e+07	2.37208e+07	2.28904e+07	9.7621e+06	9.91919e+06	9.44859e+06	4.24361e+07	4.43642e+07	4.43258e+07	4.35918e+07	4.32737e+07	4.35945e+07	4.59796e+07	4.92765e+07	4.63484e+07	1.31216e+07	1.35957e+07	1.37386e+07	1.71892e+07	1.621e+07	1.55748e+07	1.78777e+07
High	O60506	Heterogeneous nuclear ribonucleoprotein Q OS=Homo sapiens OX=9606 GN=SYNCRIP PE=1 SV=2	SYNCRIP	0	72.347	37	18	162	12	623	69.6	8.59	215.83	18	5	117.2	85.6	97.1	0.358	1.116	0.324	0.983926	0.926925	0.930649	8.46108e+08	8.19624e+08	8.56448e+08	9.25769e+08	7.93574e+08	7.36179e+08	9.24179e+08	9.60906e+08	8.91052e+08	6.86032e+08	6.72358e+08	6.80449e+08	6.53652e+08	6.17899e+08	6.16873e+08	5.99343e+08	5.96708e+08	5.96869e+08	6.73316e+08	7.14309e+08	7.056e+08	6.51186e+08	6.54861e+08	6.75202e+08	6.34357e+08
High	P34897	Serine hydroxymethyltransferase, mitochondrial OS=Homo sapiens OX=9606 GN=SHMT2 PE=1 SV=3	SHMT2	0	9.996	8	3	18	3	504	56	8.53	21.92	3	0	68.4	174.9	56.7	0.357	0.727	0.528	0.982685	0.957426	0.995974	1.14561e+06	1.11007e+06	1.76705e+06	1.80618e+06	1.68879e+06	1.89932e+06	544603	429545	391965	3.192e+06	2.41631e+06	2.92853e+06	2.84053e+06	2.90445e+06	3.33052e+06	3.46868e+06	3.311e+06	3.58306e+06	372690	409413	431235	1.01414e+06	949743	594552	1.335e+06
High	P40926	Malate dehydrogenase, mitochondrial OS=Homo sapiens OX=9606 GN=MDH2 PE=1 SV=3	MDH2	0	89.994	58	15	305	15	338	35.5	8.68	569.27	15	0	67.7	174.4	57.9	0.357	0.921	0.391	0.982685	0.999928	0.980648	3.55982e+07	3.5517e+07	3.68729e+07	4.4955e+07	3.66043e+07	3.48562e+07	1.51179e+07	1.52585e+07	1.35177e+07	9.70697e+07	9.72164e+07	1.05098e+08	9.85251e+07	8.84662e+07	8.84626e+07	8.95744e+07	9.17697e+07	9.31547e+07	2.94868e+07	2.8595e+07	3.11908e+07	3.00034e+07	3.04817e+07	3.09527e+07	3.92611e+07
High	Q15582	Transforming growth factor-beta-induced protein ig-h3 OS=Homo sapiens OX=9606 GN=TGFBI PE=1 SV=1	TGFBI	0	269.917	64	31	708	31	683	74.6	7.71	1309.33	31	0	8.5	211.7	79.7	0.357	6.225	0.063	0.982685	0.00012282	0.117054	1.85131e+07	1.74504e+07	1.73353e+07	2.09298e+07	1.95538e+07	1.81159e+07	2.33371e+07	2.33509e+07	2.22968e+07	4.7982e+08	4.92383e+08	5.22584e+08	5.08648e+08	4.8537e+08	4.62436e+08	4.78849e+08	4.61461e+08	4.71957e+08	1.98933e+08	1.80433e+08	1.85175e+08	1.75366e+08	1.75661e+08	1.7644e+08	1.75022e+08
High	Q14764	Major vault protein OS=Homo sapiens OX=9606 GN=MVP PE=1 SV=4	MVP	0.001	7.028	3	2	12	2	893	99.3	5.48	12.09	2	0	100.3	150.8	48.9	0.356	0.647	0.623	0.982131	0.891043	0.987338	998492	944670	1.04885e+06	972143	991333	1.10873e+06	136510	225347	211518	1.38058e+06	1.52589e+06	1.19582e+06	1.6754e+06	1.37022e+06	1.4893e+06	1.57522e+06	1.7389e+06	1.56279e+06	235872	379687	453421	499412	455596	483072	766139
High	Q99436	Proteasome subunit beta type-7 OS=Homo sapiens OX=9606 GN=PSMB7 PE=1 SV=1	PSMB7	0	16.114	22	4	35	4	277	29.9	7.68	74.65	4	0	64.9	181	54.1	0.356	0.767	0.464	0.982131	0.992141	0.99185	2.14616e+06	2.12318e+06	2.38128e+06	2.32628e+06	2.06512e+06	3.2714e+06	1.20809e+06	1.46857e+06	1.90129e+06	5.18274e+06	5.22756e+06	7.33466e+06	6.19905e+06	5.99659e+06	5.48959e+06	5.37621e+06	6.38114e+06	5.9876e+06	2.16787e+06	1.84208e+06	1.95638e+06	1.56758e+06	1.38258e+06	1.7203e+06	1.5278e+06
High	P53618	Coatomer subunit beta OS=Homo sapiens OX=9606 GN=COPB1 PE=1 SV=3	COPB1	0	22.286	10	8	24	8	953	107.1	6.05	15.33	8	0	27.5	213.7	58.8	0.356	1.015	0.403	0.980587	0.99466	0.982347		518775	983357	645661	880204	549289	300778	263656		3.23012e+06	3.5672e+06	3.88336e+06	5.00122e+06	5.11226e+06	5.42096e+06	5.01665e+06	5.13558e+06	4.51742e+06	1.06664e+06	1.23937e+06	1.26282e+06	1.38103e+06	1.23608e+06	1.69163e+06	1.31859e+06
High	P17655	Calpain-2 catalytic subunit OS=Homo sapiens OX=9606 GN=CAPN2 PE=1 SV=6	CAPN2	0	38.096	16	8	46	8	700	79.9	4.98	94.47	8	0	84.1	176.4	39.5	0.356	1.132	0.365	0.982131	0.916425	0.960272	2.71323e+06	2.13869e+06	2.59865e+06	4.86816e+06	4.92152e+06	3.23763e+06	4.11675e+06	5.15121e+06	5.04279e+06	1.01691e+07	9.38279e+06	1.04134e+07	1.08213e+07	1.03559e+07	1.08985e+07	1.11655e+07	9.61092e+06	1.02086e+07	1.98985e+06	1.55618e+06	2.92489e+06	1.99878e+06	2.2878e+06	2.48635e+06	3.16749e+06
High	Q9Y262	Eukaryotic translation initiation factor 3 subunit L OS=Homo sapiens OX=9606 GN=EIF3L PE=1 SV=1	EIF3L	0	35.398	21	10	50	10	564	66.7	6.34	42.76	10	0	64.9	174.2	60.9	0.356	1.08	0.315	0.982131	0.934833	0.920731	4.41827e+06	4.11545e+06	4.25277e+06	2.68473e+06	2.94101e+06	2.12785e+06	4.78515e+06	2.53586e+06	3.68485e+06	9.07481e+06	8.80088e+06	9.99803e+06	1.09661e+07	1.10796e+07	1.02134e+07	9.89278e+06	1.04527e+07	8.55276e+06	2.7524e+06	3.00021e+06	3.27089e+06	3.46172e+06	2.46781e+06	3.52597e+06	3.68573e+06
High	P05387	60S acidic ribosomal protein P2 OS=Homo sapiens OX=9606 GN=RPLP2 PE=1 SV=1	RPLP2	0	40.521	77	6	115	6	115	11.7	4.54	198.33	6	0	50.5	190.3	59.1	0.356	1.189	0.299	0.980587	0.880428	0.906269	1.30807e+07	1.44446e+07	1.32657e+07	1.79127e+07	1.46026e+07	1.47418e+07	9.76988e+06	9.13166e+06	8.54098e+06	5.44839e+07	4.95343e+07	5.90219e+07	4.90825e+07	5.40755e+07	4.89638e+07	4.78943e+07	5.07915e+07	4.99647e+07	1.46931e+07	1.77236e+07	1.55251e+07	1.46538e+07	1.541e+07	1.66324e+07	1.77637e+07
High	P62847	40S ribosomal protein S24 OS=Homo sapiens OX=9606 GN=RPS24 PE=1 SV=1	RPS24	0.002	4.605	20	2	3	2	133	15.4	10.78	1.86	2	0	92.9	164.7	42.3	0.355	0.591	0.595	0.980587	0.831685	0.991556	209866	443646	489593	299262		250862				281069	616871	1.08555e+06	829439	959815	743471	617985	352593	784664	151005						147801
High	Q01082	Spectrin beta chain, non-erythrocytic 1 OS=Homo sapiens OX=9606 GN=SPTBN1 PE=1 SV=2	SPTBN1	0	70.363	13	21	78	21	2364	274.4	5.57	102.39	21	0	39.9	211	49.2	0.355	0.855	0.463	0.980587	0.999928	0.99185	2.25324e+06	2.95953e+06	2.13751e+06	2.59804e+06	2.03588e+06	2.94152e+06	1.14787e+06	1.42825e+06	968554	1.26708e+07	1.26945e+07	1.38898e+07	1.20122e+07	1.16452e+07	1.10498e+07	1.19764e+07	1.1025e+07	1.19212e+07	2.77778e+06	2.86671e+06	2.2467e+06	2.41152e+06	2.2901e+06	3.48559e+06	3.02949e+06
High	P09960	Leukotriene A-4 hydrolase OS=Homo sapiens OX=9606 GN=LTA4H PE=1 SV=2	LTA4H	0	34.691	24	10	49	10	611	69.2	6.18	49.23	10	0	35.6	228.6	35.8	0.355	0.93	0.408	0.980587	0.999928	0.98653	1.33386e+06	705077	439144	1.07179e+06	1.27038e+06	1.66048e+06	165686	292071	662327	4.77232e+06	4.40263e+06	4.56105e+06	4.05462e+06	4.20341e+06	4.18307e+06	3.74792e+06	4.722e+06	4.52893e+06	301248	430398	460747	821399	599951	710250	1.12587e+06
High	P53621	Coatomer subunit alpha OS=Homo sapiens OX=9606 GN=COPA PE=1 SV=2	COPA	0	36.259	11	13	61	13	1224	138.3	7.66	100.92	13	0	42	211.9	46.1	0.355	1.016	0.406	0.980587	0.985753	0.984623	1.84111e+06	1.90271e+06	2.37295e+06	2.05929e+06	2.58776e+06	1.6167e+06			356194	8.58699e+06	9.11324e+06	1.01079e+07	9.60187e+06	9.26134e+06	1.24078e+07	1.06792e+07	1.05409e+07	1.12133e+07	3.24856e+06	1.66329e+06	2.08781e+06	1.87095e+06	1.17877e+06	2.19346e+06	2.33126e+06
High	P62258	14-3-3 protein epsilon OS=Homo sapiens OX=9606 GN=YWHAE PE=1 SV=1	YWHAE	0	88.442	65	16	447	13	255	29.2	4.74	908.06	16	0	55.3	183.3	61.4	0.355	1.014	0.342	0.980587	0.971324	0.941135	2.9151e+07	3.45263e+07	3.35319e+07	3.92894e+07	2.59425e+07	3.13876e+07	2.98429e+07	2.15471e+07	3.14156e+07	1.11202e+08	1.12617e+08	1.16464e+08	1.0584e+08	1.03174e+08	9.92777e+07	1.03356e+08	1.04029e+08	1.07593e+08	3.76658e+07	3.34849e+07	3.28511e+07	3.22939e+07	3.49344e+07	3.48418e+07	2.65726e+07
High	Q14980	Nuclear mitotic apparatus protein 1 OS=Homo sapiens OX=9606 GN=NUMA1 PE=1 SV=2	NUMA1	0	14.089	3	5	7	5	2115	238.1	5.78	7.34	5	0	17	228.4	54.6	0.355	1.207	0.303	0.980587	0.918249	0.906269	94720.9	251738	360096	196968	116257	90203.7	93436.4	136033	235789	2.24622e+06	1.82678e+06	1.26752e+06	1.59559e+06	2.10006e+06	1.79543e+06	1.76603e+06	2.25385e+06	1.88385e+06	276501	445555	357396	301236	436356	819729	642601
High	Q96A72	Protein mago nashi homolog 2 OS=Homo sapiens OX=9606 GN=MAGOHB PE=1 SV=1	MAGOHB	0	13.568	32	4	20	4	148	17.3	6.39	25.37	4	0	46.8	193.7	59.5	0.355	1.256	0.294	0.980587	0.860195	0.904432	1.50654e+06	1.50196e+06	1.29444e+06	2.052e+06	1.42579e+06	1.87262e+06	1.05518e+06	1.06725e+06	946019	5.02018e+06	5.15324e+06	5.23525e+06	6.21842e+06	5.95678e+06	7.02118e+06	5.57522e+06	6.53804e+06	6.6845e+06	1.3236e+06	1.46947e+06	2.14289e+06	1.9027e+06	2.0078e+06	1.91107e+06	2.00803e+06
High	P0DP25	Calmodulin-3 OS=Homo sapiens OX=9606 GN=CALM3 PE=1 SV=1	CALM3; CALM2; CALM1	0	25.585	40	5	98	5	149	16.8	4.22	179.22	5	0	41.8	208.7	49.5	0.354	1.085	0.331	0.980587	0.926925	0.93941	1.61428e+07	1.47428e+07	1.87802e+07	2.02163e+07	2.27909e+07	2.13983e+07	1.50242e+07	1.52832e+07	1.44009e+07	5.77256e+07	7.22799e+07	5.42728e+07	84082151	8.15727e+07	7.51948e+07	7.51164e+07	8.05975e+07	8.64911e+07	1.80614e+07	2.08677e+07	2.22115e+07	1.88431e+07	2.1124e+07	1.70879e+07	2.32319e+07
High	P09496	Clathrin light chain A OS=Homo sapiens OX=9606 GN=CLTA PE=1 SV=1	CLTA	0.004	3.41	4	1	11	1	248	27.1	4.51	16.27	1	0	0	225.2	74.8	0.354	100	0.01	0.980587	1.02527e-16	6.625e-17										3.4948e+06	3.57186e+06	3.66906e+06	3.37425e+06	3.27169e+06	2.8982e+06	2.96866e+06	3.48627e+06	3.45299e+06	1.1029e+06			1.40742e+06		1.16878e+06	1.14641e+06
High	Q9NR45	Sialic acid synthase OS=Homo sapiens OX=9606 GN=NANS PE=1 SV=2	NANS	0.003	3.733	5	1	1	1	359	40.3	6.74	2.72	1	0	0	225.9	74.1	0.354	100	0.01	0.980587	1.02527e-16	6.625e-17										645148	703108	317398	617764	604277	387670	548666	475257	719705				115378	194056
High	P20042	Eukaryotic translation initiation factor 2 subunit 2 OS=Homo sapiens OX=9606 GN=EIF2S2 PE=1 SV=2	EIF2S2	0	17.531	15	5	25	5	333	38.4	5.8	41.02	5	0	64.2	186.7	49.1	0.353	0.535	0.73	0.980587	0.748625	0.944553	976040	1.96491e+06	991937	1.96451e+06	1.06821e+06	1.90903e+06	448660	277502	998640	2.74294e+06	2.55131e+06	2.74147e+06	2.88002e+06	2.88558e+06	3.51458e+06	3.53088e+06	3.94463e+06	2.84033e+06	342666	597201	998641	758671	785907	686445	1.10251e+06
High	P35080	Profilin-2 OS=Homo sapiens OX=9606 GN=PFN2 PE=1 SV=3	PFN2	0.002	6.184	10	1	9	1	140	15	6.99	23.75	1	0	53.3	182.3	64.4	0.353	1.302	0.285	0.980587	0.860195	0.889216	768070	802568	969686	819773	788883	764660	560042	464230	487286	2.69929e+06	2.41508e+06	3.05229e+06	2.74969e+06	2.77466e+06	2.6592e+06	2.46363e+06	2.73022e+06	2.46171e+06	802448	953615	1.04466e+06	886606	955524	826122	1.04989e+06
High	Q92945	Far upstream element-binding protein 2 OS=Homo sapiens OX=9606 GN=KHSRP PE=1 SV=4	KHSRP	0	20.948	10	7	25	5	711	73.1	7.3	42.44	7	2	9.9	244.6	45.4	0.353	2.474	0.275	0.980587	0.184809	0.876196	187948	318942		737810	232045	93652.5				5.13065e+06	6.27992e+06	6.18151e+06	5.66956e+06	6.80654e+06	4.60711e+06	6.28141e+06	4.72176e+06	5.86289e+06	612514	588617	1.17315e+06	797042	1.10133e+06	1.13549e+06	1.39368e+06
High	P62857	40S ribosomal protein S28 OS=Homo sapiens OX=9606 GN=RPS28 PE=1 SV=1	RPS28	0	9.603	30	2	18	2	69	7.8	10.7	38.59	2	0	46.7	182.5	70.7	0.353	1.513	0.241	0.980587	0.686296	0.841224	2.09491e+06	1.93415e+06	1.97665e+06	2.95989e+06	2.25098e+06	2.40424e+06	1.18819e+06	1.68792e+06	1.07049e+06	7.40041e+06	7.71656e+06	9.00958e+06	7.99092e+06	6.08955e+06	5.76923e+06	6.30078e+06	8.47265e+06	8.69905e+06	3.07847e+06	2.25879e+06	3.17332e+06	2.40795e+06	2.75959e+06	3.34797e+06	2.99146e+06
High	Q14847	LIM and SH3 domain protein 1 OS=Homo sapiens OX=9606 GN=LASP1 PE=1 SV=2	LASP1	0	14.291	14	3	15	3	261	29.7	7.05	28.57	3	0	38.7	209.6	51.7	0.353	1.527	0.232	0.980587	0.704639	0.82689	452041	366744	625084	290902	665928	402762	221954	353228	475882	3.43501e+06	2.80929e+06	3.19323e+06	2.37936e+06	1.97725e+06	2.18398e+06	2.59616e+06	1.90584e+06	1.80528e+06	538880	696925	474867	780685	37596.7	258866	543489
High	P54577	Tyrosine--tRNA ligase, cytoplasmic OS=Homo sapiens OX=9606 GN=YARS PE=1 SV=4	YARS	0	32.588	25	10	46	10	528	59.1	7.05	51.81	10	0	8.9	245.1	46	0.353	2.135	0.151	0.980587	0.31921	0.671753	700992	279289	232377	797797	392420	387228				8.15827e+06	7.55645e+06	8.93387e+06	9.20495e+06	9.10988e+06	9.01355e+06	8.55122e+06	9.49217e+06	9.37121e+06	1.68798e+06	1.7109e+06	1.97861e+06	1.55526e+06	2.08364e+06	1.7814e+06	1.56173e+06
[truncated: 451 more rows]
[truncated: 29 more columns]

## Sheet: Proteins per group
	Suppementary Data 1. LFQ-Mass spectrometry data - Conditioned medium : Capan-2 CM, sNF96.2 CM, sNF96.2 / Capan-2 CM
[truncated: 1,381 more rows]
[truncated: 30 more columns]
