# Supplementary material for: Schwann cells support oncogenic potential of pancreatic cancer cells through TGFβ signaling
Source: Cell Death Dis. 2019 Nov 25;10(12):886. doi: 10.1038/s41419-019-2116-x (PMC6877617; doi:10.1038/s41419-019-2116-x)
Supplement: Supplementary file 12 — Supplementary data 3 [file 41419_2019_2116_MOESM12_ESM.xlsx]

## Sheet: Legends
Suppementary Data 3. LFQ-Mass spectrometry - Enriched proteins identified in conditioned medium : Capan-2 CM, sNF96.2 CM, and sNF96.2 / Capan-2 CM
Protein FDR confidence	False Discovery Rate of peptide identification was calculated by the Percolator algorithm method, and a cut-off FDR value of 1% was used
Exp. q-value : Combined	Protein level identification confidence
Sum PEP Score	Total protein score computed frome the matching peptides
Coverage (%)	% Protein sequence coverage
# Peptides	Number total of peptides identified
# PSMs	Number of Peptide Spectrum Matches
# Unique Peptides	Number of unique peptides identified
# AAs	Number of amino acids identified
Score sequest HT	Protein score of Sequest HT search engine
# Razor peptides	Number of shared peptides among multiple protein groups of proteins
Abundance (Grouped)	Summed sample abundances of replicate groups
Abundance (Normalized)	LFQ abundance values normalized to the total pepitde amount
Abundance Ratio	Pairwise Ratio Based: protein ratios were calculated as median of all possible pariwise ratios calculated between replicates of all connected peptides
Abundance Ratio Adj. P-value	Hypothesis test : ANOVA (background based)
CM C. = Capan-2	Capan-2 CM
CM S. = sNF96.2	sNF96.2 CM
CM Co. = Co-culture	sNF96.2 / Capan-2 CM
CM	Conditioned medium

## Sheet: 128 enriched CM Co. vs CM C.
Suppementary Data 2. LFQ-Mass spectrometry - Identification of enriched proteins in conditioned medium : Capan-2 CM, sNF96.2 CM, and sNF96.2 / Capan-2 CM
Protein FDR Confidence: Combined	Accession	Description	Gene Symbol	Exp. q-value: Combined	Sum PEP Score	Coverage [%]	# Peptides	# PSMs	# Unique Peptides	# AAs	MW [kDa]	calc. pI	Score Sequest HT: Sequest HT	# Peptides (by Search Engine): Sequest HT	# Razor Peptides	Abundance (Grouped): Capan-2	Abundance (Grouped): Schwann sNF96.2	Abundance (Grouped): Co-culture	Abundance Ratio: (Co-culture) / (Schwann sNF96.2)	Abundance Ratio: (Co-culture) / (Capan-2)	Abundance Ratio: (Capan-2) / (Schwann sNF96.2)	Abundance Ratio Adj. P-Value: (Co-culture) / (Schwann sNF96.2)	Abundance Ratio Adj. P-Value: (Co-culture) / (Capan-2)	Abundance Ratio Adj. P-Value: (Capan-2) / (Schwann sNF96.2)	Abundance (Normalized): F1: Sample, Capan-2-1, Replicate1	Abundance (Normalized): F2: Sample, Capan-2-1, Replicate2	Abundance (Normalized): F3: Sample, Capan-2-1, Replicate3	Abundances (Normalized): F4: Sample, Capan-2-2, Replicate1	Abundance (Normalized): F5: Sample, Capan-2-2, Replicate2	Abundance (Normalized): F6: Sample, Capan-2-2, Replicate3	Abundance (Normalized): F7: Sample, Capan-2-3, Replicate1	Abundance (Normalized): F8: Sample, Capan-2-3, Replicate2	Abundance (Normalized): F9: Sample, Capan-2-3, Replicate3	Abundance (Normalized): F10: Sample, sNF96.2-1, Replicate1	Abundance (Normalized): F11: Sample, sNF96.2-1, Replicate2	Abundance (Normalized): F12: Sample, sNF96.2-1, Replicate3	Abundance (Normalized): F13: Sample, sNF96.2-2, Replicate1	Abundance (Normalized): F14: Sample, sNF96.2-2, Replicate2	Abundance (Normalized): F15: Sample, sNF96.2-2, Replicate3	Abundance (Normalized): F16: Sample, sNF96.2-3, Replicate1	Abundance (Normalized): F17: Sample, sNF96.2-3, Replicate2	Abundance (Normalized): F18: Sample, sNF96.2-3, Replicate3	Abundance (Normalized): F19: Sample, Co-culture-1, Replicate1	Abundance (Normalized): F20: Sample, Co-culture-1, Replicate2	Abundance (Normalized): F21: Sample, Co-culture-1, Replicate3	Abundance (Normalized): F22: Sample, Co-culture-2, Replicate1	Abundance (Normalized): F23: Sample,Co-culture-2, Replicate2	Abundance (Normalized): F24: Sample, Co-culture-2, Replicate3	Abundance (Normalized): F25: Sample, Co-culture-3, Replicate1
High	P55036	26S proteasome non-ATPase regulatory subunit 4 OS=Homo sapiens OX=9606 GN=PSMD4 PE=1 SV=1	PSMD4	0.003	3.439	4	1	2	1	377	40.7	4.79	0	1	0	0	206	94	0.416	100	0.01	0.995144	1.02527e-16	6.625e-17										578315	854290	1.0478e+06	752822	859333	1.00535e+06	1.16988e+06	941367	1.09501e+06
High	Q16401	26S proteasome non-ATPase regulatory subunit 5 OS=Homo sapiens OX=9606 GN=PSMD5 PE=1 SV=3	PSMD5	0.002	6.286	6	2	11	2	504	56.2	5.48	0	2	0	0	246.8	53.2	0.346	100	0.01	0.968408	1.02527e-16	6.625e-17										786072	769031	836664	938074	1.07127e+06	865420	1.16624e+06	1.15698e+06	916742		115594	353164	117542	349457	138805	230405
High	Q15008	26S proteasome non-ATPase regulatory subunit 6 OS=Homo sapiens OX=9606 GN=PSMD6 PE=1 SV=1	PSMD6	0.001	5.585	6	2	9	2	389	45.5	5.62	6.89	2	0	0	254.7	45.3	0.318	100	0.01	0.929805	1.02527e-16	6.625e-17										468940	358081	402300	853906	876783	980756	1.27691e+06	1.24291e+06	848311			152233				128094
High	P31937	3-hydroxyisobutyrate dehydrogenase, mitochondrial OS=Homo sapiens OX=9606 GN=HIBADH PE=1 SV=2	HIBADH	0.003	3.453	4	1	2	1	336	35.3	8.13	0	1	0	0	279.5	20.5	0.073	100	0.01	0.000394655	1.02527e-16	6.625e-17													642316	8.81527e+06
High	P21589	5'-nucleotidase OS=Homo sapiens OX=9606 GN=NT5E PE=1 SV=1	NT5E	0.004	3.387	2	1	1	1	574	63.3	7.03	2.3	1	0	0	217.8	82.2	0.378	100	0.01	0.987356	1.02527e-16	6.625e-17													348112	444399	304151	228129	406036	304302							122937
High	P08253	72 kDa type IV collagenase OS=Homo sapiens OX=9606 GN=MMP2 PE=1 SV=2	MMP2	0	203.703	68	31	560	30	660	73.8	5.47	1091.51	31	1	2.4	211.2	86.3	0.387	10.559	0.028	0.987356	3.27441e-07	0.00877789	3.51822e+06	3.3292e+06	4.5691e+06	3.29012e+06	4.67511e+06	3.88952e+06	4.04588e+06	3.9676e+06	3.68801e+06	3.34216e+08	3.38066e+08	3.71814e+08	3.82142e+08	3.56555e+08	3.43866e+08	3.28539e+08	3.36493e+08	3.2602e+08	1.43458e+08	1.31714e+08	1.44669e+08	1.26505e+08	1.33783e+08	1.29612e+08	1.38202e+08
High	Q92747	Actin-related protein 2/3 complex subunit 1A OS=Homo sapiens OX=9606 GN=ARPC1A PE=2 SV=2	ARPC1A	0.002	4.901	11	2	6	2	370	41.5	8.18	0	2	0	0	220.2	79.8	0.362	100	0.01	0.985559	1.02527e-16	6.625e-17										573266	563862	511100	711136	748483	589505	605381	585452	481619						212085
High	P00568	Adenylate kinase isoenzyme 1 OS=Homo sapiens OX=9606 GN=AK1 PE=1 SV=3	AK1	0.001	5.762	13	2	10	2	194	21.6	8.63	19.15	2	0	0	229.5	70.5	0.42	100	0.01	0.998275	1.02527e-16	6.625e-17										1.47215e+06	1.72433e+06	1.89571e+06	1.05754e+06	1.05934e+06	456123	1.04992e+06	902770	1.06091e+06	324973				297409	354790	250760
High	P05091	Aldehyde dehydrogenase, mitochondrial OS=Homo sapiens OX=9606 GN=ALDH2 PE=1 SV=2	ALDH2	0.002	4.121	4	2	6	1	517	56.3	7.05	5.65	2	0	0	190.2	109.8	0.58	100	0.01	0.894867	1.02527e-16	6.625e-17										313624		419671	393878	323741	355868	360090	289081	365599							207784
High	O60218	Aldo-keto reductase family 1 member B10 OS=Homo sapiens OX=9606 GN=AKR1B10 PE=1 SV=2	AKR1B10	0.002	4.478	3	1	5	1	316	36	7.84	8.82	1	0	0	215.3	84.7	0.404	100	0.01	0.989393	1.02527e-16	6.625e-17										515328	571328	468735	506679	804733	554980	681928	291315	624364	214848			276642	193606		230605
High	P12814	Alpha-actinin-1 OS=Homo sapiens OX=9606 GN=ACTN1 PE=1 SV=2	ACTN1	0	254.296	59	43	512	27	892	103	5.41	966.53	43	0	3.5	244.9	51.5	0.234	3.859	0.066	0.5396	0.00828986	0.132191	1.16977e+06	1.32678e+06	278082	542086	1.10602e+06	865202	1.43954e+06	1.87446e+06	1.88897e+06	7.16903e+07	6.92812e+07	7.58714e+07	8.85584e+07	8.54802e+07	8.40267e+07	8.07463e+07	8.19133e+07	7.74089e+07	1.80144e+07	1.70235e+07	1.66728e+07	1.62002e+07	1.67052e+07	1.44947e+07	1.42445e+07
High	Q15389	Angiopoietin-1 OS=Homo sapiens OX=9606 GN=ANGPT1 PE=1 SV=2	ANGPT1	0.001	5.647	6	2	4	2	498	57.5	6.76	2.33	2	0	0	184.4	115.6	0.607	100	0.01	0.868638	1.02527e-16	6.625e-17										223241	253881	320580	237980				146407	270528					149112
High	Q9UBB4	Ataxin-10 OS=Homo sapiens OX=9606 GN=ATXN10 PE=1 SV=1	ATXN10	0.006	3.093	3	1	1	1	475	53.5	5.25	1.66	1	0	0	220.2	79.8	0.383	100	0.01	0.987356	1.02527e-16	6.625e-17										370143	397502	400059	375111	310020	348069	329937	354726	310476	123800			166323
High	P80723	Brain acid soluble protein 1 OS=Homo sapiens OX=9606 GN=BASP1 PE=1 SV=2	BASP1	0	18.134	37	6	23	6	227	22.7	4.63	20.45	6	0	0	251	49	0.247	100	0.01	0.626551	1.02527e-16	6.625e-17										3.1172e+06	3.00496e+06	3.4211e+06	3.08053e+06	2.75773e+06	2.81029e+06	2.37394e+06	2.91345e+06	2.63639e+06	392167	573516	617577	500295	481462	634573	789650
High	P13500	C-C motif chemokine 2 OS=Homo sapiens OX=9606 GN=CCL2 PE=1 SV=1	CCL2	0.004	3.312	11	1	8	1	99	11	9.25	2.03	1	0	0	247.1	52.9	0.235	100	0.01	0.5423	1.02527e-16	6.625e-17										1.42015e+06	1.33691e+06	1.78226e+06	1.45921e+06	1.47755e+06	1.17894e+06	1.09679e+06	1.25902e+06	1.03076e+06	255121	337954	370797	297899	339714	280347	277568
High	P55283	Cadherin-4 OS=Homo sapiens OX=9606 GN=CDH4 PE=2 SV=2	CDH4	0.002	4.899	1	1	10	1	916	100.2	4.82	11.48	1	0	0	228.5	71.5	0.288	100	0.01	0.862066	1.02527e-16	6.625e-17										1.44614e+06	1.3505e+06	1.50933e+06	1.23203e+06	1.11029e+06	1.40384e+06	1.1344e+06	1.22683e+06	1.25059e+06	334301	322532	404799	451129	385701	299120	388363
High	Q6NZI2	Caveolae-associated protein 1 OS=Homo sapiens OX=9606 GN=CAVIN1 PE=1 SV=1	PTRF; CAVIN1	0	26.402	18	4	33	4	390	43.5	5.6	75.2	4	0	0	262.5	37.5	0.172	100	0.01	0.150898	1.02527e-16	6.625e-17										4.88212e+06	5.96257e+06	5.74118e+06	5.10174e+06	5.11958e+06	3.95164e+06	5.3847e+06	6.38916e+06	5.74166e+06	544751	749100	936506	839275	820709	681267	859312
High	P60033	CD81 antigen OS=Homo sapiens OX=9606 GN=CD81 PE=1 SV=1	CD81	0.007	2.978	10	1	4	1	236	25.8	5.29	0	1	0	0	195.8	104.2	0.516	100	0.01	0.968148	1.02527e-16	6.625e-17										499661	321296		744652	623127	473732		476175	446992
High	Q9BWS9	Chitinase domain-containing protein 1 OS=Homo sapiens OX=9606 GN=CHID1 PE=1 SV=1	CHID1	0.002	6.281	8	3	7	3	393	44.9	8.63	1.84	3	0	0	276.2	23.8	0.43	100	0.01	0.989393	1.02527e-16	6.625e-17										1.39186e+06	1.39738e+06	1.13277e+06	1.25362e+06	860276	980163	1.45049e+06	1.27502e+06	1.21739e+06		95722.8	114210	112773	109923	95869.8	441553
High	P09496	Clathrin light chain A OS=Homo sapiens OX=9606 GN=CLTA PE=1 SV=1	CLTA	0.004	3.41	4	1	11	1	248	27.1	4.51	16.27	1	0	0	225.2	74.8	0.354	100	0.01	0.980587	1.02527e-16	6.625e-17										3.4948e+06	3.57186e+06	3.66906e+06	3.37425e+06	3.27169e+06	2.8982e+06	2.96866e+06	3.48627e+06	3.45299e+06	1.1029e+06			1.40742e+06		1.16878e+06	1.14641e+06
High	Q96CT7	Coiled-coil domain-containing protein 124 OS=Homo sapiens OX=9606 GN=CCDC124 PE=1 SV=1	CCDC124	0.009	2.823	4	1	7	1	223	25.8	9.54	3.31	1	0	0	240.9	59.1	0.243	100	0.01	0.599794	1.02527e-16	6.625e-17										639852	615290	716862	520613	666108	577589	559105	583945	610690	148897	198450	147653	153804	137933	132533
High	O75534	Cold shock domain-containing protein E1 OS=Homo sapiens OX=9606 GN=CSDE1 PE=1 SV=2	CSDE1	0.001	5.857	3	2	4	2	798	88.8	6.25	0	2	0	0	201.1	98.9	0.492	100	0.01	0.983926	1.02527e-16	6.625e-17												227108	339070	288140	391623	343147	322423	371729				166863
High	P02462	Collagen alpha-1(IV) chain OS=Homo sapiens OX=9606 GN=COL4A1 PE=1 SV=4	COL4A1	0	9.48	2	2	18	2	1669	160.5	8.28	11.25	2	0	0	200	100	0.491	100	0.01	0.983989	1.02527e-16	6.625e-17										1.89798e+06	2.4015e+06	2.40375e+06	2.23102e+06	2.32231e+06	2.21346e+06	1.76139e+06	1.99548e+06	2.00949e+06	762168	1.0393e+06	1.02869e+06	1.12546e+06	1.02261e+06	1.1153e+06	1.08755e+06
High	Q07092	Collagen alpha-1(XVI) chain OS=Homo sapiens OX=9606 GN=COL16A1 PE=1 SV=2	COL16A1	0.001	5.715	2	2	4	2	1604	157.7	7.84	5	2	0	0	232.5	67.5	0.435	100	0.01	0.989393	1.02527e-16	6.625e-17										202206	199269	228133	242400	774326	336140	720951	643169	411480	107646		88524.5	85031.6		95647.1	87575.4
High	P05997	Collagen alpha-2(V) chain OS=Homo sapiens OX=9606 GN=COL5A2 PE=1 SV=3	COL5A2	0	19.534	6	6	35	5	1499	144.8	6.46	54.57	6	1	0	190.7	109.3	0.591	100	0.01	0.88053	1.02527e-16	6.625e-17										4.99587e+06	5.51536e+06	5.92801e+06	6.36915e+06	6.31612e+06	5.97857e+06	5.44914e+06	5.37452e+06	5.91953e+06	3.1611e+06	3.14474e+06	3.83237e+06	2.91879e+06	2.74092e+06	2.80092e+06	3.19114e+06
High	P12110	Collagen alpha-2(VI) chain OS=Homo sapiens OX=9606 GN=COL6A2 PE=1 SV=4	COL6A2	0	105.161	25	19	213	19	1019	108.5	6.21	366.59	19	0	7.6	205.4	87	0.408	9.176	0.087	0.989393	1.79957e-06	0.258816	3.52813e+06	3.86307e+06	3.97621e+06	2.98095e+06	3.03047e+06	3.24775e+06	2.92503e+06	3.84556e+06	3.48661e+06	8.90658e+07	9.26507e+07	1.03237e+08	1.09702e+08	1.0935e+08	1.0531e+08	9.40373e+07	9.61722e+07	9.47339e+07	3.71611e+07	3.72757e+07	4.08757e+07	3.74633e+07	4.03456e+07	4.02423e+07	4.01362e+07
High	P12111	Collagen alpha-3(VI) chain OS=Homo sapiens OX=9606 GN=COL6A3 PE=1 SV=5	COL6A3	0	936.393	55	132	2167	132	3177	343.5	6.68	4626.39	132	0	44.8	164.6	90.6	0.403	6.559	0.067	0.989393	7.31898e-05	0.134326	3.93562e+08	4.33734e+08	4.21833e+08	4.91884e+08	4.27719e+08	3.89333e+08	5.13348e+08	5.1065e+08	4.85892e+08	1.51994e+09	1.49469e+09	1.5965e+09	1.76216e+09	1.68227e+09	1.70865e+09	1.57037e+09	1.57386e+09	1.55494e+09	8.17254e+08	8.37954e+08	9.0629e+08	8.47424e+08	8.64727e+08	8.78342e+08	8.49976e+08
High	Q5KU26	Collectin-12 OS=Homo sapiens OX=9606 GN=COLEC12 PE=1 SV=3	COLEC12	0.002	4.44	3	2	6	2	742	81.5	5.69	8.17	2	0	0	226.5	73.5	0.377	100	0.01	0.987356	1.02527e-16	6.625e-17										1.16304e+06	1.14016e+06	1.22311e+06	1.46278e+06	1.56964e+06	1.16723e+06	877124	941949	909608	354834	485778	397536	361064	361219	392629	377220
High	P00736	Complement C1r subcomponent OS=Homo sapiens OX=9606 GN=C1R PE=1 SV=2	C1R	0	100.016	42	20	157	20	705	80.1	6.21	262.26	20	0	5.2	201.9	92.9	0.5	5.123	0.114	0.980587	0.000779191	0.441254	1.0041e+06	484690	1.02463e+06	1.08929e+06	1.0544e+06	1.01516e+06	1.00556e+06	530842	1.38554e+06	3.87331e+07	3.7394e+07	4.39206e+07	4.01567e+07	4.09986e+07	3.62203e+07	3.63135e+07	3.58125e+07	3.50931e+07	1.7724e+07	1.89004e+07	1.7819e+07	1.77543e+07	1.78996e+07	1.7181e+07	1.72905e+07
High	Q9UBW8	COP9 signalosome complex subunit 7a OS=Homo sapiens OX=9606 GN=COPS7A PE=1 SV=1	COPS7A	0.002	4.111	7	2	6	2	275	30.3	8.22	5.25	2	0	0	211.8	88.2	0.724	100	0.01	0.60377	1.02527e-16	6.625e-17										707083	683835	779392	818043	944669	1.06121e+06	728196	661441	770978							256838
High	Q9BR76	Coronin-1B OS=Homo sapiens OX=9606 GN=CORO1B PE=1 SV=1	CORO1B	0	9.905	7	3	16	3	489	54.2	5.88	20.03	3	0	0	229	71	0.318	100	0.01	0.929805	1.02527e-16	6.625e-17										1.68689e+06	1.38163e+06	803549	1.01605e+06	1.11033e+06	797053	811452	1.1362e+06	988711	249429	330021	314867	256375	275521	213276	371826
High	P46109	Crk-like protein OS=Homo sapiens OX=9606 GN=CRKL PE=1 SV=1	CRKL	0.003	3.837	6	1	8	1	303	33.8	6.74	2.14	1	0	0	253.6	46.4	0.183	100	0.01	0.203189	1.02527e-16	6.625e-17										484722	767209	745309		649434		739511					135208
High	Q13620	Cullin-4B OS=Homo sapiens OX=9606 GN=CUL4B PE=1 SV=4	CUL4B	0	15.859	6	5	14	5	913	103.9	7.37	17.02	5	0	0	282.6	17.4	0.236	100	0.01	0.547252	1.02527e-16	6.625e-17										3.50256e+06	3.30658e+06	3.5902e+06	3.30529e+06	3.35025e+06	3.09144e+06	3.27221e+06	3.74151e+06	3.04178e+06	275051	150260		206839	147091	76625.5	400444
High	Q9NRR1	Cytokine-like protein 1 OS=Homo sapiens OX=9606 GN=CYTL1 PE=1 SV=1	CYTL1	0.001	5.294	15	2	9	2	136	15.6	8.48	5.56	2	0	0	227.2	72.8	0.284	100	0.01	0.841233	1.02527e-16	6.625e-17										981947	802859	1.01977e+06	1.33994e+06	1.01339e+06	1.04677e+06	1.09614e+06	1.25535e+06	1.21418e+06	517900	346149		228244	206363
High	Q13409	Cytoplasmic dynein 1 intermediate chain 2 OS=Homo sapiens OX=9606 GN=DYNC1I2 PE=1 SV=3	DYNC1I2	0	12.066	10	5	8	5	638	71.4	5.2	5.31	5	0	0	234.7	65.3	0.269	100	0.01	0.77551	1.02527e-16	6.625e-17										3.00341e+06	3.47943e+06	3.27335e+06	1.72882e+06	1.61703e+06	1.80683e+06	1.82705e+06	1.45776e+06	1.68492e+06				503025			707031
High	Q96EP5	DAZ-associated protein 1 OS=Homo sapiens OX=9606 GN=DAZAP1 PE=1 SV=1	DAZAP1	0.007	2.918	4	1	3	1	407	43.4	8.56	0	1	0	0	205	95	0.425	100	0.01	0.995028	1.02527e-16	6.625e-17										357582	333405	409915	177680	265485	280469	230170	272660	325412					111979
High	Q9UBP4	Dickkopf-related protein 3 OS=Homo sapiens OX=9606 GN=DKK3 PE=1 SV=2	DKK3	0	64.163	46	9	105	9	350	38.4	4.65	238.89	9	0	2.4	219.8	77.7	0.381	5.348	0.087	0.987356	0.000528596	0.260627				434199	348075	326504	297253	408608	247854	2.62708e+07	2.90472e+07	3.27628e+07	3.16712e+07	3.43654e+07	3.10541e+07	2.7988e+07	2.61809e+07	2.86587e+07	9.59468e+06	1.05966e+07	1.14434e+07	9.67539e+06	9.475e+06	1.07619e+07	1.02716e+07
High	Q86TI2	Dipeptidyl peptidase 9 OS=Homo sapiens OX=9606 GN=DPP9 PE=1 SV=3	DPP9	0.003	3.922	1	1	5	1	863	98.2	6.46	8.76	1	0	0	233.8	66.2	0.305	100	0.01	0.900244	1.02527e-16	6.625e-17												301131	608114	488011	397528	499352	451598	495659				151414	105853		118212
High	Q8WXX5	DnaJ homolog subfamily C member 9 OS=Homo sapiens OX=9606 GN=DNAJC9 PE=1 SV=1	DNAJC9	0.001	7.185	12	2	4	2	260	29.9	5.73	2.03	2	0	0	247	53	0.274	100	0.01	0.79568	1.02527e-16	6.625e-17										1.03486e+06	1.07347e+06	1.50792e+06	1.02506e+06	175952	710498	975001	950429	682764	133472	197540	197684	308894	126156	210647
High	Q9Y6C2	EMILIN-1 OS=Homo sapiens OX=9606 GN=EMILIN1 PE=1 SV=3	EMILIN1	0	19.817	9	6	19	6	1016	106.6	5.17	11.84	6	0	0	186.5	113.5	0.611	100	0.01	0.862066	1.02527e-16	6.625e-17										3.38004e+06	3.18274e+06	3.79903e+06	3.83227e+06	3.87962e+06	3.40368e+06	3.47118e+06	3.13426e+06	2.9989e+06	2.17965e+06	2.07286e+06	1.94748e+06	1.93219e+06	2.32548e+06	2.05035e+06	2.05557e+06
High	Q9NZ08	Endoplasmic reticulum aminopeptidase 1 OS=Homo sapiens OX=9606 GN=ERAP1 PE=1 SV=3	ERAP1	0	9.622	4	3	5	3	941	107.2	6.46	3.92	3	0	0	242.1	57.9	0.259	100	0.01	0.712812	1.02527e-16	6.625e-17													538135	635893	661422	512792	507397	501085							135885
High	O60869	Endothelial differentiation-related factor 1 OS=Homo sapiens OX=9606 GN=EDF1 PE=1 SV=1	EDF1	0.002	4.96	16	2	3	2	148	16.4	9.95	0	2	0	0	237	63	0.43	100	0.01	0.989393	1.02527e-16	6.625e-17										602923	655794	556792	384319	446998	212438	410189	386686	195029	88459.7			121799	163383		102694
High	Q9Y5X9	Endothelial lipase OS=Homo sapiens OX=9606 GN=LIPG PE=1 SV=1	LIPG	0.002	4.433	3	1	5	1	500	56.8	7.93	2.67	1	0	0	180.8	119.2	0.615	100	0.01	0.853051	1.02527e-16	6.625e-17										372452	607132	649051	554993	274605	541332	576214	734191	685066	420736	405364		318606	330686	269837	400165
High	P23588	Eukaryotic translation initiation factor 4B OS=Homo sapiens OX=9606 GN=EIF4B PE=1 SV=2	EIF4B	0.001	7.623	3	2	20	2	611	69.1	5.73	39.7	2	0	9.3	228.9	61.8	0.311	4.106	0.065	0.906489	0.00901595	0.128038		126481	198348		180593			107228		4.0954e+06	3.81937e+06	4.17854e+06	3.89942e+06	3.18909e+06	3.96122e+06	3.23428e+06	3.33637e+06	3.58682e+06	1.05345e+06	1.30272e+06	742988	1.28386e+06	1.38342e+06	1.22688e+06	593523
High	Q13541	Eukaryotic translation initiation factor 4E-binding protein 1 OS=Homo sapiens OX=9606 GN=EIF4EBP1 PE=1 SV=3	EIF4EBP1	0.006	3.095	22	1	1	1	118	12.6	5.48	0	1	0	0	192.3	107.7	0.56	100	0.01	0.922321	1.02527e-16	6.625e-17												498399			430052	489713					274456
High	Q16658	Fascin OS=Homo sapiens OX=9606 GN=FSCN1 PE=1 SV=3	FSCN1	0	128.742	66	24	293	24	493	54.5	7.24	590.14	24	0	9.2	228.2	62.6	0.278	5.596	0.053	0.823499	0.000345685	0.0702125	7.07553e+06	9.02482e+06	9.08229e+06	8.92189e+06	7.30264e+06	7.99882e+06	4.17229e+06	4.31014e+06	4.2063e+06	1.93393e+08	1.99325e+08	2.19381e+08	2.09711e+08	2.01082e+08	1.9521e+08	1.94909e+08	1.96662e+08	1.94891e+08	5.46971e+07	5.14498e+07	5.71415e+07	5.38746e+07	5.41776e+07	5.42342e+07	5.11027e+07
High	P02751	Fibronectin OS=Homo sapiens OX=9606 GN=FN1 PE=1 SV=4	FN1	0	648.036	54	83	1655	83	2386	262.5	5.71	3388.05	83	0	15.6	186	98.4	0.554	3.999	0.151	0.929805	0.00629954	0.671753	8.00583e+07	7.76862e+07	7.83544e+07	8.22856e+07	7.95252e+07	7.83767e+07	9.02992e+07	9.65449e+07	8.6171e+07	9.32451e+08	9.48079e+08	1.00618e+09	9.84447e+08	9.58921e+08	9.64686e+08	8.14958e+08	8.15879e+08	7.97223e+08	4.56422e+08	4.70569e+08	4.86153e+08	4.89335e+08	5.01564e+08	5.04709e+08	5.35088e+08
High	Q5D862	Filaggrin-2 OS=Homo sapiens OX=9606 GN=FLG2 PE=1 SV=1	FLG2	0.003	3.847	1	1	3	1	2391	247.9	8.31	1.65	1	0	0	223.1	76.9	0.345	100	0.01	0.968408	1.02527e-16	6.625e-17										619008													213393
High	P19883	Follistatin OS=Homo sapiens OX=9606 GN=FST PE=1 SV=2	FST	0	44.329	38	10	83	10	344	38	5.67	118.69	10	0	0	254.2	45.8	0.227	100	0.01	0.489741	1.02527e-16	6.625e-17										1.90998e+07	2.08593e+07	2.02878e+07	1.5452e+07	1.57205e+07	1.62936e+07	1.4755e+07	1.54988e+07	1.47283e+07	2.02795e+06	3.38386e+06	2.81446e+06	2.81227e+06	2.8355e+06	3.25386e+06	3.07443e+06
High	Q12841	Follistatin-related protein 1 OS=Homo sapiens OX=9606 GN=FSTL1 PE=1 SV=1	FSTL1	0	86.078	59	15	248	15	308	35	5.52	436.71	15	0	7.3	212.4	80.3	0.398	10.452	0.038	0.989393	3.69787e-07	0.0254677	6.35951e+06	8.33109e+06	8.51286e+06	7.16852e+06	7.72393e+06	6.30372e+06	7.63979e+06	6.51822e+06	7.34382e+06	2.21767e+08	2.12808e+08	2.23493e+08	2.1884e+08	2.1407e+08	2.08207e+08	1.98865e+08	1.9636e+08	2.03671e+08	8.11636e+07	8.15962e+07	8.8448e+07	7.44235e+07	7.98739e+07	7.69534e+07	8.19817e+07
High	Q14192	Four and a half LIM domains protein 2 OS=Homo sapiens OX=9606 GN=FHL2 PE=1 SV=3	FHL2	0.002	4.545	8	2	7	2	279	32.2	7.55	0	2	0	0	245	55	0.285	100	0.01	0.842714	1.02527e-16	6.625e-17										1.19827e+06	1.63461e+06	1.33669e+06	1.63368e+06	1.67146e+06	1.37276e+06	1.56572e+06	1.83633e+06	1.56798e+06	300405	218443	242514	371839	261309	351939	427601
High	P09382	Galectin-1 OS=Homo sapiens OX=9606 GN=LGALS1 PE=1 SV=2	LGALS1	0	60.778	70	7	259	7	135	14.7	5.5	439.03	7	0	5	226.7	68.3	0.291	10.893	0.026	0.868638	2.22093e-07	0.00662408	6.51438e+06	7.78818e+06	6.71618e+06	7.31706e+06	7.40725e+06	7.3907e+06	4.13576e+06	4.23487e+06	3.44278e+06	3.38777e+08	3.09385e+08	3.33996e+08	3.02631e+08	2.98359e+08	3.00329e+08	3.02072e+08	2.98592e+08	3.01734e+08	8.69495e+07	9.23493e+07	9.84354e+07	9.06138e+07	9.46553e+07	9.09145e+07	8.63603e+07
High	Q99729	Heterogeneous nuclear ribonucleoprotein A/B OS=Homo sapiens OX=9606 GN=HNRNPAB PE=1 SV=2	HNRNPAB	0	17.137	18	5	76	4	332	36.2	8.21	137.21	5	0	11.6	215.6	72.8	0.353	4.343	0.074	0.980587	0.00346459	0.17336	575053	642864	502024	1.79506e+06	1.89594e+06	1.92866e+06	550595	640283	476030	1.27266e+07	1.21171e+07	1.14368e+07	1.07086e+07	1.03304e+07	1.06889e+07	1.11849e+07	1.0213e+07	1.04812e+07	3.80988e+06	3.61115e+06	3.6857e+06	2.84037e+06	2.87258e+06	3.4118e+06	3.23568e+06
High	P01892	HLA class I histocompatibility antigen, A-2 alpha chain OS=Homo sapiens OX=9606 GN=HLA-A PE=1 SV=1	HLA-A; LOC100507703	0	30.85	28	7	94	2	365	40.9	6.99	211.8	7	1	0	229.6	70.4	0.311	100	0.01	0.905966	1.02527e-16	6.625e-17										5.51846e+06	5.79938e+06	6.14561e+06	6.38225e+06	6.33504e+06	6.01684e+06	5.81094e+06	6.30728e+06	6.09203e+06	1.86747e+06	2.12733e+06	1.34273e+06	1.85333e+06	1.69003e+06	2.03908e+06	1.6982e+06
High	Q01581	Hydroxymethylglutaryl-CoA synthase, cytoplasmic OS=Homo sapiens OX=9606 GN=HMGCS1 PE=1 SV=2	HMGCS1	0.002	4.727	4	2	3	2	520	57.3	5.41	1.69	2	0	0	207.7	92.3	0.464	100	0.01	0.987356	1.02527e-16	6.625e-17										595293	682397	722815	473007	420207	539792	677807	597185	536045	260349	362101	219369	254761		276082	305146
High	P24593	Insulin-like growth factor-binding protein 5 OS=Homo sapiens OX=9606 GN=IGFBP5 PE=1 SV=1	IGFBP5	0	42.46	37	9	167	9	272	30.6	8.21	226.82	9	0	1.8	172.8	125.4	0.797	13.055	0.066	0.454545	2.07628e-08	0.130809		802325	387041	634272	564594	955459		313927	410188	5.06239e+07	5.23518e+07	5.67103e+07	5.46719e+07	5.51275e+07	5.19826e+07	4.82233e+07	5.10782e+07	5.03612e+07	4.1245e+07	3.80543e+07	4.08669e+07	3.47005e+07	3.88348e+07	3.78598e+07	3.26717e+07
High	Q16270	Insulin-like growth factor-binding protein 7 OS=Homo sapiens OX=9606 GN=IGFBP7 PE=1 SV=1	IGFBP7	0	72.291	49	10	168	10	282	29.1	7.9	345.13	10	0	2.1	225.5	72.4	0.323	19.35	0.017	0.93719	7.1018e-11	0.00110564	1.0941e+06	979140	960666	1.08356e+06	793733	978782	493758	908331	1.37658e+06	1.04448e+08	1.06807e+08	1.10249e+08	1.06166e+08	1.08985e+08	1.02957e+08	1.00438e+08	9.71803e+07	9.55964e+07	3.40386e+07	3.57938e+07	3.48057e+07	3.18501e+07	3.03669e+07	3.45146e+07	3.1579e+07
High	P14923	Junction plakoglobin OS=Homo sapiens OX=9606 GN=JUP PE=1 SV=3	JUP	0	14.921	7	3	26	2	745	81.7	6.14	47.5	3	0	0	140.3	159.7	1.138	100	0.01	0.092702	1.02527e-16	6.625e-17										338540		370746							403259
High	Q04695	Keratin, type I cytoskeletal 17 OS=Homo sapiens OX=9606 GN=KRT17 PE=1 SV=2	KRT17	0	46.237	26	13	172	4	432	48.1	5.02	317.69	13	0	89.1	156.6	54.3	4.557	5.745	0.824	2.04826e-07	0.000585502	0.917923				1.28244e+06	321820	620326				2.07663e+06	1.94216e+06	1.3405e+06		629353		790311	1.10831e+06	1.09068e+06	8.53917e+06	8.92265e+06	9.50032e+06	298457		325451	378431
High	P04259	Keratin, type II cytoskeletal 6B OS=Homo sapiens OX=9606 GN=KRT6B PE=1 SV=5	KRT6B	0	131.529	46	30	404	1	564	60	8	670.59	30	0	0	30.5	269.5	8.552	100	0.01	1.32481e-11	1.02527e-16	6.625e-17										485278	587491	863597				351618	400659		4.1501e+06	4.04906e+06	4.49571e+06
High	P48668	Keratin, type II cytoskeletal 6C OS=Homo sapiens OX=9606 GN=KRT6C PE=1 SV=3	KRT6C; KRT6A	0	138.737	47	31	402	1	564	60	8	650.16	31	2	96.2	145.4	58.3	2.151	6.428	0.731	0.00112379	0.00017953	0.944553	1.50934e+06	1.60627e+06	1.57201e+06	2.05203e+06	2.10362e+06	1.74466e+06	1.6208e+06	1.13568e+06	1.32061e+06	3.19239e+06	2.93343e+06	3.39129e+06	476223	479114	427378	2.37562e+06	2.61175e+06	2.33709e+06	1.58438e+07	1.63396e+07	1.75064e+07	256594	395415	273964	583729
High	Q9HA64	Ketosamine-3-kinase OS=Homo sapiens OX=9606 GN=FN3KRP PE=1 SV=2	FN3KRP	0.002	4.223	6	2	6	2	309	34.4	7.33	1.6	2	0	0	266.3	33.7	0.209	100	0.01	0.37307	1.02527e-16	6.625e-17										812782	966229	855530	944380	1.18461e+06	1.01886e+06	883587	1.16394e+06	1.27909e+06					103174	195564	127383
High	P07195	L-lactate dehydrogenase B chain OS=Homo sapiens OX=9606 GN=LDHB PE=1 SV=2	LDHB	0	93.045	49	15	233	14	334	36.6	6.05	490.01	15	0	11.5	228.1	60.3	0.261	3.114	0.093	0.723807	0.0371994	0.295497	7.82525e+06	8.01025e+06	7.97859e+06	8.37268e+06	9.3314e+06	7.70386e+06	8.37025e+06	9.51336e+06	9.39782e+06	1.78887e+08	1.68011e+08	1.73227e+08	1.64805e+08	1.63138e+08	1.69473e+08	1.66707e+08	1.58879e+08	1.6586e+08	4.31644e+07	4.4673e+07	4.52874e+07	4.38754e+07	4.29019e+07	4.51329e+07	4.3651e+07
High	Q14767	Latent-transforming growth factor beta-binding protein 2 OS=Homo sapiens OX=9606 GN=LTBP2 PE=1 SV=3	LTBP2	0	56.753	11	14	66	14	1821	194.9	5.19	99.1	14	0	0	261.2	38.8	0.224	100	0.01	0.475241	1.02527e-16	6.625e-17										1.47812e+07	1.5333e+07	1.60738e+07	1.58553e+07	1.4803e+07	1.46149e+07	1.35483e+07	1.40691e+07	1.38401e+07	2.25564e+06	1.77648e+06	1.85685e+06	1.74837e+06	2.25652e+06	2.20026e+06	2.53799e+06
High	Q8N1G4	Leucine-rich repeat-containing protein 47 OS=Homo sapiens OX=9606 GN=LRRC47 PE=1 SV=1	LRRC47	0.007	2.966	2	1	2	1	583	63.4	8.28	0	1	0	0	230.3	69.7	0.296	100	0.01	0.88053	1.02527e-16	6.625e-17										379828	409827	436136	456244	486724	421777	538344	385232	344065	93803.4	132350		138813	74358.2	123926	102875
High	P15018	Leukemia inhibitory factor OS=Homo sapiens OX=9606 GN=LIF PE=1 SV=1	LIF	0.003	3.7	6	1	1	1	202	22	9.35	0	1	0	0	237.3	62.7	0.259	100	0.01	0.716976	1.02527e-16	6.625e-17										771461	732490	1.04532e+06	615872	649781	567733	669809	1.04302e+06	659484	181578
High	Q9Y4K0	Lysyl oxidase homolog 2 OS=Homo sapiens OX=9606 GN=LOXL2 PE=1 SV=1	LOXL2	0	87.333	32	18	135	18	774	86.7	6.38	218.16	18	0	0.6	228.3	71	0.348	3.26	0.114	0.97059	0.0272129	0.441254				131276						4.54077e+07	4.72425e+07	5.3669e+07	51146747	5.07572e+07	4.64387e+07	4.44216e+07	4.92504e+07	4.50476e+07	1.30707e+07	1.38808e+07	1.38239e+07	1.45874e+07	1.46962e+07	1.54675e+07	1.47797e+07
High	P04156	Major prion protein OS=Homo sapiens OX=9606 GN=PRNP PE=1 SV=1	PRNP	0.001	5.269	5	1	9	1	253	27.6	9	27.69	1	0	0	223.7	76.3	0.31	100	0.01	0.904239	1.02527e-16	6.625e-17										1.99387e+06	2.0144e+06	2.5338e+06	3423547	3.17519e+06	2.31868e+06	2.09252e+06	2.10095e+06	2.59247e+06	624277	666458	833802	716449	839229	626402	604291
High	P43243	Matrin-3 OS=Homo sapiens OX=9606 GN=MATR3 PE=1 SV=2	MATR3	0	19.645	9	5	27	5	847	94.6	6.25	41.28	5	0	0	279.9	20.1	0.242	100	0.01	0.588773	1.02527e-16	6.625e-17										3.26649e+06	3.43212e+06	3.89934e+06	3.22662e+06	3.60252e+06	2.88086e+06	3.33096e+06	3.09856e+06	3.31327e+06			220311	111654	238541	269911	260651
High	P13640	Metallothionein-1G OS=Homo sapiens OX=9606 GN=MT1G PE=1 SV=2	MT1G	0.002	6.495	32	2	13	2	62	6.1	7.96	7.67	2	0	24.4	159.3	116.3	0.999	3.861	0.227	0.170663	0.0101056	0.81803	529743	542738	582494		751674	366220	560598	231914	349848	3.30326e+06	1.87271e+06	3.32555e+06	3.85818e+06	2.53169e+06	4.01174e+06	3.42233e+06	2.25329e+06	4.00689e+06	2.90549e+06	2.4997e+06	1.9578e+06	3.31578e+06	1.87362e+06	2.44328e+06	1.22989e+06
High	P55001	Microfibrillar-associated protein 2 OS=Homo sapiens OX=9606 GN=MFAP2 PE=2 SV=1	MFAP2	0.002	4.313	5	1	7	1	183	20.8	4.97	9.6	1	0	21.8	180.5	97.7	0.536	4.378	0.127	0.942947	0.00671886	0.541615	238076	192828	156402	227556	195925	181114	317097	132718	239076	1.23039e+06	1.45299e+06	1.69439e+06	1.64264e+06	1.75057e+06	1.79927e+06	1.67033e+06	1.62282e+06	1.59337e+06	875229	1.00354e+06	844267	936692	878313	829192	896039
High	Q8NI22	Multiple coagulation factor deficiency protein 2 OS=Homo sapiens OX=9606 GN=MCFD2 PE=1 SV=1	MCFD2	0.001	5.647	33	2	4	2	146	16.4	4.63	3.55	2	0	0	233.3	66.7	0.396	100	0.01	0.989393	1.02527e-16	6.625e-17										585421	626689	1.42982e+06	792277	882474	689348	608429	832592	704633
High	Q9NZM1	Myoferlin OS=Homo sapiens OX=9606 GN=MYOF PE=1 SV=1	MYOF	0.001	5.46	1	2	8	2	2061	234.6	6.18	13.7	2	0	0	251.6	48.4	0.225	100	0.01	0.475241	1.02527e-16	6.625e-17										2.21355e+06	2.65049e+06	2.74874e+06	2.78028e+06	2.61161e+06	2.5491e+06	2.2949e+06	2.40667e+06	2.42295e+06	392250	426946	459268	384953	550342	503010	547479
High	O94760	N(G),N(G)-dimethylarginine dimethylaminohydrolase 1 OS=Homo sapiens OX=9606 GN=DDAH1 PE=1 SV=3	DDAH1	0	11.002	14	3	23	3	285	31.1	5.81	48.22	3	0	21	213.9	65.1	0.328	3.389	0.088	0.942947	0.0207724	0.263245	1.91667e+06	2.31628e+06	1.85664e+06	2.23585e+06	2.20424e+06	2.26198e+06	1.6882e+06	1.55363e+06	1.67102e+06	2.04086e+07	1.87123e+07	2.13468e+07	1.96577e+07	1.95175e+07	1.84149e+07	1.63369e+07	1.8139e+07	2.10121e+07	6.37696e+06	5.59853e+06	7.1703e+06	5.94471e+06	5.944e+06	6.02266e+06	5.85714e+06
High	Q15843	NEDD8 OS=Homo sapiens OX=9606 GN=NEDD8 PE=1 SV=1	NEDD8	0	12.501	31	2	23	2	81	9.1	8.43	54.12	2	0	0	224.9	75.1	0.442	100	0.01	0.989393	1.02527e-16	6.625e-17										5.60299e+06	5.72649e+06	6.06373e+06	3.06265e+06	6.62554e+06	6.85685e+06	6.9989e+06	5.80174e+06	5.23783e+06	2.31488e+06		497908	2.54642e+06	1.91773e+06		1.93644e+06
High	P61081	NEDD8-conjugating enzyme Ubc12 OS=Homo sapiens OX=9606 GN=UBE2M PE=1 SV=1	UBE2M	0.001	7.607	15	2	9	2	183	20.9	7.69	10.69	2	0	0	223	77	0.345	100	0.01	0.968408	1.02527e-16	6.625e-17										1.07576e+06	1.70827e+06	989256	1.20323e+06	1.05606e+06	983728	999705	982447	1.19901e+06	364637	356721	438934	453917	367782	344658	337403
High	P55769	NHP2-like protein 1 OS=Homo sapiens OX=9606 GN=SNU13 PE=1 SV=3	NHP2L1; SNU13	0.003	3.983	9	1	5	1	128	14.2	8.46	6.2	1	0	0	195.3	104.7	0.502	100	0.01	0.980587	1.02527e-16	6.625e-17													664572	592810	692666	477790	610322	445049							301875
High	P40261	Nicotinamide N-methyltransferase OS=Homo sapiens OX=9606 GN=NNMT PE=1 SV=1	NNMT	0	28.381	28	6	37	6	264	29.6	5.74	56.15	6	0	5.8	248.7	45.5	0.28	3.547	0.084	0.823499	0.0207666	0.237714	264246	525679	876831	249074	295296		314296	236585	375209	1.26524e+07	1.21283e+07	1.34576e+07	1.35449e+07	1.26692e+07	1.34969e+07	1.40517e+07	1.20022e+07	1.4303e+07	3.82761e+06	2.43366e+06	2.19622e+06	2.87161e+06	2.46816e+06	2.05661e+06	3.05385e+06
High	Q99733	Nucleosome assembly protein 1-like 4 OS=Homo sapiens OX=9606 GN=NAP1L4 PE=1 SV=1	NAP1L4	0	24.684	17	6	36	4	375	42.8	4.69	35.94	6	0	0	278.3	21.7	0.223	100	0.01	0.470206	1.02527e-16	6.625e-17										2.07096e+06	3.73326e+06	3.98625e+06	2.47697e+06	2.53197e+06	4.27482e+06	3.79533e+06	4.07138e+06	3.94417e+06	106852	338986	234926	290979			523190
High	Q9NR12	PDZ and LIM domain protein 7 OS=Homo sapiens OX=9606 GN=PDLIM7 PE=1 SV=1	PDLIM7	0.007	3.174	2	1	8	1	457	49.8	8.41	15.63	1	0	0	240.3	59.7	0.268	100	0.01	0.767538	1.02527e-16	6.625e-17										1.17279e+06	781771	1.19983e+06	595932	645555	1.11151e+06	921485	981188	885508	270879	245907	316339	176822	151869	337954	228990
High	P45877	Peptidyl-prolyl cis-trans isomerase C OS=Homo sapiens OX=9606 GN=PPIC PE=1 SV=1	PPIC	0.001	5.987	10	2	14	2	212	22.7	8.4	9.19	2	0	0	221.8	78.2	0.366	100	0.01	0.987356	1.02527e-16	6.625e-17										1.31934e+06	1.23523e+06	1.35719e+06	1.42429e+06	1.18119e+06	1.36622e+06	1.5567e+06	1.1929e+06	1.15778e+06		464997		431971	430652	342272	569121
High	Q9Y237	Peptidyl-prolyl cis-trans isomerase NIMA-interacting 4 OS=Homo sapiens OX=9606 GN=PIN4 PE=1 SV=1	PIN4	0.003	3.919	9	1	2	1	131	13.8	9.77	0	1	0	0	232.6	67.4	0.282	100	0.01	0.833159	1.02527e-16	6.625e-17										1.06114e+06	971285	1.01152e+06	1.08955e+06	883479	930101	980479	978153	1.14284e+06	294018	276374	291467	338241	238348		212268
High	Q9Y3C6	Peptidyl-prolyl cis-trans isomerase-like 1 OS=Homo sapiens OX=9606 GN=PPIL1 PE=1 SV=1	PPIL1	0.003	3.755	10	1	8	1	166	18.2	7.99	7.15	1	0	0	176.2	123.8	0.658	100	0.01	0.768186	1.02527e-16	6.625e-17										599983	599882	1.03028e+06	830796	802745	707960	832266	646037	679396	547170	376371	477655	491353	689125	624610	280017
High	O60664	Perilipin-3 OS=Homo sapiens OX=9606 GN=PLIN3 PE=1 SV=3	PLIN3	0.001	5.578	5	2	7	2	434	47	5.44	11.81	2	0	0	203.3	96.7	0.442	100	0.01	0.989393	1.02527e-16	6.625e-17										1.06836e+06	1.2904e+06	1.03155e+06	1.47339e+06	889433	1.36111e+06	1.12332e+06	1.02902e+06	1.21038e+06				463462		535228	572931
High	Q92626	Peroxidasin homolog OS=Homo sapiens OX=9606 GN=PXDN PE=1 SV=2	PXDN	0	251.341	52	49	393	49	1479	165.2	7.17	647.88	49	0	1.5	229.9	68.5	0.334	3.657	0.064	0.951045	0.0120414	0.124031	1.53176e+06	802694	798032	1.0867e+06	613082	933543	910310	737092	957415	1.26592e+08	1.31038e+08	1.48993e+08	1.4438e+08	1.38935e+08	1.39371e+08	1.283e+08	1.35403e+08	1.36603e+08	3.864e+07	4.03502e+07	4.23718e+07	3.8509e+07	3.86688e+07	3.86813e+07	3.85563e+07
High	Q9Y617	Phosphoserine aminotransferase OS=Homo sapiens OX=9606 GN=PSAT1 PE=1 SV=2	PSAT1	0	79.011	51	16	142	16	370	40.4	7.66	270.14	16	0	3.7	245	51.3	0.231	4.681	0.058	0.51015	0.00172957	0.0946543	2.58977e+06	2.18471e+06	2.18089e+06	1.02792e+06	925888	1.04817e+06	793809	619233	294626	6.35143e+07	6.55542e+07	6.65976e+07	6.97063e+07	6.79272e+07	6.74956e+07	6.19976e+07	6.8915e+07	7.23524e+07	1.19704e+07	1.11727e+07	1.24626e+07	1.38233e+07	1.42357e+07	1.44456e+07	1.44487e+07
High	Q9NRA1	Platelet-derived growth factor C OS=Homo sapiens OX=9606 GN=PDGFC PE=1 SV=2	PDGFC	0.002	6.975	8	2	5	2	345	39	6.14	7.95	2	0	0	232.9	67.1	0.281	100	0.01	0.831456	1.02527e-16	6.625e-17										431467	351330	492265	663310	470592	454477		131703	248128			124403
High	P09619	Platelet-derived growth factor receptor beta OS=Homo sapiens OX=9606 GN=PDGFRB PE=1 SV=1	PDGFRB	0.002	5.109	2	2	6	2	1106	123.9	4.98	3.53	2	0	0	229.1	70.9	0.325	100	0.01	0.942947	1.02527e-16	6.625e-17										960872	1.00359e+06	1.07645e+06	364057	997155	395960	559796	623621	898341	193055	170702	239381	361753	454670	150152	223628
High	P04085	Platelet-derived growth factor subunit A OS=Homo sapiens OX=9606 GN=PDGFA PE=1 SV=1	PDGFA	0.001	8.565	14	2	10	2	211	24	9.39	20.53	2	0	0	254.7	45.3	0.223	100	0.01	0.46383	1.02527e-16	6.625e-17										605683	1.2192e+06	1.55298e+06	1.59159e+06	1.7292e+06	1.88257e+06	1.29784e+06	1.63832e+06	1.28801e+06	232431		228677	262895
High	Q6P2Q9	Pre-mRNA-processing-splicing factor 8 OS=Homo sapiens OX=9606 GN=PRPF8 PE=1 SV=2	PRPF8	0.003	3.683	1	1	4	1	2335	273.4	8.84	4.51	1	0	0	232	68	0.287	100	0.01	0.857509	1.02527e-16	6.625e-17										368673	195783	436489	206624	566152	392144		518949							110297
High	Q9UHV9	Prefoldin subunit 2 OS=Homo sapiens OX=9606 GN=PFDN2 PE=1 SV=1	PFDN2	0.002	5.113	9	1	3	1	154	16.6	6.58	7.48	1	0	0	237.3	62.7	0.237	100	0.01	0.551978	1.02527e-16	6.625e-17										761871	649923	807267			402226	567080	582595	525887				183895
High	Q15113	Procollagen C-endopeptidase enhancer 1 OS=Homo sapiens OX=9606 GN=PCOLCE PE=1 SV=2	PCOLCE	0	136.797	65	21	307	21	449	47.9	7.43	652.81	21	0	4.7	199.5	95.8	0.502	4.819	0.094	0.980587	0.00134744	0.302023	1.40285e+06	2.32657e+06	2.34948e+06	3.29786e+06	2.59765e+06	3.3936e+06	2.97488e+06	3.23358e+06	1.74742e+06	1.25874e+08	1.22464e+08	1.46325e+08	1.35358e+08	1.35594e+08	1.24143e+08	1.16317e+08	1.1591e+08	1.16632e+08	6.0126e+07	6.48212e+07	6.56579e+07	5.74304e+07	6.0741e+07	6.04217e+07	7.13358e+07
High	Q9UHG2	ProSAAS OS=Homo sapiens OX=9606 GN=PCSK1N PE=1 SV=1	PCSK1N	0.002	4.997	6	1	7	1	260	27.4	6.62	8.61	1	0	0	193.6	106.4	0.518	100	0.01	0.962876	1.02527e-16	6.625e-17										563694	483158	597866	771175	592245	650417	547382	550707	497821	157454	334148	315634	273584	314540	256735	309980
High	P49354	Protein farnesyltransferase/geranylgeranyltransferase type-1 subunit alpha OS=Homo sapiens OX=9606 GN=FNTA PE=1 SV=1	FNTA	0.002	5.137	7	2	9	2	379	44.4	5.08	3.53	2	0	0	228.7	71.3	0.347	100	0.01	0.97059	1.02527e-16	6.625e-17										299962	226257	329389	338914	491117	290516	257776	360158	263708							72041.2
High	Q53FT3	Protein Hikeshi OS=Homo sapiens OX=9606 GN=HIKESHI PE=1 SV=2	C11orf73; HIKESHI	0.009	2.799	7	1	1	1	197	21.6	5.45	1.73	1	0	0	229.8	70.2	0.346	100	0.01	0.968408	1.02527e-16	6.625e-17										566265	472139	544240	455559	492950	464314	534783	526671	578463		163324		162946			215388
High	Q92734	Protein TFG OS=Homo sapiens OX=9606 GN=TFG PE=1 SV=2	TFG	0.001	5.706	9	2	4	2	400	43.4	5.1	7.09	2	0	0	193.9	106.1	0.51	100	0.01	0.968408	1.02527e-16	6.625e-17										3.08427e+06	2.95561e+06	3.59738e+06	3374413	3.63568e+06	3.34146e+06	3.49709e+06	2.81719e+06	3.03257e+06	1.70288e+06	1.68872e+06	1.50101e+06	1.73062e+06	1.82058e+06	1.68488e+06	1.2035e+06
High	P41221	Protein Wnt-5a OS=Homo sapiens OX=9606 GN=WNT5A PE=1 SV=2	WNT5A	0.009	2.877	3	1	2	1	380	42.3	8.46	0	1	0	0	220.2	79.8	0.376	100	0.01	0.987356	1.02527e-16	6.625e-17										255614	245411	314031	344128	258724	346194	230117	320434	311462	112957	123976	104013	109734	86887.1	111262	102618
High	Q53FA7	Quinone oxidoreductase PIG3 OS=Homo sapiens OX=9606 GN=TP53I3 PE=1 SV=2	TP53I3	0.003	3.792	3	1	4	1	332	35.5	7.17	5.59	1	0	0	220.8	79.2	0.359	100	0.01	0.983989	1.02527e-16	6.625e-17										374276	371576	418263	581238	433432	563633	492904	525356	493161	138957	157433	195078	198903	175963	177060	94724.4
High	P27694	Replication protein A 70 kDa DNA-binding subunit OS=Homo sapiens OX=9606 GN=RPA1 PE=1 SV=2	RPA1	0.001	8.142	6	3	6	3	616	68.1	7.21	5.59	3	0	0	229	71	0.37	100	0.01	0.987356	1.02527e-16	6.625e-17										997026	801524	805681	616925	715430	605948	632525	817901	627085	236765	268362	224738	193741	196186	224293	187536
High	Q15424	Scaffold attachment factor B1 OS=Homo sapiens OX=9606 GN=SAFB PE=1 SV=4	SAFB	0.001	5.493	4	2	8	2	915	102.6	5.47	5.87	2	0	0	257.7	42.3	0.256	100	0.01	0.692852	1.02527e-16	6.625e-17										1.16814e+06	1.34141e+06	1.68604e+06	1.37058e+06	1.4608e+06	1.43019e+06	1.1029e+06	1.30987e+06	1.44595e+06	218596	220485	251889	155391	246535
High	Q8N474	Secreted frizzled-related protein 1 OS=Homo sapiens OX=9606 GN=SFRP1 PE=1 SV=1	SFRP1	0.002	4.994	8	2	11	2	314	35.4	8.85	2.14	2	0	0	196.1	103.9	0.537	100	0.01	0.942947	1.02527e-16	6.625e-17										1.07173e+06	1.19024e+06	915048	906185	1.03447e+06	958839	1.0952e+06	964353	1.03696e+06	797788	560797	634971	129090	164193	339238	563467
High	P10124	Serglycin OS=Homo sapiens OX=9606 GN=SRGN PE=1 SV=3	SRGN	0.002	4.864	9	1	5	1	158	17.6	4.96	5.45	1	0	0	218.3	81.7	0.369	100	0.01	0.987356	1.02527e-16	6.625e-17										1.00831e+06	1.00588e+06	1.05226e+06	994844	983501	1.04342e+06	950369	904001	922425	377050	419926	422217	248849	284564	333599	275443
High	O95084	Serine protease 23 OS=Homo sapiens OX=9606 GN=PRSS23 PE=1 SV=1	PRSS23	0	20.34	16	4	30	4	383	43	9.42	53.69	4	0	0	242.8	57.2	0.252	100	0.01	0.664278	1.02527e-16	6.625e-17										4.48346e+06	4.28927e+06	5.1358e+06	3.88006e+06	3.4916e+06	3.97544e+06	4.51737e+06	4.55703e+06	3.96578e+06	618591	1.22035e+06	1.30285e+06	825337	1.05597e+06	1.09995e+06	750145
High	P83110	Serine protease HTRA3 OS=Homo sapiens OX=9606 GN=HTRA3 PE=1 SV=2	HTRA3	0.001	5.431	5	2	3	2	453	48.6	7.09	0	2	0	0	263.7	36.3	0.206	100	0.01	0.348603	1.02527e-16	6.625e-17										423771	503136	529978	653750	619785	597172	592694	599365	590815	77335.2	122977			111442	59881.8
High	Q9NR45	Sialic acid synthase OS=Homo sapiens OX=9606 GN=NANS PE=1 SV=2	NANS	0.003	3.733	5	1	1	1	359	40.3	6.74	2.72	1	0	0	225.9	74.1	0.354	100	0.01	0.980587	1.02527e-16	6.625e-17										645148	703108	317398	617764	604277	387670	548666	475257	719705				115378	194056
High	P09486	SPARC OS=Homo sapiens OX=9606 GN=SPARC PE=1 SV=1	SPARC	0	144.825	59	14	779	14	303	34.6	4.84	1387.64	14	0	3	201.3	95.7	0.467	24.325	0.02	0.987356	1.84979e-12	0.00213802	1.06548e+07	1.28875e+07	1.33209e+07	1.32732e+07	1.31386e+07	1.18396e+07	1.42632e+07	1.36588e+07	1.41078e+07	8.86717e+08	8.55761e+08	9.73267e+08	9.78596e+08	9.56377e+08	9.10172e+08	8.94146e+08	9.25728e+08	8.58687e+08	3.71628e+08	4.26032e+08	4.54558e+08	3.99807e+08	4.30788e+08	4.15964e+08	4.25071e+08
High	P52788	Spermine synthase OS=Homo sapiens OX=9606 GN=SMS PE=1 SV=2	SMS	0.002	4.592	8	2	4	2	366	41.2	5.02	3.35	2	0	0	239	61	0.271	100	0.01	0.786735	1.02527e-16	6.625e-17										891163	929194	979832	1264500	1.12904e+06	1.0949e+06	1.0783e+06	1.22147e+06	985848	426427	279427		203967		330536	327218
High	Q15637	Splicing factor 1 OS=Homo sapiens OX=9606 GN=SF1 PE=1 SV=4	SF1	0.001	7.934	5	2	14	2	639	68.3	8.98	11.32	2	0	0	235.1	64.9	0.317	100	0.01	0.929805	1.02527e-16	6.625e-17										788265	688042	1.14223e+06	845652	701116	782542	661628	930214	950218	186901	153077	250182	198064	264912	217651	234018
High	P52823	Stanniocalcin-1 OS=Homo sapiens OX=9606 GN=STC1 PE=1 SV=1	STC1	0.001	7.87	9	2	14	2	247	27.6	7.99	17.95	2	0	0	157.1	142.9	0.882	100	0.01	0.308594	1.02527e-16	6.625e-17										1.79636e+06	1.98312e+06	2.03914e+06	2.45773e+06	2.22823e+06	2.25223e+06	2.21885e+06	2.10698e+06	1.90611e+06	1.7766e+06	1.94912e+06	2.04957e+06	1.80303e+06	1.74331e+06	1.65792e+06	1.92673e+06
High	O76061	Stanniocalcin-2 OS=Homo sapiens OX=9606 GN=STC2 PE=1 SV=1	STC2	0	77.407	34	6	219	6	302	33.2	7.3	265.05	6	0	0	269.3	30.7	0.134	100	0.01	0.0449997	1.02527e-16	6.625e-17										1.07385e+08	1.12017e+08	1.15402e+08	1.07513e+08	1.11382e+08	1.14455e+08	9.81819e+07	1.03723e+08	8.95131e+07	1.65582e+07	1.20428e+07	1.2214e+07	1.26811e+07	1.30905e+07	1.23991e+07	1.06023e+07
High	P16949	Stathmin OS=Homo sapiens OX=9606 GN=STMN1 PE=1 SV=3	STMN1	0.001	7.58	24	3	13	3	149	17.3	5.97	13.37	3	0	10.4	212.9	76.7	0.279	4.186	0.074	0.823499	0.0105784	0.175002	573198		261805	159867		199922	159511	110303	163075	7.09369e+06	7.40863e+06	6.12046e+06	6.02115e+06	3.52138e+06	3.52361e+06	3.6594e+06	5.79711e+06	3.66303e+06	1.24353e+06	1.47302e+06	882587	1.45196e+06	947266	1.32042e+06	1.63043e+06
High	P04179	Superoxide dismutase [Mn], mitochondrial OS=Homo sapiens OX=9606 GN=SOD2 PE=1 SV=3	SOD2	0.007	3.23	7	1	7	1	222	24.7	8.25	6.43	1	0	0	231.2	68.8	0.297	100	0.01	0.88053	1.02527e-16	6.625e-17										450143	507579	499047	400320	591958	466419	407543	574669	566737
High	P78539	Sushi repeat-containing protein SRPX OS=Homo sapiens OX=9606 GN=SRPX PE=1 SV=1	SRPX	0.001	7.278	6	2	11	2	464	51.5	8.66	17.63	2	0	0	249.8	50.2	0.376	100	0.01	0.987356	1.02527e-16	6.625e-17										789029	703138	944139	1.29402e+06	1.29338e+06	1.29238e+06	1.07939e+06	1.00521e+06	1.13021e+06	230811		203655	196818	232325	178048
High	Q4LDE5	Sushi, von Willebrand factor type A, EGF and pentraxin domain-containing protein 1 OS=Homo sapiens OX=9606 GN=SVEP1 PE=1 SV=3	SVEP1	0.006	3.136	0	1	2	1	3571	389.9	5.5	0	1	0	0	221.2	78.8	0.376	100	0.01	0.987356	1.02527e-16	6.625e-17													332347	282709	296990	370555	193950	441740					118100
High	Q08629	Testican-1 OS=Homo sapiens OX=9606 GN=SPOCK1 PE=1 SV=1	SPOCK1	0	67.659	45	15	142	15	439	49.1	6.1	193.97	15	0	21.2	195.4	83.4	0.42	8.087	0.059	0.998275	7.70048e-06	0.0988661	4.81901e+06	3.69816e+06	2.90447e+06	5.72834e+06	3.72634e+06	4.79731e+06	4.85571e+06	6.69978e+06	5.05094e+06	4.6199e+07	4.18332e+07	4.61384e+07	4.42875e+07	4.07325e+07	4.53671e+07	3.85812e+07	4.08515e+07	4.32056e+07	1.88963e+07	1.89069e+07	2.13869e+07	1.64375e+07	1.74182e+07	1.85272e+07	1.71781e+07
High	P04216	Thy-1 membrane glycoprotein OS=Homo sapiens OX=9606 GN=THY1 PE=1 SV=2	THY1	0	9.319	15	2	17	2	161	17.9	8.73	35.21	2	0	0	259.8	40.2	0.272	100	0.01	0.789713	1.02527e-16	6.625e-17										1.33127e+06	1.37308e+06	1.7008e+06	2.15438e+06	2.00482e+06	1.75826e+06	2.09217e+06	2.20057e+06	2.11595e+06				451872	443362		416768
High	Q15582	Transforming growth factor-beta-induced protein ig-h3 OS=Homo sapiens OX=9606 GN=TGFBI PE=1 SV=1	TGFBI	0	269.917	64	31	708	31	683	74.6	7.71	1309.33	31	0	8.5	211.7	79.7	0.357	6.225	0.063	0.982685	0.00012282	0.117054	1.85131e+07	1.74504e+07	1.73353e+07	2.09298e+07	1.95538e+07	1.81159e+07	2.33371e+07	2.33509e+07	2.22968e+07	4.7982e+08	4.92383e+08	5.22584e+08	5.08648e+08	4.8537e+08	4.62436e+08	4.78849e+08	4.61461e+08	4.71957e+08	1.98933e+08	1.80433e+08	1.85175e+08	1.75366e+08	1.75661e+08	1.7644e+08	1.75022e+08
High	Q9Y5L0	Transportin-3 OS=Homo sapiens OX=9606 GN=TNPO3 PE=1 SV=3	TNPO3	0.001	7.227	3	2	4	2	923	104.1	5.57	2.27	2	0	0	234.2	65.8	0.341	100	0.01	0.96513	1.02527e-16	6.625e-17										307653	404921	492853	936021	849606	974205	727937	731158	604500				153070		184171	277491
High	P07951	Tropomyosin beta chain OS=Homo sapiens OX=9606 GN=TPM2 PE=1 SV=1	TPM2	0	51.302	26	10	95	1	284	32.8	4.7	204.89	10	2	0	257	43	0.173	100	0.01	0.157126	1.02527e-16	6.625e-17										1.28546e+07	1.32708e+07	1.32011e+07	12320595	1.29037e+07	1.15518e+07	1.16906e+07	8.87146e+06	1.04787e+07	1.7431e+06	2.04273e+06	2.23804e+06	2.06092e+06	1.95632e+06	2.09493e+06	1.86524e+06
High	Q9BVA1	Tubulin beta-2B chain OS=Homo sapiens OX=9606 GN=TUBB2B PE=1 SV=1	TUBB2B	0	91.831	47	17	302	1	445	49.9	4.89	607.2	17	0	0	235.7	64.3	0.273	100	0.01	0.79428	1.02527e-16	6.625e-17										318066	397540	338273		388346		352075	385694	335077							97331.6
High	O00300	Tumor necrosis factor receptor superfamily member 11B OS=Homo sapiens OX=9606 GN=TNFRSF11B PE=1 SV=3	TNFRSF11B	0	24.175	23	7	22	7	401	46	8.29	36.14	7	0	13.5	226.9	59.6	0.311	3.215	0.1	0.907944	0.0443072	0.346224		671637	3.44383e+06	317663	514562	1.84268e+06	3.90609e+06	398008	377312	9.5103e+06	1.19966e+07	1.25172e+07	1.01963e+07	8.55042e+06	8.6676e+06	8.08531e+06	8.58753e+06	8.68497e+06	2.46151e+06	2.27632e+06	2.26757e+06	2.34253e+06	2.48765e+06	1.89681e+06	1.85217e+06
High	Q53GS9	U4/U6.U5 tri-snRNP-associated protein 2 OS=Homo sapiens OX=9606 GN=USP39 PE=1 SV=2	USP39	0.001	5.672	5	3	5	3	565	65.3	8.91	0	3	0	0	249.1	50.9	0.303	100	0.01	0.892829	1.02527e-16	6.625e-17										355914	562304	718485	660220	562500	1.0725e+06	1.00215e+06	353599	558468		108166				122203
High	O95777	U6 snRNA-associated Sm-like protein LSm8 OS=Homo sapiens OX=9606 GN=LSM8 PE=1 SV=3	NAA38; LSM8	0.002	6.135	36	2	2	2	96	10.4	4.48	2.91	2	0	0	245.1	54.9	0.215	100	0.01	0.415556	1.02527e-16	6.625e-17										1.1011e+06	975092	695032	598963	434716	574661	599178	535346	501201							128598
High	P09936	Ubiquitin carboxyl-terminal hydrolase isozyme L1 OS=Homo sapiens OX=9606 GN=UCHL1 PE=1 SV=2	UCHL1	0	49.671	46	7	95	7	223	24.8	5.48	187.2	7	0	0	232.5	67.5	0.285	100	0.01	0.842318	1.02527e-16	6.625e-17										9.09645e+07	8.6531e+07	9.878e+07	9.77322e+07	8.89764e+07	9.40037e+07	9.08115e+07	8.87363e+07	8.89032e+07	2.42938e+07	2.57729e+07	2.71592e+07	2.51867e+07	2.64049e+07	2.64409e+07	2.61068e+07
High	P21281	V-type proton ATPase subunit B, brain isoform OS=Homo sapiens OX=9606 GN=ATP6V1B2 PE=1 SV=3	ATP6V1B2	0.01	2.555	3	1	1	1	511	56.5	5.81	0	1	0	0	239.1	60.9	0.281	100	0.01	0.831456	1.02527e-16	6.625e-17										303193	309489	397901	420818	410815	306414	409921	487043	482391					86515		148677
High	P13611	Versican core protein OS=Homo sapiens OX=9606 GN=VCAN PE=1 SV=3	VCAN	0	12.266	1	4	10	4	3396	372.6	4.51	10	4	0	9	246.9	44.1	0.395	3.58	0.121	0.989393	0.0409059	0.49609						124047		109764		3.71459e+06	3.79359e+06	2.96706e+06	3.18724e+06	3.45063e+06	2.22335e+06	2.81369e+06	2.17909e+06	3.23153e+06	459114	438658	405406	680708	569141	430917	597764
High	O95292	Vesicle-associated membrane protein-associated protein B/C OS=Homo sapiens OX=9606 GN=VAPB PE=1 SV=3	VAPB	0.001	8.979	11	2	36	1	243	27.2	7.3	75.78	2	0	0	234.8	65.2	0.271	100	0.01	0.786735	1.02527e-16	6.625e-17										1.4121e+06	1.53505e+06	1.55612e+06	1773806	1.68795e+06	1.70061e+06	1.59509e+06	1.63588e+06	1.57788e+06	329466	353303	462365	333021	528263	500305	360858
High	Q15942	Zyxin OS=Homo sapiens OX=9606 GN=ZYX PE=1 SV=1	ZYX	0	12.274	9	4	18	4	572	61.2	6.67	36.05	4	0	0	280.7	19.3	0.112	100	0.01	0.0146297	1.02527e-16	6.625e-17										3.72586e+06	3.83656e+06	4.2077e+06	3.64912e+06	2.96167e+06	2.80648e+06	2.76498e+06	2.57185e+06	2.89383e+06			184265			226322	146801
[truncated: 29 more columns]

## Sheet: 156 enriched CM S. vs CM C.
Suppementary Data. LFQ-Mass spectrometry - Conditioned medium : Capan-2 CM, sNF96.2 CM, sNF96.2 / Capan-2 CM
Protein FDR Confidence: Combined	Accession	Description	Gene Symbol	Exp. q-value: Combined	Sum PEP Score	Coverage [%]	# Peptides	# PSMs	# Unique Peptides	# AAs	MW [kDa]	calc. pI	Score Sequest HT: Sequest HT	# Peptides (by Search Engine): Sequest HT	# Razor Peptides	Abundance (Grouped): Capan-2	Abundance (Grouped): Schwann sNF96.2	Abundance (Grouped): Co-culture	Abundance Ratio: (Co-culture) / (Schwann sNF96.2)	Abundance Ratio: (Co-culture) / (Capan-2)	Abundance Ratio: (Capan-2) / (Schwann sNF96.2)	Abundance Ratio Adj. P-Value: (Co-culture) / (Schwann sNF96.2)	Abundance Ratio Adj. P-Value: (Co-culture) / (Capan-2)	Abundance Ratio Adj. P-Value: (Capan-2) / (Schwann sNF96.2)	Abundance (Normalized): F1: Sample, Capan-2-1, Replicate1	Abundance (Normalized): F2: Sample, Capan-2-1, Replicate2	Abundance (Normalized): F3: Sample, Capan-2-1, Replicate3	Abundances (Normalized): F4: Sample, Capan-2-2, Replicate1	Abundance (Normalized): F5: Sample, Capan-2-2, Replicate2	Abundance (Normalized): F6: Sample, Capan-2-2, Replicate3	Abundance (Normalized): F7: Sample, Capan-2-3, Replicate1	Abundance (Normalized): F8: Sample, Capan-2-3, Replicate2	Abundance (Normalized): F9: Sample, Capan-2-3, Replicate3	Abundance (Normalized): F10: Sample, sNF96.2-1, Replicate1	Abundance (Normalized): F11: Sample, sNF96.2-1, Replicate2	Abundance (Normalized): F12: Sample, sNF96.2-1, Replicate3	Abundance (Normalized): F13: Sample, sNF96.2-2, Replicate1	Abundance (Normalized): F14: Sample, sNF96.2-2, Replicate2	Abundance (Normalized): F15: Sample, sNF96.2-2, Replicate3	Abundance (Normalized): F16: Sample, sNF96.2-3, Replicate1	Abundance (Normalized): F17: Sample, sNF96.2-3, Replicate2	Abundance (Normalized): F18: Sample, sNF96.2-3, Replicate3	Abundance (Normalized): F19: Sample, Co-culture-1, Replicate1	Abundance (Normalized): F20: Sample, Co-culture-1, Replicate2	Abundance (Normalized): F21: Sample, Co-culture-1, Replicate3	Abundance (Normalized): F22: Sample, Co-culture-2, Replicate1	Abundance (Normalized): F23: Sample,Co-culture-2, Replicate2	Abundance (Normalized): F24: Sample, Co-culture-2, Replicate3	Abundance (Normalized): F25: Sample, Co-culture-3, Replicate1
High	P04259	Keratin, type II cytoskeletal 6B OS=Homo sapiens OX=9606 GN=KRT6B PE=1 SV=5	KRT6B	0	131.529	46	30	404	1	564	60	8	670.59	30	0	0	30.5	269.5	8.552	100	0.01	1.32481e-11	1.02527e-16	6.625e-17										485278	587491	863597				351618	400659		4.1501e+06	4.04906e+06	4.49571e+06
High	P14923	Junction plakoglobin OS=Homo sapiens OX=9606 GN=JUP PE=1 SV=3	JUP	0	14.921	7	3	26	2	745	81.7	6.14	47.5	3	0	0	140.3	159.7	1.138	100	0.01	0.092702	1.02527e-16	6.625e-17										338540		370746							403259
High	P52823	Stanniocalcin-1 OS=Homo sapiens OX=9606 GN=STC1 PE=1 SV=1	STC1	0.001	7.87	9	2	14	2	247	27.6	7.99	17.95	2	0	0	157.1	142.9	0.882	100	0.01	0.308594	1.02527e-16	6.625e-17										1.79636e+06	1.98312e+06	2.03914e+06	2.45773e+06	2.22823e+06	2.25223e+06	2.21885e+06	2.10698e+06	1.90611e+06	1.7766e+06	1.94912e+06	2.04957e+06	1.80303e+06	1.74331e+06	1.65792e+06	1.92673e+06
High	Q9Y3C6	Peptidyl-prolyl cis-trans isomerase-like 1 OS=Homo sapiens OX=9606 GN=PPIL1 PE=1 SV=1	PPIL1	0.003	3.755	10	1	8	1	166	18.2	7.99	7.15	1	0	0	176.2	123.8	0.658	100	0.01	0.768186	1.02527e-16	6.625e-17										599983	599882	1.03028e+06	830796	802745	707960	832266	646037	679396	547170	376371	477655	491353	689125	624610	280017
High	Q9Y5X9	Endothelial lipase OS=Homo sapiens OX=9606 GN=LIPG PE=1 SV=1	LIPG	0.002	4.433	3	1	5	1	500	56.8	7.93	2.67	1	0	0	180.8	119.2	0.615	100	0.01	0.853051	1.02527e-16	6.625e-17										372452	607132	649051	554993	274605	541332	576214	734191	685066	420736	405364		318606	330686	269837	400165
High	Q15389	Angiopoietin-1 OS=Homo sapiens OX=9606 GN=ANGPT1 PE=1 SV=2	ANGPT1	0.001	5.647	6	2	4	2	498	57.5	6.76	2.33	2	0	0	184.4	115.6	0.607	100	0.01	0.868638	1.02527e-16	6.625e-17										223241	253881	320580	237980				146407	270528					149112
High	Q9Y6C2	EMILIN-1 OS=Homo sapiens OX=9606 GN=EMILIN1 PE=1 SV=3	EMILIN1	0	19.817	9	6	19	6	1016	106.6	5.17	11.84	6	0	0	186.5	113.5	0.611	100	0.01	0.862066	1.02527e-16	6.625e-17										3.38004e+06	3.18274e+06	3.79903e+06	3.83227e+06	3.87962e+06	3.40368e+06	3.47118e+06	3.13426e+06	2.9989e+06	2.17965e+06	2.07286e+06	1.94748e+06	1.93219e+06	2.32548e+06	2.05035e+06	2.05557e+06
High	P05091	Aldehyde dehydrogenase, mitochondrial OS=Homo sapiens OX=9606 GN=ALDH2 PE=1 SV=2	ALDH2	0.002	4.121	4	2	6	1	517	56.3	7.05	5.65	2	0	0	190.2	109.8	0.58	100	0.01	0.894867	1.02527e-16	6.625e-17										313624		419671	393878	323741	355868	360090	289081	365599							207784
High	P05997	Collagen alpha-2(V) chain OS=Homo sapiens OX=9606 GN=COL5A2 PE=1 SV=3	COL5A2	0	19.534	6	6	35	5	1499	144.8	6.46	54.57	6	1	0	190.7	109.3	0.591	100	0.01	0.88053	1.02527e-16	6.625e-17										4.99587e+06	5.51536e+06	5.92801e+06	6.36915e+06	6.31612e+06	5.97857e+06	5.44914e+06	5.37452e+06	5.91953e+06	3.1611e+06	3.14474e+06	3.83237e+06	2.91879e+06	2.74092e+06	2.80092e+06	3.19114e+06
High	Q13541	Eukaryotic translation initiation factor 4E-binding protein 1 OS=Homo sapiens OX=9606 GN=EIF4EBP1 PE=1 SV=3	EIF4EBP1	0.006	3.095	22	1	1	1	118	12.6	5.48	0	1	0	0	192.3	107.7	0.56	100	0.01	0.922321	1.02527e-16	6.625e-17												498399			430052	489713					274456
High	Q9UHG2	ProSAAS OS=Homo sapiens OX=9606 GN=PCSK1N PE=1 SV=1	PCSK1N	0.002	4.997	6	1	7	1	260	27.4	6.62	8.61	1	0	0	193.6	106.4	0.518	100	0.01	0.962876	1.02527e-16	6.625e-17										563694	483158	597866	771175	592245	650417	547382	550707	497821	157454	334148	315634	273584	314540	256735	309980
High	Q92734	Protein TFG OS=Homo sapiens OX=9606 GN=TFG PE=1 SV=2	TFG	0.001	5.706	9	2	4	2	400	43.4	5.1	7.09	2	0	0	193.9	106.1	0.51	100	0.01	0.968408	1.02527e-16	6.625e-17										3.08427e+06	2.95561e+06	3.59738e+06	3374413	3.63568e+06	3.34146e+06	3.49709e+06	2.81719e+06	3.03257e+06	1.70288e+06	1.68872e+06	1.50101e+06	1.73062e+06	1.82058e+06	1.68488e+06	1.2035e+06
High	P55769	NHP2-like protein 1 OS=Homo sapiens OX=9606 GN=SNU13 PE=1 SV=3	NHP2L1; SNU13	0.003	3.983	9	1	5	1	128	14.2	8.46	6.2	1	0	0	195.3	104.7	0.502	100	0.01	0.980587	1.02527e-16	6.625e-17													664572	592810	692666	477790	610322	445049							301875
High	P60033	CD81 antigen OS=Homo sapiens OX=9606 GN=CD81 PE=1 SV=1	CD81	0.007	2.978	10	1	4	1	236	25.8	5.29	0	1	0	0	195.8	104.2	0.516	100	0.01	0.968148	1.02527e-16	6.625e-17										499661	321296		744652	623127	473732		476175	446992
High	Q8N474	Secreted frizzled-related protein 1 OS=Homo sapiens OX=9606 GN=SFRP1 PE=1 SV=1	SFRP1	0.002	4.994	8	2	11	2	314	35.4	8.85	2.14	2	0	0	196.1	103.9	0.537	100	0.01	0.942947	1.02527e-16	6.625e-17										1.07173e+06	1.19024e+06	915048	906185	1.03447e+06	958839	1.0952e+06	964353	1.03696e+06	797788	560797	634971	129090	164193	339238	563467
High	P02462	Collagen alpha-1(IV) chain OS=Homo sapiens OX=9606 GN=COL4A1 PE=1 SV=4	COL4A1	0	9.48	2	2	18	2	1669	160.5	8.28	11.25	2	0	0	200	100	0.491	100	0.01	0.983989	1.02527e-16	6.625e-17										1.89798e+06	2.4015e+06	2.40375e+06	2.23102e+06	2.32231e+06	2.21346e+06	1.76139e+06	1.99548e+06	2.00949e+06	762168	1.0393e+06	1.02869e+06	1.12546e+06	1.02261e+06	1.1153e+06	1.08755e+06
High	O75534	Cold shock domain-containing protein E1 OS=Homo sapiens OX=9606 GN=CSDE1 PE=1 SV=2	CSDE1	0.001	5.857	3	2	4	2	798	88.8	6.25	0	2	0	0	201.1	98.9	0.492	100	0.01	0.983926	1.02527e-16	6.625e-17												227108	339070	288140	391623	343147	322423	371729				166863
High	O60664	Perilipin-3 OS=Homo sapiens OX=9606 GN=PLIN3 PE=1 SV=3	PLIN3	0.001	5.578	5	2	7	2	434	47	5.44	11.81	2	0	0	203.3	96.7	0.442	100	0.01	0.989393	1.02527e-16	6.625e-17										1.06836e+06	1.2904e+06	1.03155e+06	1.47339e+06	889433	1.36111e+06	1.12332e+06	1.02902e+06	1.21038e+06				463462		535228	572931
High	Q96EP5	DAZ-associated protein 1 OS=Homo sapiens OX=9606 GN=DAZAP1 PE=1 SV=1	DAZAP1	0.007	2.918	4	1	3	1	407	43.4	8.56	0	1	0	0	205	95	0.425	100	0.01	0.995028	1.02527e-16	6.625e-17										357582	333405	409915	177680	265485	280469	230170	272660	325412					111979
High	P55036	26S proteasome non-ATPase regulatory subunit 4 OS=Homo sapiens OX=9606 GN=PSMD4 PE=1 SV=1	PSMD4	0.003	3.439	4	1	2	1	377	40.7	4.79	0	1	0	0	206	94	0.416	100	0.01	0.995144	1.02527e-16	6.625e-17										578315	854290	1.0478e+06	752822	859333	1.00535e+06	1.16988e+06	941367	1.09501e+06
High	Q01581	Hydroxymethylglutaryl-CoA synthase, cytoplasmic OS=Homo sapiens OX=9606 GN=HMGCS1 PE=1 SV=2	HMGCS1	0.002	4.727	4	2	3	2	520	57.3	5.41	1.69	2	0	0	207.7	92.3	0.464	100	0.01	0.987356	1.02527e-16	6.625e-17										595293	682397	722815	473007	420207	539792	677807	597185	536045	260349	362101	219369	254761		276082	305146
High	Q9UBW8	COP9 signalosome complex subunit 7a OS=Homo sapiens OX=9606 GN=COPS7A PE=1 SV=1	COPS7A	0.002	4.111	7	2	6	2	275	30.3	8.22	5.25	2	0	0	211.8	88.2	0.724	100	0.01	0.60377	1.02527e-16	6.625e-17										707083	683835	779392	818043	944669	1.06121e+06	728196	661441	770978							256838
High	O60218	Aldo-keto reductase family 1 member B10 OS=Homo sapiens OX=9606 GN=AKR1B10 PE=1 SV=2	AKR1B10	0.002	4.478	3	1	5	1	316	36	7.84	8.82	1	0	0	215.3	84.7	0.404	100	0.01	0.989393	1.02527e-16	6.625e-17										515328	571328	468735	506679	804733	554980	681928	291315	624364	214848			276642	193606		230605
High	P21589	5'-nucleotidase OS=Homo sapiens OX=9606 GN=NT5E PE=1 SV=1	NT5E	0.004	3.387	2	1	1	1	574	63.3	7.03	2.3	1	0	0	217.8	82.2	0.378	100	0.01	0.987356	1.02527e-16	6.625e-17													348112	444399	304151	228129	406036	304302							122937
High	P10124	Serglycin OS=Homo sapiens OX=9606 GN=SRGN PE=1 SV=3	SRGN	0.002	4.864	9	1	5	1	158	17.6	4.96	5.45	1	0	0	218.3	81.7	0.369	100	0.01	0.987356	1.02527e-16	6.625e-17										1.00831e+06	1.00588e+06	1.05226e+06	994844	983501	1.04342e+06	950369	904001	922425	377050	419926	422217	248849	284564	333599	275443
High	Q92747	Actin-related protein 2/3 complex subunit 1A OS=Homo sapiens OX=9606 GN=ARPC1A PE=2 SV=2	ARPC1A	0.002	4.901	11	2	6	2	370	41.5	8.18	0	2	0	0	220.2	79.8	0.362	100	0.01	0.985559	1.02527e-16	6.625e-17										573266	563862	511100	711136	748483	589505	605381	585452	481619						212085
High	Q9UBB4	Ataxin-10 OS=Homo sapiens OX=9606 GN=ATXN10 PE=1 SV=1	ATXN10	0.006	3.093	3	1	1	1	475	53.5	5.25	1.66	1	0	0	220.2	79.8	0.383	100	0.01	0.987356	1.02527e-16	6.625e-17										370143	397502	400059	375111	310020	348069	329937	354726	310476	123800			166323
High	P41221	Protein Wnt-5a OS=Homo sapiens OX=9606 GN=WNT5A PE=1 SV=2	WNT5A	0.009	2.877	3	1	2	1	380	42.3	8.46	0	1	0	0	220.2	79.8	0.376	100	0.01	0.987356	1.02527e-16	6.625e-17										255614	245411	314031	344128	258724	346194	230117	320434	311462	112957	123976	104013	109734	86887.1	111262	102618
High	Q53FA7	Quinone oxidoreductase PIG3 OS=Homo sapiens OX=9606 GN=TP53I3 PE=1 SV=2	TP53I3	0.003	3.792	3	1	4	1	332	35.5	7.17	5.59	1	0	0	220.8	79.2	0.359	100	0.01	0.983989	1.02527e-16	6.625e-17										374276	371576	418263	581238	433432	563633	492904	525356	493161	138957	157433	195078	198903	175963	177060	94724.4
High	Q4LDE5	Sushi, von Willebrand factor type A, EGF and pentraxin domain-containing protein 1 OS=Homo sapiens OX=9606 GN=SVEP1 PE=1 SV=3	SVEP1	0.006	3.136	0	1	2	1	3571	389.9	5.5	0	1	0	0	221.2	78.8	0.376	100	0.01	0.987356	1.02527e-16	6.625e-17													332347	282709	296990	370555	193950	441740					118100
High	P45877	Peptidyl-prolyl cis-trans isomerase C OS=Homo sapiens OX=9606 GN=PPIC PE=1 SV=1	PPIC	0.001	5.987	10	2	14	2	212	22.7	8.4	9.19	2	0	0	221.8	78.2	0.366	100	0.01	0.987356	1.02527e-16	6.625e-17										1.31934e+06	1.23523e+06	1.35719e+06	1.42429e+06	1.18119e+06	1.36622e+06	1.5567e+06	1.1929e+06	1.15778e+06		464997		431971	430652	342272	569121
High	P61081	NEDD8-conjugating enzyme Ubc12 OS=Homo sapiens OX=9606 GN=UBE2M PE=1 SV=1	UBE2M	0.001	7.607	15	2	9	2	183	20.9	7.69	10.69	2	0	0	223	77	0.345	100	0.01	0.968408	1.02527e-16	6.625e-17										1.07576e+06	1.70827e+06	989256	1.20323e+06	1.05606e+06	983728	999705	982447	1.19901e+06	364637	356721	438934	453917	367782	344658	337403
High	Q5D862	Filaggrin-2 OS=Homo sapiens OX=9606 GN=FLG2 PE=1 SV=1	FLG2	0.003	3.847	1	1	3	1	2391	247.9	8.31	1.65	1	0	0	223.1	76.9	0.345	100	0.01	0.968408	1.02527e-16	6.625e-17										619008													213393
High	P04156	Major prion protein OS=Homo sapiens OX=9606 GN=PRNP PE=1 SV=1	PRNP	0.001	5.269	5	1	9	1	253	27.6	9	27.69	1	0	0	223.7	76.3	0.31	100	0.01	0.904239	1.02527e-16	6.625e-17										1.99387e+06	2.0144e+06	2.5338e+06	3423547	3.17519e+06	2.31868e+06	2.09252e+06	2.10095e+06	2.59247e+06	624277	666458	833802	716449	839229	626402	604291
High	Q15843	NEDD8 OS=Homo sapiens OX=9606 GN=NEDD8 PE=1 SV=1	NEDD8	0	12.501	31	2	23	2	81	9.1	8.43	54.12	2	0	0	224.9	75.1	0.442	100	0.01	0.989393	1.02527e-16	6.625e-17										5.60299e+06	5.72649e+06	6.06373e+06	3.06265e+06	6.62554e+06	6.85685e+06	6.9989e+06	5.80174e+06	5.23783e+06	2.31488e+06		497908	2.54642e+06	1.91773e+06		1.93644e+06
High	P09496	Clathrin light chain A OS=Homo sapiens OX=9606 GN=CLTA PE=1 SV=1	CLTA	0.004	3.41	4	1	11	1	248	27.1	4.51	16.27	1	0	0	225.2	74.8	0.354	100	0.01	0.980587	1.02527e-16	6.625e-17										3.4948e+06	3.57186e+06	3.66906e+06	3.37425e+06	3.27169e+06	2.8982e+06	2.96866e+06	3.48627e+06	3.45299e+06	1.1029e+06			1.40742e+06		1.16878e+06	1.14641e+06
High	Q9NR45	Sialic acid synthase OS=Homo sapiens OX=9606 GN=NANS PE=1 SV=2	NANS	0.003	3.733	5	1	1	1	359	40.3	6.74	2.72	1	0	0	225.9	74.1	0.354	100	0.01	0.980587	1.02527e-16	6.625e-17										645148	703108	317398	617764	604277	387670	548666	475257	719705				115378	194056
High	Q5KU26	Collectin-12 OS=Homo sapiens OX=9606 GN=COLEC12 PE=1 SV=3	COLEC12	0.002	4.44	3	2	6	2	742	81.5	5.69	8.17	2	0	0	226.5	73.5	0.377	100	0.01	0.987356	1.02527e-16	6.625e-17										1.16304e+06	1.14016e+06	1.22311e+06	1.46278e+06	1.56964e+06	1.16723e+06	877124	941949	909608	354834	485778	397536	361064	361219	392629	377220
High	Q9NRR1	Cytokine-like protein 1 OS=Homo sapiens OX=9606 GN=CYTL1 PE=1 SV=1	CYTL1	0.001	5.294	15	2	9	2	136	15.6	8.48	5.56	2	0	0	227.2	72.8	0.284	100	0.01	0.841233	1.02527e-16	6.625e-17										981947	802859	1.01977e+06	1.33994e+06	1.01339e+06	1.04677e+06	1.09614e+06	1.25535e+06	1.21418e+06	517900	346149		228244	206363
High	P55283	Cadherin-4 OS=Homo sapiens OX=9606 GN=CDH4 PE=2 SV=2	CDH4	0.002	4.899	1	1	10	1	916	100.2	4.82	11.48	1	0	0	228.5	71.5	0.288	100	0.01	0.862066	1.02527e-16	6.625e-17										1.44614e+06	1.3505e+06	1.50933e+06	1.23203e+06	1.11029e+06	1.40384e+06	1.1344e+06	1.22683e+06	1.25059e+06	334301	322532	404799	451129	385701	299120	388363
High	P49354	Protein farnesyltransferase/geranylgeranyltransferase type-1 subunit alpha OS=Homo sapiens OX=9606 GN=FNTA PE=1 SV=1	FNTA	0.002	5.137	7	2	9	2	379	44.4	5.08	3.53	2	0	0	228.7	71.3	0.347	100	0.01	0.97059	1.02527e-16	6.625e-17										299962	226257	329389	338914	491117	290516	257776	360158	263708							72041.2
High	Q9BR76	Coronin-1B OS=Homo sapiens OX=9606 GN=CORO1B PE=1 SV=1	CORO1B	0	9.905	7	3	16	3	489	54.2	5.88	20.03	3	0	0	229	71	0.318	100	0.01	0.929805	1.02527e-16	6.625e-17										1.68689e+06	1.38163e+06	803549	1.01605e+06	1.11033e+06	797053	811452	1.1362e+06	988711	249429	330021	314867	256375	275521	213276	371826
High	P27694	Replication protein A 70 kDa DNA-binding subunit OS=Homo sapiens OX=9606 GN=RPA1 PE=1 SV=2	RPA1	0.001	8.142	6	3	6	3	616	68.1	7.21	5.59	3	0	0	229	71	0.37	100	0.01	0.987356	1.02527e-16	6.625e-17										997026	801524	805681	616925	715430	605948	632525	817901	627085	236765	268362	224738	193741	196186	224293	187536
High	P09619	Platelet-derived growth factor receptor beta OS=Homo sapiens OX=9606 GN=PDGFRB PE=1 SV=1	PDGFRB	0.002	5.109	2	2	6	2	1106	123.9	4.98	3.53	2	0	0	229.1	70.9	0.325	100	0.01	0.942947	1.02527e-16	6.625e-17										960872	1.00359e+06	1.07645e+06	364057	997155	395960	559796	623621	898341	193055	170702	239381	361753	454670	150152	223628
High	P00568	Adenylate kinase isoenzyme 1 OS=Homo sapiens OX=9606 GN=AK1 PE=1 SV=3	AK1	0.001	5.762	13	2	10	2	194	21.6	8.63	19.15	2	0	0	229.5	70.5	0.42	100	0.01	0.998275	1.02527e-16	6.625e-17										1.47215e+06	1.72433e+06	1.89571e+06	1.05754e+06	1.05934e+06	456123	1.04992e+06	902770	1.06091e+06	324973				297409	354790	250760
High	P01892	HLA class I histocompatibility antigen, A-2 alpha chain OS=Homo sapiens OX=9606 GN=HLA-A PE=1 SV=1	HLA-A; LOC100507703	0	30.85	28	7	94	2	365	40.9	6.99	211.8	7	1	0	229.6	70.4	0.311	100	0.01	0.905966	1.02527e-16	6.625e-17										5.51846e+06	5.79938e+06	6.14561e+06	6.38225e+06	6.33504e+06	6.01684e+06	5.81094e+06	6.30728e+06	6.09203e+06	1.86747e+06	2.12733e+06	1.34273e+06	1.85333e+06	1.69003e+06	2.03908e+06	1.6982e+06
High	Q53FT3	Protein Hikeshi OS=Homo sapiens OX=9606 GN=HIKESHI PE=1 SV=2	C11orf73; HIKESHI	0.009	2.799	7	1	1	1	197	21.6	5.45	1.73	1	0	0	229.8	70.2	0.346	100	0.01	0.968408	1.02527e-16	6.625e-17										566265	472139	544240	455559	492950	464314	534783	526671	578463		163324		162946			215388
High	Q8N1G4	Leucine-rich repeat-containing protein 47 OS=Homo sapiens OX=9606 GN=LRRC47 PE=1 SV=1	LRRC47	0.007	2.966	2	1	2	1	583	63.4	8.28	0	1	0	0	230.3	69.7	0.296	100	0.01	0.88053	1.02527e-16	6.625e-17										379828	409827	436136	456244	486724	421777	538344	385232	344065	93803.4	132350		138813	74358.2	123926	102875
High	P04179	Superoxide dismutase [Mn], mitochondrial OS=Homo sapiens OX=9606 GN=SOD2 PE=1 SV=3	SOD2	0.007	3.23	7	1	7	1	222	24.7	8.25	6.43	1	0	0	231.2	68.8	0.297	100	0.01	0.88053	1.02527e-16	6.625e-17										450143	507579	499047	400320	591958	466419	407543	574669	566737
High	Q6P2Q9	Pre-mRNA-processing-splicing factor 8 OS=Homo sapiens OX=9606 GN=PRPF8 PE=1 SV=2	PRPF8	0.003	3.683	1	1	4	1	2335	273.4	8.84	4.51	1	0	0	232	68	0.287	100	0.01	0.857509	1.02527e-16	6.625e-17										368673	195783	436489	206624	566152	392144		518949							110297
High	P09936	Ubiquitin carboxyl-terminal hydrolase isozyme L1 OS=Homo sapiens OX=9606 GN=UCHL1 PE=1 SV=2	UCHL1	0	49.671	46	7	95	7	223	24.8	5.48	187.2	7	0	0	232.5	67.5	0.285	100	0.01	0.842318	1.02527e-16	6.625e-17										9.09645e+07	8.6531e+07	9.878e+07	9.77322e+07	8.89764e+07	9.40037e+07	9.08115e+07	8.87363e+07	8.89032e+07	2.42938e+07	2.57729e+07	2.71592e+07	2.51867e+07	2.64049e+07	2.64409e+07	2.61068e+07
High	Q07092	Collagen alpha-1(XVI) chain OS=Homo sapiens OX=9606 GN=COL16A1 PE=1 SV=2	COL16A1	0.001	5.715	2	2	4	2	1604	157.7	7.84	5	2	0	0	232.5	67.5	0.435	100	0.01	0.989393	1.02527e-16	6.625e-17										202206	199269	228133	242400	774326	336140	720951	643169	411480	107646		88524.5	85031.6		95647.1	87575.4
High	Q9Y237	Peptidyl-prolyl cis-trans isomerase NIMA-interacting 4 OS=Homo sapiens OX=9606 GN=PIN4 PE=1 SV=1	PIN4	0.003	3.919	9	1	2	1	131	13.8	9.77	0	1	0	0	232.6	67.4	0.282	100	0.01	0.833159	1.02527e-16	6.625e-17										1.06114e+06	971285	1.01152e+06	1.08955e+06	883479	930101	980479	978153	1.14284e+06	294018	276374	291467	338241	238348		212268
High	Q9NRA1	Platelet-derived growth factor C OS=Homo sapiens OX=9606 GN=PDGFC PE=1 SV=2	PDGFC	0.002	6.975	8	2	5	2	345	39	6.14	7.95	2	0	0	232.9	67.1	0.281	100	0.01	0.831456	1.02527e-16	6.625e-17										431467	351330	492265	663310	470592	454477		131703	248128			124403
High	Q8NI22	Multiple coagulation factor deficiency protein 2 OS=Homo sapiens OX=9606 GN=MCFD2 PE=1 SV=1	MCFD2	0.001	5.647	33	2	4	2	146	16.4	4.63	3.55	2	0	0	233.3	66.7	0.396	100	0.01	0.989393	1.02527e-16	6.625e-17										585421	626689	1.42982e+06	792277	882474	689348	608429	832592	704633
High	Q86TI2	Dipeptidyl peptidase 9 OS=Homo sapiens OX=9606 GN=DPP9 PE=1 SV=3	DPP9	0.003	3.922	1	1	5	1	863	98.2	6.46	8.76	1	0	0	233.8	66.2	0.305	100	0.01	0.900244	1.02527e-16	6.625e-17												301131	608114	488011	397528	499352	451598	495659				151414	105853		118212
High	Q9Y5L0	Transportin-3 OS=Homo sapiens OX=9606 GN=TNPO3 PE=1 SV=3	TNPO3	0.001	7.227	3	2	4	2	923	104.1	5.57	2.27	2	0	0	234.2	65.8	0.341	100	0.01	0.96513	1.02527e-16	6.625e-17										307653	404921	492853	936021	849606	974205	727937	731158	604500				153070		184171	277491
High	Q13409	Cytoplasmic dynein 1 intermediate chain 2 OS=Homo sapiens OX=9606 GN=DYNC1I2 PE=1 SV=3	DYNC1I2	0	12.066	10	5	8	5	638	71.4	5.2	5.31	5	0	0	234.7	65.3	0.269	100	0.01	0.77551	1.02527e-16	6.625e-17										3.00341e+06	3.47943e+06	3.27335e+06	1.72882e+06	1.61703e+06	1.80683e+06	1.82705e+06	1.45776e+06	1.68492e+06				503025			707031
High	O95292	Vesicle-associated membrane protein-associated protein B/C OS=Homo sapiens OX=9606 GN=VAPB PE=1 SV=3	VAPB	0.001	8.979	11	2	36	1	243	27.2	7.3	75.78	2	0	0	234.8	65.2	0.271	100	0.01	0.786735	1.02527e-16	6.625e-17										1.4121e+06	1.53505e+06	1.55612e+06	1773806	1.68795e+06	1.70061e+06	1.59509e+06	1.63588e+06	1.57788e+06	329466	353303	462365	333021	528263	500305	360858
High	Q15637	Splicing factor 1 OS=Homo sapiens OX=9606 GN=SF1 PE=1 SV=4	SF1	0.001	7.934	5	2	14	2	639	68.3	8.98	11.32	2	0	0	235.1	64.9	0.317	100	0.01	0.929805	1.02527e-16	6.625e-17										788265	688042	1.14223e+06	845652	701116	782542	661628	930214	950218	186901	153077	250182	198064	264912	217651	234018
High	Q9BVA1	Tubulin beta-2B chain OS=Homo sapiens OX=9606 GN=TUBB2B PE=1 SV=1	TUBB2B	0	91.831	47	17	302	1	445	49.9	4.89	607.2	17	0	0	235.7	64.3	0.273	100	0.01	0.79428	1.02527e-16	6.625e-17										318066	397540	338273		388346		352075	385694	335077							97331.6
High	O60869	Endothelial differentiation-related factor 1 OS=Homo sapiens OX=9606 GN=EDF1 PE=1 SV=1	EDF1	0.002	4.96	16	2	3	2	148	16.4	9.95	0	2	0	0	237	63	0.43	100	0.01	0.989393	1.02527e-16	6.625e-17										602923	655794	556792	384319	446998	212438	410189	386686	195029	88459.7			121799	163383		102694
High	Q9UHV9	Prefoldin subunit 2 OS=Homo sapiens OX=9606 GN=PFDN2 PE=1 SV=1	PFDN2	0.002	5.113	9	1	3	1	154	16.6	6.58	7.48	1	0	0	237.3	62.7	0.237	100	0.01	0.551978	1.02527e-16	6.625e-17										761871	649923	807267			402226	567080	582595	525887				183895
High	P15018	Leukemia inhibitory factor OS=Homo sapiens OX=9606 GN=LIF PE=1 SV=1	LIF	0.003	3.7	6	1	1	1	202	22	9.35	0	1	0	0	237.3	62.7	0.259	100	0.01	0.716976	1.02527e-16	6.625e-17										771461	732490	1.04532e+06	615872	649781	567733	669809	1.04302e+06	659484	181578
High	P52788	Spermine synthase OS=Homo sapiens OX=9606 GN=SMS PE=1 SV=2	SMS	0.002	4.592	8	2	4	2	366	41.2	5.02	3.35	2	0	0	239	61	0.271	100	0.01	0.786735	1.02527e-16	6.625e-17										891163	929194	979832	1264500	1.12904e+06	1.0949e+06	1.0783e+06	1.22147e+06	985848	426427	279427		203967		330536	327218
High	P21281	V-type proton ATPase subunit B, brain isoform OS=Homo sapiens OX=9606 GN=ATP6V1B2 PE=1 SV=3	ATP6V1B2	0.01	2.555	3	1	1	1	511	56.5	5.81	0	1	0	0	239.1	60.9	0.281	100	0.01	0.831456	1.02527e-16	6.625e-17										303193	309489	397901	420818	410815	306414	409921	487043	482391					86515		148677
High	Q9NR12	PDZ and LIM domain protein 7 OS=Homo sapiens OX=9606 GN=PDLIM7 PE=1 SV=1	PDLIM7	0.007	3.174	2	1	8	1	457	49.8	8.41	15.63	1	0	0	240.3	59.7	0.268	100	0.01	0.767538	1.02527e-16	6.625e-17										1.17279e+06	781771	1.19983e+06	595932	645555	1.11151e+06	921485	981188	885508	270879	245907	316339	176822	151869	337954	228990
High	Q96CT7	Coiled-coil domain-containing protein 124 OS=Homo sapiens OX=9606 GN=CCDC124 PE=1 SV=1	CCDC124	0.009	2.823	4	1	7	1	223	25.8	9.54	3.31	1	0	0	240.9	59.1	0.243	100	0.01	0.599794	1.02527e-16	6.625e-17										639852	615290	716862	520613	666108	577589	559105	583945	610690	148897	198450	147653	153804	137933	132533
High	Q9NZ08	Endoplasmic reticulum aminopeptidase 1 OS=Homo sapiens OX=9606 GN=ERAP1 PE=1 SV=3	ERAP1	0	9.622	4	3	5	3	941	107.2	6.46	3.92	3	0	0	242.1	57.9	0.259	100	0.01	0.712812	1.02527e-16	6.625e-17													538135	635893	661422	512792	507397	501085							135885
High	O95084	Serine protease 23 OS=Homo sapiens OX=9606 GN=PRSS23 PE=1 SV=1	PRSS23	0	20.34	16	4	30	4	383	43	9.42	53.69	4	0	0	242.8	57.2	0.252	100	0.01	0.664278	1.02527e-16	6.625e-17										4.48346e+06	4.28927e+06	5.1358e+06	3.88006e+06	3.4916e+06	3.97544e+06	4.51737e+06	4.55703e+06	3.96578e+06	618591	1.22035e+06	1.30285e+06	825337	1.05597e+06	1.09995e+06	750145
High	Q14192	Four and a half LIM domains protein 2 OS=Homo sapiens OX=9606 GN=FHL2 PE=1 SV=3	FHL2	0.002	4.545	8	2	7	2	279	32.2	7.55	0	2	0	0	245	55	0.285	100	0.01	0.842714	1.02527e-16	6.625e-17										1.19827e+06	1.63461e+06	1.33669e+06	1.63368e+06	1.67146e+06	1.37276e+06	1.56572e+06	1.83633e+06	1.56798e+06	300405	218443	242514	371839	261309	351939	427601
High	O95777	U6 snRNA-associated Sm-like protein LSm8 OS=Homo sapiens OX=9606 GN=LSM8 PE=1 SV=3	NAA38; LSM8	0.002	6.135	36	2	2	2	96	10.4	4.48	2.91	2	0	0	245.1	54.9	0.215	100	0.01	0.415556	1.02527e-16	6.625e-17										1.1011e+06	975092	695032	598963	434716	574661	599178	535346	501201							128598
High	Q16401	26S proteasome non-ATPase regulatory subunit 5 OS=Homo sapiens OX=9606 GN=PSMD5 PE=1 SV=3	PSMD5	0.002	6.286	6	2	11	2	504	56.2	5.48	0	2	0	0	246.8	53.2	0.346	100	0.01	0.968408	1.02527e-16	6.625e-17										786072	769031	836664	938074	1.07127e+06	865420	1.16624e+06	1.15698e+06	916742		115594	353164	117542	349457	138805	230405
High	Q8WXX5	DnaJ homolog subfamily C member 9 OS=Homo sapiens OX=9606 GN=DNAJC9 PE=1 SV=1	DNAJC9	0.001	7.185	12	2	4	2	260	29.9	5.73	2.03	2	0	0	247	53	0.274	100	0.01	0.79568	1.02527e-16	6.625e-17										1.03486e+06	1.07347e+06	1.50792e+06	1.02506e+06	175952	710498	975001	950429	682764	133472	197540	197684	308894	126156	210647
High	P13500	C-C motif chemokine 2 OS=Homo sapiens OX=9606 GN=CCL2 PE=1 SV=1	CCL2	0.004	3.312	11	1	8	1	99	11	9.25	2.03	1	0	0	247.1	52.9	0.235	100	0.01	0.5423	1.02527e-16	6.625e-17										1.42015e+06	1.33691e+06	1.78226e+06	1.45921e+06	1.47755e+06	1.17894e+06	1.09679e+06	1.25902e+06	1.03076e+06	255121	337954	370797	297899	339714	280347	277568
High	Q53GS9	U4/U6.U5 tri-snRNP-associated protein 2 OS=Homo sapiens OX=9606 GN=USP39 PE=1 SV=2	USP39	0.001	5.672	5	3	5	3	565	65.3	8.91	0	3	0	0	249.1	50.9	0.303	100	0.01	0.892829	1.02527e-16	6.625e-17										355914	562304	718485	660220	562500	1.0725e+06	1.00215e+06	353599	558468		108166				122203
High	P78539	Sushi repeat-containing protein SRPX OS=Homo sapiens OX=9606 GN=SRPX PE=1 SV=1	SRPX	0.001	7.278	6	2	11	2	464	51.5	8.66	17.63	2	0	0	249.8	50.2	0.376	100	0.01	0.987356	1.02527e-16	6.625e-17										789029	703138	944139	1.29402e+06	1.29338e+06	1.29238e+06	1.07939e+06	1.00521e+06	1.13021e+06	230811		203655	196818	232325	178048
High	P80723	Brain acid soluble protein 1 OS=Homo sapiens OX=9606 GN=BASP1 PE=1 SV=2	BASP1	0	18.134	37	6	23	6	227	22.7	4.63	20.45	6	0	0	251	49	0.247	100	0.01	0.626551	1.02527e-16	6.625e-17										3.1172e+06	3.00496e+06	3.4211e+06	3.08053e+06	2.75773e+06	2.81029e+06	2.37394e+06	2.91345e+06	2.63639e+06	392167	573516	617577	500295	481462	634573	789650
High	Q9NZM1	Myoferlin OS=Homo sapiens OX=9606 GN=MYOF PE=1 SV=1	MYOF	0.001	5.46	1	2	8	2	2061	234.6	6.18	13.7	2	0	0	251.6	48.4	0.225	100	0.01	0.475241	1.02527e-16	6.625e-17										2.21355e+06	2.65049e+06	2.74874e+06	2.78028e+06	2.61161e+06	2.5491e+06	2.2949e+06	2.40667e+06	2.42295e+06	392250	426946	459268	384953	550342	503010	547479
High	P46109	Crk-like protein OS=Homo sapiens OX=9606 GN=CRKL PE=1 SV=1	CRKL	0.003	3.837	6	1	8	1	303	33.8	6.74	2.14	1	0	0	253.6	46.4	0.183	100	0.01	0.203189	1.02527e-16	6.625e-17										484722	767209	745309		649434		739511					135208
High	P19883	Follistatin OS=Homo sapiens OX=9606 GN=FST PE=1 SV=2	FST	0	44.329	38	10	83	10	344	38	5.67	118.69	10	0	0	254.2	45.8	0.227	100	0.01	0.489741	1.02527e-16	6.625e-17										1.90998e+07	2.08593e+07	2.02878e+07	1.5452e+07	1.57205e+07	1.62936e+07	1.4755e+07	1.54988e+07	1.47283e+07	2.02795e+06	3.38386e+06	2.81446e+06	2.81227e+06	2.8355e+06	3.25386e+06	3.07443e+06
High	P04085	Platelet-derived growth factor subunit A OS=Homo sapiens OX=9606 GN=PDGFA PE=1 SV=1	PDGFA	0.001	8.565	14	2	10	2	211	24	9.39	20.53	2	0	0	254.7	45.3	0.223	100	0.01	0.46383	1.02527e-16	6.625e-17										605683	1.2192e+06	1.55298e+06	1.59159e+06	1.7292e+06	1.88257e+06	1.29784e+06	1.63832e+06	1.28801e+06	232431		228677	262895
High	Q15008	26S proteasome non-ATPase regulatory subunit 6 OS=Homo sapiens OX=9606 GN=PSMD6 PE=1 SV=1	PSMD6	0.001	5.585	6	2	9	2	389	45.5	5.62	6.89	2	0	0	254.7	45.3	0.318	100	0.01	0.929805	1.02527e-16	6.625e-17										468940	358081	402300	853906	876783	980756	1.27691e+06	1.24291e+06	848311			152233				128094
High	P07951	Tropomyosin beta chain OS=Homo sapiens OX=9606 GN=TPM2 PE=1 SV=1	TPM2	0	51.302	26	10	95	1	284	32.8	4.7	204.89	10	2	0	257	43	0.173	100	0.01	0.157126	1.02527e-16	6.625e-17										1.28546e+07	1.32708e+07	1.32011e+07	12320595	1.29037e+07	1.15518e+07	1.16906e+07	8.87146e+06	1.04787e+07	1.7431e+06	2.04273e+06	2.23804e+06	2.06092e+06	1.95632e+06	2.09493e+06	1.86524e+06
High	Q15424	Scaffold attachment factor B1 OS=Homo sapiens OX=9606 GN=SAFB PE=1 SV=4	SAFB	0.001	5.493	4	2	8	2	915	102.6	5.47	5.87	2	0	0	257.7	42.3	0.256	100	0.01	0.692852	1.02527e-16	6.625e-17										1.16814e+06	1.34141e+06	1.68604e+06	1.37058e+06	1.4608e+06	1.43019e+06	1.1029e+06	1.30987e+06	1.44595e+06	218596	220485	251889	155391	246535
High	P04216	Thy-1 membrane glycoprotein OS=Homo sapiens OX=9606 GN=THY1 PE=1 SV=2	THY1	0	9.319	15	2	17	2	161	17.9	8.73	35.21	2	0	0	259.8	40.2	0.272	100	0.01	0.789713	1.02527e-16	6.625e-17										1.33127e+06	1.37308e+06	1.7008e+06	2.15438e+06	2.00482e+06	1.75826e+06	2.09217e+06	2.20057e+06	2.11595e+06				451872	443362		416768
High	Q14767	Latent-transforming growth factor beta-binding protein 2 OS=Homo sapiens OX=9606 GN=LTBP2 PE=1 SV=3	LTBP2	0	56.753	11	14	66	14	1821	194.9	5.19	99.1	14	0	0	261.2	38.8	0.224	100	0.01	0.475241	1.02527e-16	6.625e-17										1.47812e+07	1.5333e+07	1.60738e+07	1.58553e+07	1.4803e+07	1.46149e+07	1.35483e+07	1.40691e+07	1.38401e+07	2.25564e+06	1.77648e+06	1.85685e+06	1.74837e+06	2.25652e+06	2.20026e+06	2.53799e+06
High	Q6NZI2	Caveolae-associated protein 1 OS=Homo sapiens OX=9606 GN=CAVIN1 PE=1 SV=1	PTRF; CAVIN1	0	26.402	18	4	33	4	390	43.5	5.6	75.2	4	0	0	262.5	37.5	0.172	100	0.01	0.150898	1.02527e-16	6.625e-17										4.88212e+06	5.96257e+06	5.74118e+06	5.10174e+06	5.11958e+06	3.95164e+06	5.3847e+06	6.38916e+06	5.74166e+06	544751	749100	936506	839275	820709	681267	859312
High	P83110	Serine protease HTRA3 OS=Homo sapiens OX=9606 GN=HTRA3 PE=1 SV=2	HTRA3	0.001	5.431	5	2	3	2	453	48.6	7.09	0	2	0	0	263.7	36.3	0.206	100	0.01	0.348603	1.02527e-16	6.625e-17										423771	503136	529978	653750	619785	597172	592694	599365	590815	77335.2	122977			111442	59881.8
High	Q9HA64	Ketosamine-3-kinase OS=Homo sapiens OX=9606 GN=FN3KRP PE=1 SV=2	FN3KRP	0.002	4.223	6	2	6	2	309	34.4	7.33	1.6	2	0	0	266.3	33.7	0.209	100	0.01	0.37307	1.02527e-16	6.625e-17										812782	966229	855530	944380	1.18461e+06	1.01886e+06	883587	1.16394e+06	1.27909e+06					103174	195564	127383
High	O76061	Stanniocalcin-2 OS=Homo sapiens OX=9606 GN=STC2 PE=1 SV=1	STC2	0	77.407	34	6	219	6	302	33.2	7.3	265.05	6	0	0	269.3	30.7	0.134	100	0.01	0.0449997	1.02527e-16	6.625e-17										1.07385e+08	1.12017e+08	1.15402e+08	1.07513e+08	1.11382e+08	1.14455e+08	9.81819e+07	1.03723e+08	8.95131e+07	1.65582e+07	1.20428e+07	1.2214e+07	1.26811e+07	1.30905e+07	1.23991e+07	1.06023e+07
High	Q9BWS9	Chitinase domain-containing protein 1 OS=Homo sapiens OX=9606 GN=CHID1 PE=1 SV=1	CHID1	0.002	6.281	8	3	7	3	393	44.9	8.63	1.84	3	0	0	276.2	23.8	0.43	100	0.01	0.989393	1.02527e-16	6.625e-17										1.39186e+06	1.39738e+06	1.13277e+06	1.25362e+06	860276	980163	1.45049e+06	1.27502e+06	1.21739e+06		95722.8	114210	112773	109923	95869.8	441553
High	Q99733	Nucleosome assembly protein 1-like 4 OS=Homo sapiens OX=9606 GN=NAP1L4 PE=1 SV=1	NAP1L4	0	24.684	17	6	36	4	375	42.8	4.69	35.94	6	0	0	278.3	21.7	0.223	100	0.01	0.470206	1.02527e-16	6.625e-17										2.07096e+06	3.73326e+06	3.98625e+06	2.47697e+06	2.53197e+06	4.27482e+06	3.79533e+06	4.07138e+06	3.94417e+06	106852	338986	234926	290979			523190
High	P31937	3-hydroxyisobutyrate dehydrogenase, mitochondrial OS=Homo sapiens OX=9606 GN=HIBADH PE=1 SV=2	HIBADH	0.003	3.453	4	1	2	1	336	35.3	8.13	0	1	0	0	279.5	20.5	0.073	100	0.01	0.000394655	1.02527e-16	6.625e-17													642316	8.81527e+06
High	P43243	Matrin-3 OS=Homo sapiens OX=9606 GN=MATR3 PE=1 SV=2	MATR3	0	19.645	9	5	27	5	847	94.6	6.25	41.28	5	0	0	279.9	20.1	0.242	100	0.01	0.588773	1.02527e-16	6.625e-17										3.26649e+06	3.43212e+06	3.89934e+06	3.22662e+06	3.60252e+06	2.88086e+06	3.33096e+06	3.09856e+06	3.31327e+06			220311	111654	238541	269911	260651
High	Q15942	Zyxin OS=Homo sapiens OX=9606 GN=ZYX PE=1 SV=1	ZYX	0	12.274	9	4	18	4	572	61.2	6.67	36.05	4	0	0	280.7	19.3	0.112	100	0.01	0.0146297	1.02527e-16	6.625e-17										3.72586e+06	3.83656e+06	4.2077e+06	3.64912e+06	2.96167e+06	2.80648e+06	2.76498e+06	2.57185e+06	2.89383e+06			184265			226322	146801
High	Q13620	Cullin-4B OS=Homo sapiens OX=9606 GN=CUL4B PE=1 SV=4	CUL4B	0	15.859	6	5	14	5	913	103.9	7.37	17.02	5	0	0	282.6	17.4	0.236	100	0.01	0.547252	1.02527e-16	6.625e-17										3.50256e+06	3.30658e+06	3.5902e+06	3.30529e+06	3.35025e+06	3.09144e+06	3.27221e+06	3.74151e+06	3.04178e+06	275051	150260		206839	147091	76625.5	400444
High	P35580	Myosin-10 OS=Homo sapiens OX=9606 GN=MYH10 PE=1 SV=3	MYH10	0	65.73	7	11	182	2	1976	228.9	5.54	292.88	11	0	0	300	0	0.01		0.01	1.21437e-16		6.625e-17										229090	216532	247492	188266	189332		170280		234686
High	P06899	Histone H2B type 1-J OS=Homo sapiens OX=9606 GN=HIST1H2BJ PE=1 SV=3	HIST1H2BJ	0	38.507	42	5	186	1	126	13.9	10.32	332.9	5	0	0	300	0	0.01		0.01	1.21437e-16		6.625e-17										580577	587310	758684
High	P36873	Serine/threonine-protein phosphatase PP1-gamma catalytic subunit OS=Homo sapiens OX=9606 GN=PPP1CC PE=1 SV=1	PPP1CC	0	30.24	25	6	42	1	323	37	6.54	52.74	6	0	0	300	0	0.01		0.01	1.21437e-16		6.625e-17										343969	515155	521318	332522	474122	549212	447209	412756	478388
High	P62140	Serine/threonine-protein phosphatase PP1-beta catalytic subunit OS=Homo sapiens OX=9606 GN=PPP1CB PE=1 SV=3	PPP1CB	0	25.748	22	5	36	1	327	37.2	6.19	41.27	5	0	0	300	0	0.01		0.01	1.21437e-16		6.625e-17										754449	818641	880670	495656	682260		898890	625855	586480
High	Q96P70	Importin-9 OS=Homo sapiens OX=9606 GN=IPO9 PE=1 SV=3	IPO9	0	12.875	5	3	10	3	1041	115.9	4.81	7.19	3	0	0	300	0	0.01		0.01	1.21437e-16		6.625e-17										557177		509497	148101		324859	256936	109024	372275
High	Q6UXH9	Inactive serine protease PAMR1 OS=Homo sapiens OX=9606 GN=PAMR1 PE=1 SV=1	PAMR1	0	12.333	9	4	18	4	720	80.1	7.46	16.75	4	0	0	300	0	0.01		0.01	1.21437e-16		6.625e-17										2.96268e+06	3.21584e+06	3.26346e+06	3.22241e+06	3.38036e+06	2.98896e+06	3.14514e+06	3.33067e+06	2.68053e+06
High	O95407	Tumor necrosis factor receptor superfamily member 6B OS=Homo sapiens OX=9606 GN=TNFRSF6B PE=1 SV=1	TNFRSF6B	0	9.832	15	3	15	3	300	32.7	8.24	22.88	3	0	0	300	0	0.01		0.01	1.21437e-16		6.625e-17										1.33e+06	958388	1.36258e+06	979625	897791	980898	949685	734529	876644
High	Q13561	Dynactin subunit 2 OS=Homo sapiens OX=9606 GN=DCTN2 PE=1 SV=4	DCTN2	0	9.74	8	2	10	2	401	44.2	5.21	23.86	2	0	0	300	0	0.01		0.01	1.21437e-16		6.625e-17										319910	230308		177271	217291
High	P14324	Farnesyl pyrophosphate synthase OS=Homo sapiens OX=9606 GN=FDPS PE=1 SV=4	FDPS	0.001	8.814	7	3	6	3	419	48.2	6.15	5.82	3	0	0	300	0	0.01		0.01	1.21437e-16		6.625e-17										3.46869e+06	917452	783700	1.09676e+06	3.8027e+06	1.17844e+06	3.50585e+06	4.1873e+06	3.79109e+06
High	O95831	Apoptosis-inducing factor 1, mitochondrial OS=Homo sapiens OX=9606 GN=AIFM1 PE=1 SV=1	AIFM1	0.001	8.249	5	2	5	2	613	66.9	8.95	8.51	2	0	0	300	0	0.01		0.01	1.21437e-16		6.625e-17										364613	887018	473013	863020	638394	721078	829369	710901	654282
High	Q92599	Septin-8 OS=Homo sapiens OX=9606 GN=SEPT8 PE=1 SV=4	SEPT8	0.001	7.392	5	2	17	1	483	55.7	6.28	14.9	2	0	0	300	0	0.01		0.01	1.21437e-16		6.625e-17											291637	505400			309073	489745	331272	335968
High	O15355	Protein phosphatase 1G OS=Homo sapiens OX=9606 GN=PPM1G PE=1 SV=1	PPM1G	0.001	7.355	6	2	7	2	546	59.2	4.36	4.36	2	0	0	300	0	0.01		0.01	1.21437e-16		6.625e-17										309197	393315	532539	1.28462e+06	622446	550714	967645	1.22946e+06	792899
High	Q13148	TAR DNA-binding protein 43 OS=Homo sapiens OX=9606 GN=TARDBP PE=1 SV=1	TARDBP	0.001	7.193	6	1	6	1	414	44.7	6.19	14.61	1	0	0	300	0	0.01		0.01	1.21437e-16		6.625e-17											950971	642451	1.04817e+06	387671	1.04297e+06	1.15941e+06	584330	797508
High	O00499	Myc box-dependent-interacting protein 1 OS=Homo sapiens OX=9606 GN=BIN1 PE=1 SV=1	BIN1	0.002	6.864	5	2	3	2	593	64.7	5.06	1.69	2	0	0	300	0	0.01		0.01	1.21437e-16		6.625e-17										255242	249103	323965				239251	307687
High	P48147	Prolyl endopeptidase OS=Homo sapiens OX=9606 GN=PREP PE=1 SV=2	PREP	0.002	6.804	4	2	3	2	710	80.6	5.86	6.14	2	0	0	300	0	0.01		0.01	1.21437e-16		6.625e-17										389613	438809	462686	346830		469357		430572	457019
High	O15511	Actin-related protein 2/3 complex subunit 5 OS=Homo sapiens OX=9606 GN=ARPC5 PE=1 SV=3	ARPC5	0.002	6.802	23	2	10	2	151	16.3	5.67	12.88	2	0	0	300	0	0.01		0.01	1.21437e-16		6.625e-17										1.35473e+06	1.24166e+06	1.21359e+06	755901	806676	1.09881e+06	864104	749869	937985
High	P31942	Heterogeneous nuclear ribonucleoprotein H3 OS=Homo sapiens OX=9606 GN=HNRNPH3 PE=1 SV=2	HNRNPH3	0.002	6.386	5	1	2	1	346	36.9	6.87	2.8	1	0	0	300	0	0.01		0.01	1.21437e-16		6.625e-17												657767		523133				377713
High	P13798	Acylamino-acid-releasing enzyme OS=Homo sapiens OX=9606 GN=APEH PE=1 SV=4	APEH	0.002	6.183	5	2	10	2	732	81.2	5.48	7.63	2	0	0	300	0	0.01		0.01	1.21437e-16		6.625e-17										1.17165e+06	1.1795e+06	492531	1.47879e+06	1.64231e+06	327982	1.44404e+06	1.1534e+06	1.37408e+06
High	P50281	Matrix metalloproteinase-14 OS=Homo sapiens OX=9606 GN=MMP14 PE=1 SV=3	MMP14	0.001	5.974	4	2	5	2	582	65.9	7.77	3.62	2	0	0	300	0	0.01		0.01	1.21437e-16		6.625e-17										1.43664e+06	1.51653e+06	1.52934e+06	1.91877e+06	1.65973e+06	1.73158e+06	1.49031e+06	1.76384e+06	1.5369e+06
High	Q9BRJ6	Uncharacterized protein C7orf50 OS=Homo sapiens OX=9606 GN=C7orf50 PE=1 SV=1	C7orf50	0.001	5.835	22	2	6	2	194	22.1	9.64	2.95	2	0	0	300	0	0.01		0.01	1.21437e-16		6.625e-17										1.15741e+06	896532	1.28543e+06	1.13246e+06	909878	928237	1.07535e+06	1.13449e+06	993747
High	Q99471	Prefoldin subunit 5 OS=Homo sapiens OX=9606 GN=PFDN5 PE=1 SV=2	PFDN5	0.001	5.704	12	1	3	1	154	17.3	6.33	10.05	1	0	0	300	0	0.01		0.01	1.21437e-16		6.625e-17											545690	767541	585572
High	Q14157	Ubiquitin-associated protein 2-like OS=Homo sapiens OX=9606 GN=UBAP2L PE=1 SV=2	UBAP2L	0.001	5.408	2	1	1	1	1087	114.5	7.11	2.94	1	0	0	300	0	0.01		0.01	1.21437e-16		6.625e-17										486647	538140	590127	514587	520069	365454	386464	440630	480010
High	Q9UN86	Ras GTPase-activating protein-binding protein 2 OS=Homo sapiens OX=9606 GN=G3BP2 PE=1 SV=2	G3BP2	0.002	5.075	4	2	4	2	482	54.1	5.55	1.76	2	0	0	300	0	0.01		0.01	1.21437e-16		6.625e-17												399971	670088	347466	456817	462894	381204	409076
High	O43818	U3 small nucleolar RNA-interacting protein 2 OS=Homo sapiens OX=9606 GN=RRP9 PE=1 SV=1	RRP9	0.002	4.56	4	1	7	1	475	51.8	7.85	4.49	1	0	0	300	0	0.01		0.01	1.21437e-16		6.625e-17										273870	321138	331364	359724			237585	306958	252372
High	Q13951	Core-binding factor subunit beta OS=Homo sapiens OX=9606 GN=CBFB PE=1 SV=2	CBFB	0.002	4.531	9	1	5	1	182	21.5	6.6	0	1	0	0	300	0	0.01		0.01	1.21437e-16		6.625e-17										698754	632710	957651	694691	351097	679434	322272	664723	342732
High	Q9P287	BRCA2 and CDKN1A-interacting protein OS=Homo sapiens OX=9606 GN=BCCIP PE=1 SV=1	BCCIP	0.002	4.244	7	1	7	1	314	36	4.61	2.25	1	0	0	300	0	0.01		0.01	1.21437e-16		6.625e-17										645426	826227	748665	512272		578609	634060	480751
High	P02792	Ferritin light chain OS=Homo sapiens OX=9606 GN=FTL PE=1 SV=2	FTL	0.002	4.233	18	2	3	2	175	20	5.78	0	2	0	0	300	0	0.01		0.01	1.21437e-16		6.625e-17										529381	579537	745996	785397	790185	840230	720214	1.08104e+06	836064
High	O15347	High mobility group protein B3 OS=Homo sapiens OX=9606 GN=HMGB3 PE=1 SV=4	HMGB3	0.002	4.198	7	1	3	1	200	23	8.37	4.45	1	0	0	300	0	0.01		0.01	1.21437e-16		6.625e-17										1.91867e+06	1.57823e+06	2.39041e+06	2.03494e+06	1.94578e+06	2.08147e+06	2.26306e+06	1.57425e+06	1.88223e+06
High	Q9NQ88	Fructose-2,6-bisphosphatase TIGAR OS=Homo sapiens OX=9606 GN=TIGAR PE=1 SV=1	C12orf5; TIGAR	0.002	4.126	4	1	3	1	270	30	7.69	5.37	1	0	0	300	0	0.01		0.01	1.21437e-16		6.625e-17										306783	398929	177007	342531		194249	262768	252473	399485
High	Q99627	COP9 signalosome complex subunit 8 OS=Homo sapiens OX=9606 GN=COPS8 PE=1 SV=1	COPS8	0.003	4.007	7	1	7	1	209	23.2	5.38	10.11	1	0	0	300	0	0.01		0.01	1.21437e-16		6.625e-17										315596	317084		327113			403621	224226	239151
High	Q14008	Cytoskeleton-associated protein 5 OS=Homo sapiens OX=9606 GN=CKAP5 PE=1 SV=3	CKAP5	0.003	3.901	1	1	3	1	2032	225.4	7.8	3.86	1	0	0	300	0	0.01		0.01	1.21437e-16		6.625e-17										827719	944231	1.23679e+06	1.05621e+06	1.30141e+06	1.16737e+06	740335	1.03698e+06	1.02444e+06
High	Q9C005	Protein dpy-30 homolog OS=Homo sapiens OX=9606 GN=DPY30 PE=1 SV=1	DPY30	0.003	3.704	16	1	2	1	99	11.2	4.88	2.23	1	0	0	300	0	0.01		0.01	1.21437e-16		6.625e-17										190596	255388	260329	230895	184243	236570	230698	145518	54853.9
High	Q8WUJ3	Cell migration-inducing and hyaluronan-binding protein OS=Homo sapiens OX=9606 GN=CEMIP PE=1 SV=2	KIAA1199; CEMIP	0.003	3.628	1	1	2	1	1361	152.9	7.85	0	1	0	0	300	0	0.01		0.01	1.21437e-16		6.625e-17										441272	394009	330600				188444	294601
High	Q14574	Desmocollin-3 OS=Homo sapiens OX=9606 GN=DSC3 PE=1 SV=3	DSC3	0.003	3.6	1	1	2	1	896	99.9	6.1	3.74	1	0	0	300	0	0.01		0.01	1.21437e-16		6.625e-17										1.03111e+06	737953	945323	1.0646e+06	987413	988971	920240	1.17645e+06	1.06873e+06
High	P62306	Small nuclear ribonucleoprotein F OS=Homo sapiens OX=9606 GN=SNRPF PE=1 SV=1	SNRPF	0.003	3.532	15	1	5	1	86	9.7	4.67	8.51	1	0	0	300	0	0.01		0.01	1.21437e-16		6.625e-17										710926	731455	879745	556009	622820	730884	334899	580373	610636
High	P10145	Interleukin-8 OS=Homo sapiens OX=9606 GN=CXCL8 PE=1 SV=1	IL8; CXCL8	0.003	3.436	16	1	1	1	99	11.1	8.84	1.86	1	0	0	300	0	0.01		0.01	1.21437e-16		6.625e-17										791441	895758	863999	988081	1.03034e+06	970173	951360	822526	816847
High	Q969G5	Caveolae-associated protein 3 OS=Homo sapiens OX=9606 GN=CAVIN3 PE=1 SV=3	PRKCDBP; CAVIN3	0.004	3.4	4	1	7	1	261	27.7	6.43	0	1	0	0	300	0	0.01		0.01	1.21437e-16		6.625e-17										775907	645947	925976	704894	845676	859441	837737	989560	1.05316e+06
High	Q86U42	Polyadenylate-binding protein 2 OS=Homo sapiens OX=9606 GN=PABPN1 PE=1 SV=3	PABPN1	0.004	3.362	4	1	3	1	306	32.7	5.06	6.89	1	0	0	300	0	0.01		0.01	1.21437e-16		6.625e-17										549950					268820	394843	484502	327584
High	Q96DI7	U5 small nuclear ribonucleoprotein 40 kDa protein OS=Homo sapiens OX=9606 GN=SNRNP40 PE=1 SV=1	SNRNP40	0.004	3.361	8	1	4	1	357	39.3	8.1	2.5	1	0	0	300	0	0.01		0.01	1.21437e-16		6.625e-17										406628	285354	525439	346982		322485		335710	408109
High	P09234	U1 small nuclear ribonucleoprotein C OS=Homo sapiens OX=9606 GN=SNRPC PE=1 SV=1	SNRPC	0.004	3.309	11	1	3	1	159	17.4	9.67	0	1	0	0	300	0	0.01		0.01	1.21437e-16		6.625e-17											493111	644161	472623	621552	737426	540241	680523	653809
High	O43660	Pleiotropic regulator 1 OS=Homo sapiens OX=9606 GN=PLRG1 PE=1 SV=1	PLRG1	0.004	3.3	5	1	2	1	514	57.2	9.17	2.1	1	0	0	300	0	0.01		0.01	1.21437e-16		6.625e-17											325981					343342	366891	312774
High	Q9HAB8	Phosphopantothenate--cysteine ligase OS=Homo sapiens OX=9606 GN=PPCS PE=1 SV=2	PPCS	0.007	3.173	3	1	2	1	311	34	6.71	3.46	1	0	0	300	0	0.01		0.01	1.21437e-16		6.625e-17										254880	332618	429864	490193	497930	452722	510213	438301	487236
High	Q9Y5K5	Ubiquitin carboxyl-terminal hydrolase isozyme L5 OS=Homo sapiens OX=9606 GN=UCHL5 PE=1 SV=3	UCHL5	0.007	3.072	2	1	4	1	329	37.6	5.33	1.67	1	0	0	300	0	0.01		0.01	1.21437e-16		6.625e-17										261408	277148	473108	447271	440226	417427	314919	518857	308491
High	P25685	DnaJ homolog subfamily B member 1 OS=Homo sapiens OX=9606 GN=DNAJB1 PE=1 SV=4	DNAJB1	0.007	3.072	3	1	3	1	340	38	8.63	0	1	0	0	300	0	0.01		0.01	1.21437e-16		6.625e-17										333038	288534	271957	213242	429368	179030	299663	210909	384453
High	Q9NRV9	Heme-binding protein 1 OS=Homo sapiens OX=9606 GN=HEBP1 PE=1 SV=1	HEBP1	0.007	3.015	5	1	3	1	189	21.1	5.8	3.51	1	0	0	300	0	0.01		0.01	1.21437e-16		6.625e-17										434753	462336					386183		408738
High	Q8WZA9	Immunity-related GTPase family Q protein OS=Homo sapiens OX=9606 GN=IRGQ PE=1 SV=1	IRGQ	0.007	2.976	2	1	1	1	623	62.7	4.88	0	1	0	0	300	0	0.01		0.01	1.21437e-16		6.625e-17													243768	226924	280979	221784	228665	205616
High	P08476	Inhibin beta A chain OS=Homo sapiens OX=9606 GN=INHBA PE=1 SV=2	INHBA	0.009	2.818	2	1	3	1	426	47.4	8.03	5.9	1	0	0	300	0	0.01		0.01	1.21437e-16		6.625e-17										556085	631810	623055				292091	239584	350147
High	Q99848	Probable rRNA-processing protein EBP2 OS=Homo sapiens OX=9606 GN=EBNA1BP2 PE=1 SV=2	EBNA1BP2	0.009	2.786	3	1	4	1	306	34.8	10.1	3.91	1	0	0	300	0	0.01		0.01	1.21437e-16		6.625e-17										443073	503048	434722		277007		435500	357702
High	O14562	Ubiquitin domain-containing protein UBFD1 OS=Homo sapiens OX=9606 GN=UBFD1 PE=1 SV=2	UBFD1	0.01	2.635	4	1	2	1	309	33.4	5.77	0	1	0	0	300	0	0.01		0.01	1.21437e-16		6.625e-17										445020	366697	403304	311106		294417	320588	419144	420742
High	Q14978	Nucleolar and coiled-body phosphoprotein 1 OS=Homo sapiens OX=9606 GN=NOLC1 PE=1 SV=2	NOLC1	0.01	2.582	1	1	3	1	699	73.6	9.47	6.33	1	0	0	300	0	0.01		0.01	1.21437e-16		6.625e-17										877683	996471	1.06286e+06		212180
High	Q14738	Serine/threonine-protein phosphatase 2A 56 kDa regulatory subunit delta isoform OS=Homo sapiens OX=9606 GN=PPP2R5D PE=1 SV=1	PPP2R5D	0.01	2.556	3	1	2	1	602	69.9	8.13	0	1	0	0	300	0	0.01		0.01	1.21437e-16		6.625e-17										201728								491303
High	Q92769	Histone deacetylase 2 OS=Homo sapiens OX=9606 GN=HDAC2 PE=1 SV=2	HDAC2	0.01	2.537	4	1	4	1	488	55.3	5.91	0	1	0	0	300	0	0.01		0.01	1.21437e-16		6.625e-17										342592	531821	423257	339988	478707	395861	493848	451985	510661
High	Q13564	NEDD8-activating enzyme E1 regulatory subunit OS=Homo sapiens OX=9606 GN=NAE1 PE=1 SV=1	NAE1	0.01	2.529	3	1	2	1	534	60.2	5.4	0	1	0	0	300	0	0.01		0.01	1.21437e-16		6.625e-17										268012	229773	311433
High	Q16270	Insulin-like growth factor-binding protein 7 OS=Homo sapiens OX=9606 GN=IGFBP7 PE=1 SV=1	IGFBP7	0	72.291	49	10	168	10	282	29.1	7.9	345.13	10	0	2.1	225.5	72.4	0.323	19.35	0.017	0.93719	7.1018e-11	0.00110564	1.0941e+06	979140	960666	1.08356e+06	793733	978782	493758	908331	1.37658e+06	1.04448e+08	1.06807e+08	1.10249e+08	1.06166e+08	1.08985e+08	1.02957e+08	1.00438e+08	9.71803e+07	9.55964e+07	3.40386e+07	3.57938e+07	3.48057e+07	3.18501e+07	3.03669e+07	3.45146e+07	3.1579e+07
High	P09486	SPARC OS=Homo sapiens OX=9606 GN=SPARC PE=1 SV=1	SPARC	0	144.825	59	14	779	14	303	34.6	4.84	1387.64	14	0	3	201.3	95.7	0.467	24.325	0.02	0.987356	1.84979e-12	0.00213802	1.06548e+07	1.28875e+07	1.33209e+07	1.32732e+07	1.31386e+07	1.18396e+07	1.42632e+07	1.36588e+07	1.41078e+07	8.86717e+08	8.55761e+08	9.73267e+08	9.78596e+08	9.56377e+08	9.10172e+08	8.94146e+08	9.25728e+08	8.58687e+08	3.71628e+08	4.26032e+08	4.54558e+08	3.99807e+08	4.30788e+08	4.15964e+08	4.25071e+08
High	P09382	Galectin-1 OS=Homo sapiens OX=9606 GN=LGALS1 PE=1 SV=2	LGALS1	0	60.778	70	7	259	7	135	14.7	5.5	439.03	7	0	5	226.7	68.3	0.291	10.893	0.026	0.868638	2.22093e-07	0.00662408	6.51438e+06	7.78818e+06	6.71618e+06	7.31706e+06	7.40725e+06	7.3907e+06	4.13576e+06	4.23487e+06	3.44278e+06	3.38777e+08	3.09385e+08	3.33996e+08	3.02631e+08	2.98359e+08	3.00329e+08	3.02072e+08	2.98592e+08	3.01734e+08	8.69495e+07	9.23493e+07	9.84354e+07	9.06138e+07	9.46553e+07	9.09145e+07	8.63603e+07
High	P08253	72 kDa type IV collagenase OS=Homo sapiens OX=9606 GN=MMP2 PE=1 SV=2	MMP2	0	203.703	68	31	560	30	660	73.8	5.47	1091.51	31	1	2.4	211.2	86.3	0.387	10.559	0.028	0.987356	3.27441e-07	0.00877789	3.51822e+06	3.3292e+06	4.5691e+06	3.29012e+06	4.67511e+06	3.88952e+06	4.04588e+06	3.9676e+06	3.68801e+06	3.34216e+08	3.38066e+08	3.71814e+08	3.82142e+08	3.56555e+08	3.43866e+08	3.28539e+08	3.36493e+08	3.2602e+08	1.43458e+08	1.31714e+08	1.44669e+08	1.26505e+08	1.33783e+08	1.29612e+08	1.38202e+08
High	Q12841	Follistatin-related protein 1 OS=Homo sapiens OX=9606 GN=FSTL1 PE=1 SV=1	FSTL1	0	86.078	59	15	248	15	308	35	5.52	436.71	15	0	7.3	212.4	80.3	0.398	10.452	0.038	0.989393	3.69787e-07	0.0254677	6.35951e+06	8.33109e+06	8.51286e+06	7.16852e+06	7.72393e+06	6.30372e+06	7.63979e+06	6.51822e+06	7.34382e+06	2.21767e+08	2.12808e+08	2.23493e+08	2.1884e+08	2.1407e+08	2.08207e+08	1.98865e+08	1.9636e+08	2.03671e+08	8.11636e+07	8.15962e+07	8.8448e+07	7.44235e+07	7.98739e+07	7.69534e+07	8.19817e+07
High	P05121	Plasminogen activator inhibitor 1 OS=Homo sapiens OX=9606 GN=SERPINE1 PE=1 SV=1	SERPINE1	0	117.59	51	15	328	15	402	45	7.2	535.77	15	0	0.2	252.1	47.7	0.183	1.137	0.043	0.203467	0.910642	0.0383392	230685	171675					171363			2.07683e+08	2.1312e+08	2.46814e+08	2.14793e+08	2.04608e+08	1.94362e+08	2.03656e+08	1.85379e+08	1.94056e+08	3.77273e+07	3.87125e+07	4.12634e+07	3.12603e+07	3.37766e+07	3.57208e+07	3.27909e+07
[truncated: 29 more columns]
