# Supplementary material for: Schwann cells support oncogenic potential of pancreatic cancer cells through TGFβ signaling
Source: Cell Death Dis. 2019 Nov 25;10(12):886. doi: 10.1038/s41419-019-2116-x (PMC6877617; doi:10.1038/s41419-019-2116-x)
Supplement: Supplementary file 13 — Supplementary data 4 [file 41419_2019_2116_MOESM13_ESM.xlsx]

## Sheet: Feuil1
		Supplemetary Data 4. Top 20 gene ontology groups (biological process) in enrichment analysis performed on enriched proteins identify in conditioned medium (CM) from sNF96.2 and Capan-2 cells cultured alone or in combination. The top 20 upregulated gene ontology groups (GO) are listed with ID, name, corresponding Bonferroni adjusted p-alue (Fisher's exact test with Bonferroni correction), hit coun…	Color code: Pink = Motility; RED = Extracellular matrix; BLUE = Adhesion
		sN96.2 CM vs Capan-2 CM - 156 proteins
	ID	Name	Fold enrichment	p-value (Fisher's exact test, Bonferroni correction)	Hit count in query list / Homo sapiens_reflist genome	Hit in query list
	GO: 0008584	Male gonad development	9.03	0.0103	9 / 135	INHBA, CRKL, MMP14, HMGCS1, SF1, PDGFRB, WNT5A, CSDE1, SFRP1
	GO:0046546	Development of primary male sexual characteristics	8.96	0.011	9 / 136	INHBA, CRKL, MMP14, HMGCS1, SF1, PDGFRB, WNT5A, CSDE1, SFRP1
	GO:0046661	Male sex differentiation	7.77	0.0336	9 / 157	INHBA, CRKL, MMP14, HMGCS1, SF1, PDGFRB, WNT5A, CSDE1, SFRP1
	GO:0008406	Gonad development	6.45	0.0466	10 / 210	INHBA, CRKL, BASP1, MMP14, HMGCS1, SF1, PDGFRB, WNT5A, CSDE1, SFRP1
	GO:0043687	Post-translational protein modification	5.63	0.00106	15 / 361	NEDD8, PRSS23, PSMD6, LGALS1, COPS7A, UBE2M, FSTL1, NAE1, FN3KRP, PSMD5, STC2, IGFBP7, PSMD4, CUL4B, COPS8
	GO:0000398	mRNA splicing, via spliceosome	5.59	0.022	12 /291	PLRG1, PRPF8, SNRPF, USP39, SF1, PABPN1, SNRPC, LSM8, SNU13, SNRNP40, HNRNPH3, PPIL1
	GO:0000377	RNA splicing, via transesterification reactions with bulged adenosine as nucleophile	5.59	0.022	12 / 291	PLRG1, PRPF8, SNRPF, USP39, SF1, PABPN1, SNRPC, LSM8, SNU13, SNRNP40, HNRNPH3, PPIL1
	GO:0000375	RNA splicing, via transesterification reactions	5.53	0.0244	12 / 294	PLRG1, PRPF8, SNRPF, USP39, SF1, PABPN1, SNRPC, LSM8, SNU13, SNRNP40, HNRNPH3, PPIL1
	GO:0048608	Reproductive structure development	4.53	0.0339	14 / 419	INHBA, CRKL, BASP1, MMP14, LIF, HMGCS1, SF1, DAZAP1, PDGFRB, STC2, WNT5A, CSDE1, SFRP1, STC1
	GO:0061458	Reproductive system development	4.48	0.0376	14 / 423	INHBA, CRKL, BASP1, MMP14, LIF, HMGCS1, SF1, DAZAP1, PDGFRB, STC2, WNT5A, CSDE1, SFRP1, STC1
	GO:0040017	Positive regulation of locomotion	4.03	0.0287	16 / 538	SOD2, CEMIP, CXCL8, CRKL, THY1, MMP14, PDGFC, TUBB2, PDGFA, SPARC, PDGFRB, VAPB, SERPINE1, CAVIN1, WNT5A, ANGPT1
	GO:1901701	Cellular response to oxygen-containing compound	3.56	0.000207	26 / 989	SOD2, INHBA, HDAC2, CXCL8, CCL2, CRKL, COL5A2, PRNP, PRPF8, COL16A1, PDGFC, COLEC12, AKR1B10, HMGCS1, ATP6V1B2, JUP, LGALS1, PABPN1, MMP2, COL4A1, EIF4EBP1, AIFM1, SERPINE1, WNT5A, SFRP1, STC1
	GO:0034622	Cellular protein-containing complex assembly	3.28	0.0338	20 / 825	PRPF8, RPA1, CLTA, PDGFC, HIST1H2BJ, SNRPF, CKAP5, USP39, NAP1L4, SF1, SNRPC, SNU13, PSMD5, AIFM1, BIN1, ANGPT1, PSMD4, CUL4B, G3BP2, COPS8
	GO:0071495	Cellular response to endogenous stimulus	3.27	0.000321	28 / 1159	INHBA, HDAC2, CXCL8, CCL2, CRKL, COL5A2, PRNP, COL16A1, LTBP2, PDGFC, HMGCS1, ATP6V1B, CORO1B, SAFB, JUP, FNTA, MMP2, FSTL1, PDGFRB, COL4A1, IGFBP7, EIF4EBP1, AIFM1, FHL2, WNT5A, SFRP1, ZYX, STC1
	GO:0035295	Tube development	3.26	0.037	20 / 830	CXCL8, CCL2, CRKL, ERAP1, TIGAR, THY1, MMP14, PDGFC, LIF, PDGFA, HIKESHI, MMP2, SPARC, PDGFRB, COL4A1, EIF4EBP1, SERPINE1, WNT5A, ANGPTPT1, SFRP1
	GO:0040012	Regulation of locomotion	3.25	0.00718	23 / 960	SOD2, CCL2, CRKL, THY1, PDGFC, CORO1B, TUBB2, JUP, PDGFA, IGFBP5, SPARC, FN1, PDGFRB, VAPB, CAVN1, WNT5A, ANGPT1, SFRP1, CD81, STC1, EMILIN1
	GO:0051270	Regulation of cellular component movement	3.23	0.00797	23 / 966	SOD2, ACTN1, CCL2, CRKL, STMN1, THY1, PDGFC, CORO1B, TUBB2B, JUP, PDGFA, IGFBP5, SPARC, FN1, PDGFRB, CAVIN1, WNT5A, ANGPT1, SFRP1, CD81, STC1, EMILIN1
	GO:2000145	Regulation of cell motility	3.21	0.0263	21 / 885	SOD2, CEMIP, CXCL8, CCL2, CRKL, THY1, MMP14, PDGFC, CORO1B, JUP, PDGFA, SPARC, PDGFRB, SERPINE1, CAVIN1, WNT5A, ANGPT1, SFRP1, CD81, STC1, EMILIN1
	GO:0009719	Response to endogenous stimulus	3.02	0.000177	32 / 1433	INHBA, HDAC2, CXCL8, CCL2, CRKL, COL5A2, PRNP, COL16A1,LTBP2, MMP14, PDGFC, HMGCS1, ATP6V1B2, CORO1B, SAFB, JUP, FNTA, MMP2, FSTL1, SPARC, PDGFRB, COL4A1, STC2, IGFBP7, EIF4EBP1, AIFM1, FHL2, WNT5A, SFRP1, CD81, ZYX, STC1
	GO:0009628	Response to abiotic stimulus	2.83	0.0424	24 / 1150	HDAC2, NOLC1, TIGAR, MMP14, PSMD6, HMGCS1, JUP, HIKESHI,MMP2, PPP1CC, SPARC, PDGFRB, PCSK1N, PSMD5, STC2, IGFBP7,EIF4EBP1, AIFM1, PPP1CB, MYOF, PSMD4, SFRP1, CUL4B, STC1
		sN96.2 / Capan-2 CM vs Capan-2 CM - 128 proteins
	ID	Name	Fold enrichment	p-value (Fisher's exact test, Bonferroni correction)	Hit count in query list / Homo sapiens_reflist genome	Hit in query list
	GO:0072216	Positive regulation of metanephros development	47.24	0.0313	4 / 14	BASP1, LIF, PDGFA, PDGFRB
	GO:0030198	Extracellular matrix organization	7.94	2.97e-06	16 / 333	LOXL2, COL5A2, TGFBI, PXDN, COL16A1, PDGFA, VCAN, MMP2, SPARC, COL6A2, FN1, COL4A1, COL6A3, TNFRSF11B, MFAP2, EMILIN1
	GO:0060541	Respiratory system development	7.79	0.0302	9 / 191	BASP1, LIF, PDGFA, HIKESHI, IGFBP5, SPARC, PDGFRB, EIF4EBP1, WNT5A
	GO:0043062	Extracellular structure organization	7.42	2.21e-06	17 / 379	LOXL2, COL5A2, TGFBI, PXDN, COL16A1, LIPG, PDGFA, VCAN, MMP2, SPARC, COL6A2, FN1, COL4A1, COL6A3, TNFRSF11B, MFAP2, EMILIN1
	GO:0043687	Post-translational protein modification	7.33	9.12e-06	16 / 361	NEDD8,PRSS23, PSMD6, LGALS1, IGFBP5, VCAN, COPS7A, UBE2M, FSTL1, FN3KRP, FN1, PSMD5, STC2, IGFBP7, PSMD4, CUL4B
	GO:0001525	Angiogenesis	5.81	0.0374	11 / 313	LOXL2, CCL2, TGFBI, ERAP1, THY1, PDGFA, MMP2, FN1, PDGFRB, COL4A1, ANGPT1
	GO:0051272	Positive regulation of cellular component movement	4.46	0.0356	14 / 519	SOD2, CRKL, STMN1, THY1, PDGFC, TUBB2B, PDGFA, IGFBP5, SPARC, FN1, PDGFRB, CAVIN1, WNT5A, ANGPT1
	GO:0035295	Tube development	3.98	0.0015	20 / 830	LOXL2, CCL2, CRKL, TGFBI, ERAP1, THY1, PDGFC, LIF, PDGFA, HIKESHI,IGFBP5, MMP2, SPARC, FN1, PDGFRB, COL4A1, EIF4EBP1, WNT5A, ANGPT1, SFRP1
	GO:0022610	Biological adhesion	3.77	0.00178	21 / 922	LOXL2, SRPX, ACTN1, CCL2, CDH4, TGFBI, COL16A1, THY1, NT5E, JUP, VCAN, SVEP1,COL6A2, FN1, SPOCK1, COL6A3, IGFBP7, ANGPT1, CD81, ZYX, EMILIN1
	GO:0051270	Regulation of cellular component movement	3.77	0.000876	22 / 966	SOD2, ACTN1, CCL2, CRKL, STMN1, THY1, PDGFC, CORO1B, TUBB2B, JUP, PDGFA, IGFBP5, SPARC, FN1, PDGFRB, CAVIN1, WNT5A, ANGPT1, SFRP1, CD81, STC1, EMILIN1
	GO:0040012	Regulation of locomotion	3.62	0.00341	21 / 960	SOD2, CCL2, CRKL, THY1, PDGFC, CORO1B, TUBB2B, JUP, PDGFA, IGFBP5, SPARC, FN1, PDGFRB, VAPB, CAVIN1, WNT5A, ANGPT1, SFRP1, CD81, STC1, EMILIN1
	GO:0007155	Cell adhesion	3.61	0.00687	20 / 916	LOXL2, SRPX, ACTN1, CCL2, CDH4, TGFBI, COL16A1, THY1, NT5E, JUP, VCAN, SVEP1,COL6A2, FN1, SPOCK1, COL6A3, IGFBP7, ANGPT1, ZYX, EMILIN1
	GO:0071495	Cellular response to endogenous stimulus	3.57	0.000288	25 / 1159	CCL2, CRKL, COL5A2, PRNP, COL16A1, LTBP2, PDGFC, HMGCS1, ATP6V1B2, CORO1B, SAFB, JUP, FNTA, IGFBP5, MMP2, FSTL1, PDGFRB, COL4A1, IGFBP7, EIF4EBP1, FHL2, WNT5A, SFRP1, ZYX, STC1
	GO:2000145	Regulation of cell motility	3.55	0.0171	19 / 885	SOD2, CCL2, CRKL, THY1, PDGFC, CORO1B, JUP, PDGFA, IGFBP5, SPARC, FN1, PDGFRB, CAVIN1, WNT5A, ANGPT1, SFRP1, CD81, STC1, EMILIN1
	GO:1901701	Cellular response to oxygen-containing compound	3.51	0.00547	21 / 989	SOD2, CCL2, CRKL, COL5A2, PRNP, PRPF8, COL16A1, PDGFC, COLEC12, AKR1B10, HMGCS1, ATP6V1B2, JUP, LGALS1, IGFBP5, MMP2, COL4A1, EIF4EBP1, WNT5A, SFRP1, STC1
	GO:0022603	Regulation of anatomical structure morphogenesis	3.44	0.00402	22 / 1058	CCL2, CDH4, CRKL,BASP1, COL5A2, ERAP1, THY1, LIF, PSMD6, CORO1B, TUBB2B, JUP, PDGFA, SPARC, FN1, DDAH1, PSMD5, TNFRSF11B, WNT5A, PSMD4, SFRP1, EMILIN1
	GO:0009719	Response to endogenous stimulus	3.23	0.000295	28 / 1433	CCL2, CRKL, COL5A2, PRNP, COL16A1, LTBP2, PDGFC, HMGCS1, ATP6V1B2, CORO1B, SAFB, JUP, FNTA, IGFBP5, MMP2, FSTL1, SPARC, PDGFRB, COL4A1, STC2, IGFBP7, EIF4EBP1, FHL2, WNT5A, SFRP1, CD81, ZYX, STC1
	GO:0071310	Cellular response to organic substance	2.94	1.09e-06	41 / 2305	MT1G, SOD2, CCL2, CRKL, COL5A2, PRNP, PRPF8, COL16A1, LTBP2, PDGFC, COLEC12, LIF, PSMD6, HMGCS1, ATP6V1B2, CORO1B, SAFB, JUP, LGALS1, FNTA, IGFBP5, MMP2, FSTL1, SPARC, FN1, PDGFRB, PCOLCE, PSMD5, COL4A1, VAPB, STC2, IGFBP7, EIF4EBP1, TNFRSF11B, FHL2, WNT5A, FSCN1, PSMD4, SFRP1, ZYX, STC1
	GO:1901700	Response to oxygen-containing compound	2.84	0.0115	26 / 1514	SOD2, CCL2, CRKL, COL5A2, PRNP, PRPF8, COL16A1, PDGFC, COLEC12, AKR1B10, HMGCS1, ATP6V1B2, JUP, LGALS1, IGFBP5, MMP2, SPARC, COL6A2, PDGFRB, COL4A1, STC2, IGFBP7, EIF4EBP1, WNT5A, SFRP1, STC1
	GO:0009653	Anatomical structure morphogenesis GO:0009653	2.68	0.000658	34 / 2096	LOXL2, ACTN1, CCL2, CDH4, NEDD8, CRKL, COL5A2, TGFBI, STMN1, PDLIM7, ERAP1, THY1, PDGFC, LIF, DKK3, PDGFA, IGFBP5, MMP2, KRT17, COL6A2, FN1,PDGFRB, UCHL1, COL4A1, COL6A3, FLG2, MFAP2, FHL2, WNT5A, MYOF, ANGPT1, SFRP1, STC1, EMILIN1
